# Supplementary material for: A missense mutation in the RSRSP stretch of Rbm20 causes dilated cardiomyopathy and atrial fibrillation in mice
Source: Sci Rep. 2020 Oct 27;10:17894. doi: 10.1038/s41598-020-74800-8 (PMC7591520; doi:10.1038/s41598-020-74800-8)
Supplement: Supplementary file 2 — Supplementary Information 2. [file 41598_2020_74800_MOESM2_ESM.xlsx]

## Sheet: Diff_S637A-KO_FC1.5_FDR0.05
Regulation	Ensembl ID	log2 Fold Change	Adj.Pval	Symbol	Chr	Type	S637A_rep1	S637A_rep2	S637A_rep3	WT_rep1	WT_rep2	WT_rep3	KO_rep1	KO_rep2	KO_rep3
Up	ENSMUSG00000044022	21.5896	1.07e-06	Pcdhb21	18B3	protein_coding	6.57461	7.41206	2	6.42847	2	2	2	2	2
Up	ENSMUSG00000089865	21.1789	1.85e-06	Gm44503	9D	protein_coding	2	2	7.61835	2	5.86813	5.55048	2	2	2
Up	ENSMUSG00000116024	9.9545	1.49e-06	Gm49527	15D3	protein_coding	8.24648	8.58397	8.58997	8.15083	2.55488	7.5297	2	2.32749	2
Up	ENSMUSG00000090364	7.6699	8.3e-06	Gm3043	14A1	protein_coding	4.77683	5.70232	5.46613	2	2	2	2	2	2
Up	ENSMUSG00000054618	7.23428	9.05e-05	Gm9951	8A4	lincRNA	5.41389	4.41308	4.945	2	2.95464	3.11426	2	2	2
Up	ENSMUSG00000117874	7.03462	0.000931		18B2	protein_coding	5.41389	4.65248	4.01643	2	4.50855	5.85919	2	2	2
Up	ENSMUSG00000088088	6.89959	0.0019	Rmrp	4A5	ribozyme	4.50659	3.42351	5.46613	2	2	2	2	2	2
Up	ENSMUSG00000099338	6.88171	0.00333	2810030D12Rik	8A1.1	bidirectional_promoter_lncRNA	4.71386	5.37479	3.14947	2	2.95464	2	2	2	2
Up	ENSMUSG00000070368	6.58372	0.0171	Prok1	3F2.3	protein_coding	5.3324	4.34647	2	3.00469	3.63725	2	2	2	2
Up	ENSMUSG00000025383	6.50879	0.00509	Il23a	10D3	protein_coding	2.90921	5.15885	4.21877	4.27045	3.52416	2	2	2	2
Up	ENSMUSG00000097368	5.00864	0.00244	Gm10390	5F	antisense	4.17379	5.27086	4.31021	3.77215	2.95464	4.16817	2.60296	2	2
Up	ENSMUSG00000031376	4.58829	0.000354	Atp2b3	XA7.3	protein_coding	6.67719	4.7066	6.07366	2.85217	2.95464	3.92434	2	2	3.5164
Up	ENSMUSG00000020651	4.35301	0.00532	Slc26a4	12A2	protein_coding	5.63392	5.19716	6.17445	2	2	2.76461	3.4936	2	2
Up	ENSMUSG00000021730	4.30599	1.73e-37	Hcn1	13D2.3	protein_coding	9.79039	10.3324	10.6988	8.46212	8.05381	7.67492	5.33336	6.59633	6.09163
Up	ENSMUSG00000049420	4.29543	0.0122	Tmem200a	10A4	protein_coding	3.74044	5.87768	6.62978	3.14262	2	3.26172	2	3.60344	2
Up	ENSMUSG00000044689	4.27061	0.0464	Gm13749	1C2	lincRNA	3.11815	4.85775	5.58074	2	2	2	2	2	2.94889
Up	ENSMUSG00000031097	4.2323	1.29e-45	Tnni2	7F5	protein_coding	9.19434	9.38642	9.86663	6.62957	6.78142	6.01284	5.54053	5.5488	5.11698
Up	ENSMUSG00000024112	4.09876	3.94e-126	Cacna1h	17A3.3	protein_coding	12.6241	12.2199	12.4059	8.53908	8.96922	8.86772	8.56055	8.04401	8.38092
Up	ENSMUSG00000094651	4.04751	0.000182	Gal3st2	1D	protein_coding	4.83716	6.60365	5.05484	3.77215	4.50855	3.51791	3.1998	2	2.94889
Up	ENSMUSG00000034427	4.03923	0.0198	Myo15b	1100	protein_coding	5.70039	5.1195	5.10677	2.85217	2	2	2	2	3.39406
Up	ENSMUSG00000036123	3.98618	4.16e-20	Slc9a3	13C1	protein_coding	8.53759	9.25412	8.66116	5.27143	5.55926	5.63407	5.83088	4.60802	4.16638
Up	ENSMUSG00000042498	3.9663	0.0125	D330045A20Rik	XF1	protein_coding	3.74044	5.34097	6.33547	2	2	2.95	2	3.01388	2.94889
Up	ENSMUSG00000026418	3.83203	1.86e-12	Tnni1	10000	protein_coding	7.682	8.01547	8.71653	3.9329	2	2.95	4.62954	4.26978	4.86396
Up	ENSMUSG00000030108	3.75633	1.22e-10	Slc6a13	6F1	protein_coding	7.00105	6.53052	7.03018	3.49145	3.40145	4.09138	3.62074	4.10863	2.94889
Up	ENSMUSG00000028874	3.71502	0.000425	Fgr	4D2.3	protein_coding	5.28986	5.44014	5.05484	3.77215	2.76856	3.39549	3.02691	2	2.94889
Up	ENSMUSG00000117545	3.66713	0.00229		170000	lincRNA	3.86158	4.99455	6.04733	3.59121	3.40145	3.83295	3.02691	2	2.94889
Up	ENSMUSG00000021702	3.63046	3.09e-06	Thbs4	13C3	protein_coding	8.90125	9.9504	11.5169	7.41514	6.58396	6.37868	7.28076	6.76807	6.66804
Up	ENSMUSG00000020218	3.57818	1.66e-13	Wif1	10D2	protein_coding	8.92577	8.47904	8.63045	4.93413	6.27	6.8558	5.74974	4.66709	5.15514
Up	ENSMUSG00000086806	3.55101	1.18e-05	Gm13054	400	antisense	10.4888	10.1369	11.6923	3.9329	4.9637	3.51791	8.24738	6.67038	6.73257
Up	ENSMUSG00000030075	3.551	2.82e-08	Cntn3	6D3	protein_coding	7.13925	6.77807	7.66239	4.38608	3.26732	4.55884	3.02691	4.60802	4.08962
Up	ENSMUSG00000056596	3.54286	1.63e-33	Trnp1	4D2.3	protein_coding	9.81122	9.44331	8.88586	7.35963	7.26768	6.8558	5.88255	6.2356	5.76131
Up	ENSMUSG00000035509	3.47628	0.00097	Fbxl21	13B1	protein_coding	5.05603	5.37479	4.62711	4.32942	3.52416	3.73539	2	3.01388	2.94889
Up	ENSMUSG00000086363	3.44345	3.8e-21	A330102I10Rik	13A3.1	lincRNA	7.73052	7.83894	8.00793	4.89563	4.87424	4.81909	4.62954	4.02077	5.07777
Up	ENSMUSG00000061816	3.40209	8.39e-11	Myl1	1C3	protein_coding	12.0215	13.5399	13.7855	10.825	10.8171	10.5214	10.3886	9.72272	9.41219
Up	ENSMUSG00000078640	3.39403	9.83e-10	Gm11627	110	protein_coding	7.69835	8.45948	8.27519	6.2568	4.9637	4.61478	5.60346	4.66709	4.30863
Up	ENSMUSG00000020098	3.34411	2.13e-08	Pcbd1	10B4	protein_coding	6.53873	7.18308	6.76521	4.85606	4.56682	5.73848	3.62074	4.48207	3.39406
Up	ENSMUSG00000034145	3.34263	0.0202	Tmem63c	12D2	protein_coding	6.72587	6.86392	5.87834	2	2.76856	3.83295	2.83045	2	4.76869
Up	ENSMUSG00000022832	3.33615	0.0429	Ropn1	16B3	protein_coding	5.3324	5.30634	6.33547	3.68452	2	2	2	3.60344	3.39406
Up	ENSMUSG00000051811	3.28154	9.68e-07	Cox6b2	7A1	protein_coding	7.06551	5.7801	6.37835	5.0082	4.0175	5.11902	3.1998	3.9272	3.83129
Up	ENSMUSG00000025665	3.2696	2.06e-10	Rps6ka6	XE1	protein_coding	7.05285	8.57309	8.19349	5.04385	5.58768	4.81909	5.04678	5.41733	4.23926
Up	ENSMUSG00000020734	3.20596	0.000774	Grin2c	1100	protein_coding	7.77746	7.11468	6.73253	3.68452	4.91966	4.81909	2	4.26978	5.22858
Up	ENSMUSG00000113178	3.20286	1.56e-08	Mylf-ps	12E	processed_pseudogene	6.90566	7.39568	7.93798	5.38698	5.50068	4.66864	5.17662	4.41472	3.5164
Up	ENSMUSG00000028626	3.18098	5.09e-13	Col9a2	4D2.2	protein_coding	8.03095	8.63719	9.3678	5.91563	4.91966	4.66864	5.63393	5.83302	5.63194
Up	ENSMUSG00000022871	3.17808	0.00428	Fetub	16B1	protein_coding	5.73251	4.7066	4.62711	4.27045	4.0175	3.51791	3.35417	3.01388	2
Up	ENSMUSG00000059049	3.1578	6.39e-08	Frem1	4C3	protein_coding	6.96094	8.15824	8.78188	5.07864	3.40145	4.81909	5.25712	5.27267	4.86396
Up	ENSMUSG00000025127	3.15323	1.9e-06	Gcgr	1100	protein_coding	6.6936	7.28443	8.00108	5.30119	4.62282	5.23065	4.21158	5.34681	3.26037
Up	ENSMUSG00000103726	3.10629	0.00419	Gm30074	3C	lincRNA	4.89507	6.4848	5.54353	4.54381	4.31815	3.39549	3.94619	2	3.39406
Up	ENSMUSG00000038112	3.07429	2.13e-15	AW551984	9A5.1	protein_coding	9.02637	10.5497	10.4476	4.85606	5.23923	4.55884	6.66591	7.51083	7.04868
Up	ENSMUSG00000027254	3.07179	5.93e-67	Map1a	200000	protein_coding	12.3199	12.6425	12.7708	9.64013	9.68303	9.45144	9.14835	9.81213	9.53849
Up	ENSMUSG00000060268	3.04387	0.0276	Armh1	4D1	protein_coding	5.24602	3.86542	4.12114	3.2685	3.40145	3.26172	3.1998	2	2.55109
Up	ENSMUSG00000048521	3.03609	0.000215	Cxcr6	9F4	protein_coding	6.23672	6.24986	8.91528	4.00703	3.93141	2.95	4.7457	5.15377	4.66669
Up	ENSMUSG00000028125	3.03154	1.35e-53	Abca4	3G1	protein_coding	10.618	10.122	10.2768	7.62976	7.6443	8.03414	7.45297	7.18673	7.40606
Up	ENSMUSG00000060509	3.0035	0.000287	Xcr1	9F4	protein_coding	5.85428	6.01269	5.99317	4.38608	5.00643	5.19439	3.94619	2	3.83129
Up	ENSMUSG00000039476	2.98056	9.82e-05	Prrx2	2B	protein_coding	5.24602	5.59163	6.46048	4.38608	4.62282	4.44	2.83045	3.18534	4.00854
Up	ENSMUSG00000028463	2.93878	2.29e-05	Car9	4A5	protein_coding	5.37372	6.5002	6.26865	3.77215	4.24865	3.83295	3.02691	4.02077	3.73377
Up	ENSMUSG00000097697	2.93773	0.044	4833412C05Rik	7C	lincRNA	4.26446	6.07574	5.90792	3.68452	2	2	3.02691	3.01388	3.73377
Up	ENSMUSG00000005124	2.93161	2.25e-17	Ccn4	15D2	protein_coding	9.37562	10.6957	10.07	8.41184	8.31832	8.10421	7.77344	7.01544	6.7576
Up	ENSMUSG00000052117	2.91952	9.6e-06	D630039A03Rik	4B3	protein_coding	7.37116	5.94676	6.09953	3.9329	4.17564	3.63074	4.04019	3.60344	4.37483
Up	ENSMUSG00000038600	2.76247	0.00373	Atp6v0a4	6B1	protein_coding	5.99334	6.28586	7.88691	3.38428	4.17564	4.37669	5.508	3.33856	3.39406
Up	ENSMUSG00000030134	2.73387	9.89e-09	Rasgef1a	6F1	protein_coding	6.70983	7.69242	7.5068	3.2685	3.74211	3.51791	4.36475	5.15377	4.81711
Up	ENSMUSG00000001131	2.72769	6.01e-14	Timp1	XA1.3	protein_coding	8.5955	8.96873	9.53112	7.47513	7.12953	6.6834	5.74974	6.50213	6.79434
Up	ENSMUSG00000036832	2.66372	2.64e-15	Lpar3	3H2	protein_coding	7.24324	7.82677	7.77099	5.27143	5.08827	5.19439	5.04678	5.1945	5.11698
Up	ENSMUSG00000050288	2.65532	2.21e-15	Fzd2	110	protein_coding	9.41326	10.9732	10.789	7.76941	7.6909	7.34358	7.97729	7.81503	7.91437
Up	ENSMUSG00000039639	2.65384	5.46e-06	Kcne1	16C4	protein_coding	11.0692	12.1031	12.4204	9.97049	10.4099	10.7376	8.22253	9.77065	9.54928
Up	ENSMUSG00000021638	2.60981	2.91e-08	Ocln	13D1	protein_coding	7.97163	7.10464	7.00303	4.20897	4.38445	3.92434	4.56776	4.88182	5.36511
Up	ENSMUSG00000017740	2.55892	1.55e-09	Slc12a5	2H3	protein_coding	7.97163	8.77338	8.25231	6.14634	5.77234	5.76345	6.59024	5.27267	5.45965
Up	ENSMUSG00000014602	2.55324	6.66e-09	Kif1a	1D	protein_coding	7.81545	7.95527	8.75365	6.19472	5.43963	5.60674	6.15882	5.93269	4.99601
Up	ENSMUSG00000043372	2.54671	2.37e-06	Hexim2	110	protein_coding	7.04007	6.45349	7.10869	6.17877	6.08301	4.81909	4.85319	4.54642	4.23926
Up	ENSMUSG00000041616	2.53676	6.97e-09	Nppa	400	protein_coding	17.2938	17.4297	18.4757	12.6018	12.6966	11.9169	15.5587	15.2275	15.0664
Up	ENSMUSG00000046694	2.53382	8.42e-09	Tent5b	4D2.3	protein_coding	8.93615	8.07326	9.67782	6.14634	5.95796	6.93485	6.24029	6.85955	6.50026
Up	ENSMUSG00000058183	2.53305	0.0115	Mmel1	400	protein_coding	6.48317	6.33822	6.39933	3.59121	2	2	3.94619	3.47707	4.76869
Up	ENSMUSG00000085873	2.51842	0.0405	Ttc39aos1	4C7	antisense	5.20082	4.9048	4.12114	3.38428	3.83987	3.73539	2	3.01388	3.62918
Up	ENSMUSG00000035699	2.5108	1.94e-08	Slc51a	16B3	protein_coding	7.72255	7.72556	8.04833	6.5072	6.56979	5.39941	4.90408	5.98005	5.22858
Up	ENSMUSG00000027966	2.50538	0.000273	Col11a1	3F3	protein_coding	5.85428	5.96908	6.61192	4.20897	3.26732	3.51791	3.73757	3.60344	4.49874
Up	ENSMUSG00000037139	2.49967	4.69e-24	Myom3	4D3	protein_coding	9.60547	9.64905	9.90747	6.37348	6.73135	6.2254	7.68163	7.04915	6.93261
Up	ENSMUSG00000046807	2.49928	0.0367	Lrrc75b	10C1	protein_coding	6.83345	6.73965	6.7159	5.64088	4.56682	2.55182	3.1998	5.6103	3.26037
Up	ENSMUSG00000033676	2.48535	3.92e-06	Gabrb3	7B5	protein_coding	6.55678	7.26652	7.26541	3.77215	4.87424	5.26601	4.7457	4.88182	4.66669
Up	ENSMUSG00000030838	2.47138	7.25e-29	Ush1c	7B3	protein_coding	9.3908	9.26318	9.21351	7.0447	6.78142	7.30158	6.66591	6.69897	7.15611
Up	ENSMUSG00000061723	2.46469	0.0311	Tnnt3	7F5	protein_coding	5.20082	7.10464	6.84382	4.77352	2	3.39549	3.84565	4.54642	4.61285
Up	ENSMUSG00000022144	2.46255	0.0224	Gdnf	15A1	protein_coding	5.56424	5.1195	6.26865	3.59121	4.17564	4.24108	4.21158	2	4.00854
Up	ENSMUSG00000021071	2.45026	0.0263	Trim9	12C2	protein_coding	5.15415	3.66132	5.46613	4.14474	3.74211	3.83295	2.60296	3.01388	3.62918
Up	ENSMUSG00000094595	2.44333	0.038	Fsbp	4A1	protein_coding	4.77683	6.33822	5.25221	5.89626	5.27462	4.16817	4.21158	2	3.83129
Up	ENSMUSG00000007122	2.43177	1.32e-63	Casq1	1H3	protein_coding	15.1905	15.6796	15.7505	10.638	10.8417	10.7657	13.1628	13.1972	13.0228
Up	ENSMUSG00000002020	2.4081	1.44e-08	Ltbp2	12D1	protein_coding	8.87631	9.92779	10.8739	8.35621	8.01248	7.88287	7.97729	7.87264	7.22052
Up	ENSMUSG00000021062	2.37702	9.74e-07	Rab15	12C3	protein_coding	7.88854	7.39568	8.28649	5.68671	5.61555	5.39941	5.47472	4.60802	6.29335
Up	ENSMUSG00000007888	2.37281	0.000165	Crlf1	8B3.3	protein_coding	6.67719	6.07574	7.81848	4.44059	3.74211	4.61478	4.80044	5.11186	4.55692
Up	ENSMUSG00000034353	2.3376	2.38e-73	Ramp1	1D	protein_coding	10.8598	11.0194	11.0698	9.14064	9.21219	9.06636	8.48318	8.66759	8.80669
Up	ENSMUSG00000042254	2.3213	2.92e-09	Cilp	9C	protein_coding	11.8386	12.7971	13.4307	9.82695	10.0967	9.93753	10.3818	10.5511	10.5896
Up	ENSMUSG00000078137	2.30662	3.34e-11	Ankrd63	200000	protein_coding	9.27289	8.27478	8.2695	7.62388	7.18639	7.75801	6.66591	6.36612	6.24107
Up	ENSMUSG00000034285	2.29894	0.00462	Nipsnap1	11A1	protein_coding	7.64028	7.7321	4.55417	4.59277	4.67673	4.61478	4.7457	5.1945	5.11698
Up	ENSMUSG00000046598	2.23438	0.000169	Bdh1	16B2	protein_coding	10.7045	10.8105	10.6049	10.07	9.60871	8.82685	9.24527	8.11998	7.58449
Up	ENSMUSG00000037996	2.22945	1.62e-15	Slc24a2	4C4	protein_coding	9.41326	9.21498	8.83288	5.97224	5.91375	5.76345	7.42711	6.65587	6.73257
Up	ENSMUSG00000001494	2.19693	0.000294	Sost	11D	protein_coding	6.23672	6.3721	6.39933	4.49312	4.87424	4.16817	4.36475	4.93086	3.5164
Up	ENSMUSG00000020848	2.13525	0.00381	Doc2b	11B5	protein_coding	6.3652	6.54545	6.97536	3.38428	4.56682	4.09138	5.47472	4.41472	3.62918
Up	ENSMUSG00000090704	2.09984	0.0174	Trp53-ps	17C	processed_pseudogene	5.82479	6.56022	6.04733	5.83652	3.40145	5.43091	4.04019	3.82714	4.86396
Up	ENSMUSG00000009614	2.05069	1.35e-53	Sardh	2A3	protein_coding	10.8267	10.7627	11.0114	9.07323	9.30069	8.99174	8.87942	8.82828	8.77946
Up	ENSMUSG00000007682	2.03733	1e-09	Dio2	12D3	protein_coding	8.64275	9.57643	9.64307	6.53252	6.9331	7.06103	7.51976	7.56619	6.84192
Up	ENSMUSG00000049556	1.99723	0.00307	Lingo1	9B	protein_coding	5.96658	6.82775	6.74896	3.68452	5.3429	4.77066	4.80044	4.26978	5.03747
Up	ENSMUSG00000050830	1.99579	7.43e-07	Vwc2	11A1	protein_coding	7.12722	7.58816	7.26541	4.77352	4.87424	5.33425	5.88255	5.1945	5.15514
Up	ENSMUSG00000030772	1.92678	1.67e-10	Dkk3	7F1	protein_coding	9.1355	9.96712	10.3446	7.89185	8.27091	7.76421	8.11864	8.01588	7.81654
Up	ENSMUSG00000030000	1.92582	0.00365	Add2	6C3	protein_coding	5.63392	6.83991	7.69669	4.89563	4.56682	4.09138	5.33336	5.0242	5.07777
Up	ENSMUSG00000046182	1.90992	2.75e-29	Gsg1l	7F3	protein_coding	10.6697	11.1527	11.2032	9.68457	9.60001	9.35824	9.07252	9.20236	9.09876
Up	ENSMUSG00000054418	1.89241	0.0263	2900041M22Rik	1100	processed_transcript	5.45297	5.30634	6.26865	4.73041	4.24865	3.26172	3.73757	4.60802	3.83129
Up	ENSMUSG00000056174	1.88902	0.00215	Col8a2	4D2.2	protein_coding	6.91968	8.37427	8.91892	6.2568	5.47048	4.72055	6.24029	6.85955	6.13046
Up	ENSMUSG00000000295	1.8846	3.02e-17	Hddc2	10A4	protein_coding	8.56461	8.68515	8.87092	6.60591	6.92198	7.00979	7.0517	6.74082	6.7822
Up	ENSMUSG00000034472	1.85597	0.000183	Rasd2	8C1	protein_coding	9.34997	8.32322	8.157	7.13838	6.27	6.2254	7.37395	6.96925	6.03134
Up	ENSMUSG00000025481	1.84483	0.0426	Urah	7F4	protein_coding	5.15415	5.53293	5.1569	4.27045	5.82103	4.99803	2.83045	4.02077	4.16638
Up	ENSMUSG00000030587	1.83954	0.000156	2200002D01Rik	7B1	protein_coding	6.32363	7.52931	7.46762	5.54461	5.37587	5.43091	5.04678	5.83302	5.39732
Up	ENSMUSG00000029189	1.8371	0.000947	Sel1l3	5C1	protein_coding	7.57091	8.39913	8.57161	6.09628	5.84478	6.78442	7.2711	5.6103	5.90263
Up	ENSMUSG00000113346	1.83402	2.21e-05	Eprn	13C1	lincRNA	7.2763	8.79851	8.41048	7.16291	6.49673	6.9127	6.75176	6.45261	6.27613
Up	ENSMUSG00000051279	1.83159	0.000479	Gdf6	4A1	protein_coding	6.12015	7.63775	7.39638	5.70908	5.20294	5.76345	5.37002	5.6979	5.26394
Up	ENSMUSG00000111063	1.82936	0.0063	Zkscan7	9F4	transcribed_unprocessed_pseudogene	6.25894	5.37479	5.87834	4.89563	4.87424	4.72055	4.85319	4.10863	3.62918
Up	ENSMUSG00000020847	1.8238	6.23e-09	Rph3al	11B5	protein_coding	10.0688	9.4293	8.75365	8.38081	8.61608	8.42292	7.49507	7.84092	7.77425
Up	ENSMUSG00000062991	1.81856	7.47e-08	Nrg1	8A3	protein_coding	7.60601	7.3454	7.41709	5.73112	5.61555	5.76345	5.37002	6.13456	5.54836
Up	ENSMUSG00000041889	1.8178	3.22e-14	Shisa4	10000	protein_coding	9.57479	10.0982	10.4016	7.20288	7.47967	7.27579	8.50395	8.12525	8.11652
Up	ENSMUSG00000041559	1.81239	7.18e-05	Fmod	10000	protein_coding	8.1247	9.28112	10.0535	7.15478	7.85772	7.31853	7.32811	7.89134	7.40606
Up	ENSMUSG00000117187	1.80842	0.00842		1700	processed_pseudogene	5.79468	5.34097	6.0205	4.77352	4.56682	3.83295	3.73757	4.26978	4.43811
Up	ENSMUSG00000068196	1.80347	5e-13	Col8a1	16C1.1	protein_coding	12.9305	13.7643	14.1838	11.5743	11.4251	11.3537	12.0384	11.9453	11.7368
Up	ENSMUSG00000002058	1.78376	1.83e-15	Unc119	11B5	protein_coding	9.26193	9.50187	9.1344	7.46201	8.02812	7.73295	7.60681	7.71359	7.29078
Up	ENSMUSG00000079669	1.78344	9.94e-05	Gm17396	9F3	processed_transcript	7.80793	7.38742	7.13393	5.41447	4.67673	5.85919	5.74974	6.09208	5.36511
Up	ENSMUSG00000029999	1.77852	4.92e-05	Tgfa	6D1	protein_coding	6.67719	6.98929	6.66485	5.81605	5.82103	5.60674	4.43564	5.51704	5.22858
Up	ENSMUSG00000040616	1.77762	9.11e-11	Tmem51	40	protein_coding	8.86911	9.55815	9.49016	8.03602	7.76121	8.13801	7.63721	7.8789	7.13716
Up	ENSMUSG00000038486	1.77752	1.65e-07	Sv2a	3F2.1	protein_coding	9.78274	9.52465	9.29412	7.69848	8.29265	7.14891	8.21751	7.33071	7.67922
Up	ENSMUSG00000021379	1.77736	0.00708	Id4	13A5	protein_coding	5.28986	6.17505	6.97536	5.59355	6.08301	5.11902	4.7457	4.66709	4.66669
Up	ENSMUSG00000032332	1.7689	1.35e-05	Col12a1	90	protein_coding	8.3064	8.56212	9.82266	6.93506	7.09034	7.3682	7.1914	7.32155	7.42181
Up	ENSMUSG00000027386	1.76662	0.0269	Fbln7	2F1	protein_coding	5.41389	5.75464	6.33547	4.14474	3.83987	4.31048	3.62074	3.82714	5.07777
Up	ENSMUSG00000019853	1.7641	4.21e-06	Hebp2	10A3	protein_coding	6.94732	7.69911	7.33238	5.68671	5.20294	5.55048	5.37002	5.83302	5.78584
Up	ENSMUSG00000004939	1.74218	0.016	Nmrk2	10C1	protein_coding	9.61412	9.84727	11.5223	7.12179	8.08903	8.029	8.79094	8.6712	9.09385
Up	ENSMUSG00000056220	1.73446	3.6e-06	Pla2g4a	1G1	protein_coding	8.61286	9.53029	9.82654	8.2342	7.6909	7.27579	8.00669	7.60448	7.40606
Up	ENSMUSG00000037254	1.73097	0.00138	Itih2	2A1	protein_coding	6.19122	7.26652	7.36473	5.04385	4.91966	4.09138	5.25712	5.6401	5.26394
Up	ENSMUSG00000046070	1.71034	7.54e-09	Igfals	17A3.3	protein_coding	9.3908	10.0348	9.83426	8.57303	8.11855	8.00826	7.44441	8.33106	8.30656
Up	ENSMUSG00000038173	1.7078	1.62e-15	Enpp6	8B1.1	protein_coding	9.23134	9.4453	9.82847	8.1951	7.82228	8.16168	7.78027	7.7482	7.95821
Up	ENSMUSG00000103839	1.7017	0.0399	Gm37607	1C1.3	TEC	5.20082	5.40784	5.65238	4.49312	5.3429	4.24108	3.4936	3.60344	4.61285
Up	ENSMUSG00000110630	1.68905	0.0112	K230015D01Rik	8D3	antisense	5.3324	6.07574	6.64742	5.30119	5.72195	5.23065	4.04019	4.41472	5.11698
Up	ENSMUSG00000034533	1.68111	0.00542	Scn10a	9F3	protein_coding	5.70039	5.70232	5.10677	5.79528	6.1224	6.657	3.73757	4.19145	4.30863
Up	ENSMUSG00000044976	1.66903	0.00615	Wdr72	9D	protein_coding	5.49102	7.23003	6.35707	6.41492	6.67948	6.39474	4.62954	5.41733	4.81711
Up	ENSMUSG00000022219	1.65751	0.000458	Cideb	14C3	protein_coding	6.44491	6.17505	6.33547	4.64013	5.27462	5.19439	4.62954	4.77845	4.99601
Up	ENSMUSG00000024901	1.65537	0.00231	Peli3	19A	protein_coding	7.38133	7.30211	6.51915	6.09628	5.82103	5.3672	6.20013	4.97828	5.15514
Up	ENSMUSG00000034825	1.65031	0.0361	Nrip3	7000	protein_coding	5.91152	4.9048	5.65238	3.9329	3.74211	4.81909	4.2902	4.02077	4.08962
Up	ENSMUSG00000017724	1.64932	0.00194	Etv4	11D	protein_coding	6.40561	7.86297	7.27679	6.53252	5.58768	6.42635	5.40577	5.75348	5.96842
Up	ENSMUSG00000052013	1.64769	0.0191	Btla	16B5	protein_coding	5.76393	5.7801	4.88678	4.20897	4.0175	4.09138	4.21158	3.82714	4.30863
Up	ENSMUSG00000090084	1.64616	3.26e-08	Srpx	XA1.1	protein_coding	8.63851	9.11097	9.66055	7.67024	7.51709	7.44736	7.2218	7.67813	7.75574
Up	ENSMUSG00000110489	1.6458	2.06e-17	Gm31659	8D1	lincRNA	9.57701	9.27442	9.71175	7.79579	8.02292	7.98191	7.67432	7.92803	8.07232
Up	ENSMUSG00000116883	1.63954	0.00783	Gm49700	12A1.2	lincRNA	6.12015	6.24986	5.75358	4.32942	5.30916	5.57888	4.50321	4.41472	4.81711
Up	ENSMUSG00000026458	1.63937	6.59e-23	Ppfia4	10000	protein_coding	9.58582	9.76198	9.94718	7.82682	7.85187	7.55136	8.17152	8.09868	8.16876
Up	ENSMUSG00000104802	1.63819	0.0307	Gm5869	50	processed_pseudogene	5.3324	5.34097	5.4258	3.59121	4.7287	4.09138	4.21158	3.9272	3.83129
Up	ENSMUSG00000083307	1.63593	0.00162	AA414768	XA1.1	processed_pseudogene	6.14423	6.87578	7.57291	5.49396	5.93602	5.5215	5.508	5.15377	5.60462
Up	ENSMUSG00000029718	1.62022	1.14e-35	Pcolce	5G2	protein_coding	12.9331	13.2607	13.2825	11.6976	11.5834	11.7065	11.3473	11.6284	11.6501
Up	ENSMUSG00000050010	1.6141	0.00173	Shisa3	5C3.1	protein_coding	7.79278	7.32824	9.1344	6.48143	6.63932	5.92705	6.6951	6.7815	6.68118
Up	ENSMUSG00000029279	1.61128	0.000485	Brdt	500000	protein_coding	6.70983	7.26652	7.14639	5.56929	5.27462	6.15168	5.95673	5.3825	5.15514
Up	ENSMUSG00000040569	1.60769	0.00256	Slc26a7	4A1	protein_coding	7.39143	7.08434	8.03499	5.17825	4.0175	4.55884	5.85695	5.48456	6.50026
Up	ENSMUSG00000004415	1.60108	3.17e-05	Col26a1	5G2	protein_coding	7.682	8.85052	9.02056	6.5072	6.75661	6.75982	7.16034	6.72701	7.22949
Up	ENSMUSG00000004473	1.59536	0.0177	Clec11a	7B3	protein_coding	5.76393	7.74508	7.8493	4.89563	5.6429	5.60674	5.9077	6.17583	5.36511
Up	ENSMUSG00000038618	1.59324	0.00494	Rassf7	7F5	protein_coding	6.42539	5.99105	6.1499	4.44059	3.74211	3.83295	5.00076	4.83106	4.37483
Up	ENSMUSG00000040663	1.58848	0.0164	Clcf1	19A	protein_coding	5.96658	6.76537	5.9369	5.14581	6.2164	5.94898	4.12842	5.3825	4.71859
Up	ENSMUSG00000072812	1.5883	1.51e-14	Ahnak2	12F1	protein_coding	11.1316	10.4688	11.0097	8.88948	8.85402	9.15864	9.4772	9.38501	9.04894
Up	ENSMUSG00000032224	1.58752	7.21e-14	Fam81a	9D	protein_coding	10.7296	11.398	11.4675	10.1813	10.0541	10.0394	9.9033	9.38501	9.62092
Up	ENSMUSG00000074623	1.58546	8.55e-07	Gm826	2H2	protein_coding	8.16055	8.49451	7.86446	7.13011	7.20485	7.78264	6.92191	6.34818	6.62789
Up	ENSMUSG00000056679	1.58452	0.0295	Gpr173	XF3	protein_coding	5.88319	6.58932	7.21898	4.64013	4.91966	5.26601	5.47472	3.9272	5.63194
Up	ENSMUSG00000110060	1.56541	0.000202	Gm9860	7B3	TEC	6.77297	6.86392	6.39933	5.27143	5.23923	5.63407	5.44066	5.31022	4.90933
Up	ENSMUSG00000039153	1.56083	0.00598	Runx2	17B3	protein_coding	6.01961	6.75257	6.90377	5.41447	5.00643	4.66864	5.66376	4.77845	4.86396
Up	ENSMUSG00000019124	1.55804	2.45e-35	Scrn1	6B3	protein_coding	11.1088	10.7966	11.0131	9.79592	9.71398	9.64017	9.52472	9.36284	9.38434
Up	ENSMUSG00000006235	1.5471	0.0103	Epor	9A3	protein_coding	6.81857	7.05335	6.24567	6.16264	5.37587	5.30054	5.37002	4.41472	5.78584
Up	ENSMUSG00000021069	1.54128	4.7e-10	Pygl	12C2	protein_coding	9.01335	9.38849	9.50233	8.00922	8.12825	8.05956	7.31876	7.80848	8.13095
Up	ENSMUSG00000027004	1.54096	7.79e-09	Frzb	2C3	protein_coding	9.14448	9.64386	9.97189	7.92569	7.44125	7.5003	7.94727	8.34469	7.96897
Up	ENSMUSG00000031636	1.53778	8.65e-11	Pdlim3	8B1.1	protein_coding	10.5688	10.6635	11.4681	9.2011	9.01702	9.09369	9.27215	9.48485	9.51116
Up	ENSMUSG00000027750	1.51399	4.18e-09	Postn	3C	protein_coding	13.4109	14.5244	14.4963	12.6243	12.4917	12.7628	12.4321	12.8833	12.7902
Up	ENSMUSG00000053025	1.51355	0.00206	Sv2b	7D1	protein_coding	7.73845	7.11468	8.36855	5.44146	5.20294	4.77066	6.85882	6.07036	5.9897
Up	ENSMUSG00000030218	1.49492	6.12e-15	Mgp	6G1	protein_coding	13.4087	13.5952	14.1007	12.0461	12.0323	12.0042	12.514	11.9708	12.1759
Up	ENSMUSG00000029875	1.4855	0.00226	Ccdc184	15F1	protein_coding	7.53494	7.15416	7.03018	5.73112	5.30916	4.99803	5.25712	5.57988	6.40843
Up	ENSMUSG00000043639	1.48165	8.41e-65	Rbm20	19D2	protein_coding	13.7577	13.7666	13.7843	13.5904	13.695	13.6434	12.4177	12.2746	12.1628
Up	ENSMUSG00000037370	1.48011	3.95e-10	Enpp1	10A4	protein_coding	9.77312	10.2776	10.5947	8.78801	8.76971	8.75399	9.08636	8.63837	8.56584
Up	ENSMUSG00000028464	1.47923	3.86e-21	Tpm2	4A5	protein_coding	11.9267	12.4613	12.3691	10.9198	10.7234	10.5998	10.7114	10.8212	10.8445
Up	ENSMUSG00000029161	1.47679	0.038	Cgref1	5B1	protein_coding	5.20082	5.87768	5.617	4.49312	4.9637	3.83295	4.2902	4.41472	4.23926
Up	ENSMUSG00000020216	1.46229	0.00278	Jsrp1	10C1	protein_coding	6.09567	6.67325	6.78128	4.38608	4.67673	4.01028	5.29574	5.11186	5.15514
Up	ENSMUSG00000079457	1.46123	0.0468	Gm7609	1C5	transcribed_unprocessed_pseudogene	4.77683	5.80512	5.4258	5.0082	4.87424	5.1572	3.62074	4.54642	4.16638
Up	ENSMUSG00000074971	1.45539	1.28e-09	Fibin	2000	protein_coding	10.7464	10.8777	10.9821	8.61512	8.82149	9.0075	9.87169	9.33579	8.89392
Up	ENSMUSG00000060572	1.45453	1.57e-06	Mfap2	4D3	protein_coding	8.02448	8.73483	9.08994	7.26462	7.12953	7.31853	7.2711	7.19679	7.28219
Up	ENSMUSG00000068587	1.45363	0.0328	Mgam	6B1	protein_coding	5.76393	6.93365	7.99421	5.24103	5.69608	5.3672	5.44066	6.11347	5.71094
Up	ENSMUSG00000032609	1.45333	1.11e-27	Klhdc8b	9F2	protein_coding	10.0159	10.2494	10.1937	8.5577	8.74784	8.70972	8.71103	8.77891	8.6451
Up	ENSMUSG00000010080	1.44275	3.68e-17	Epn3	11D	protein_coding	11.614	12.1669	11.6104	10.8598	11.008	10.8106	10.2868	10.3176	10.5292
Up	ENSMUSG00000045007	1.42841	0.00189	Tubg2	11D	protein_coding	7.76974	7.13456	7.10869	5.04385	6.04252	6.2254	6.11629	5.90841	5.96842
Up	ENSMUSG00000004267	1.42711	0.0195	Eno2	6F2	protein_coding	6.28083	5.72872	6.91837	4.73041	5.3429	4.50064	5.25712	5.11186	4.81711
Up	ENSMUSG00000020866	1.42537	3.35e-18	Cacna1g	11D	protein_coding	12.891	13.2085	13.5542	10.8822	10.97	11.0646	11.6922	11.9273	11.8275
Up	ENSMUSG00000031849	1.42052	0.00214	Comp	8B3.3	protein_coding	7.69835	7.03231	8.07465	6.06191	5.12752	6.18901	6.09455	6.2356	6.50026
Up	ENSMUSG00000026471	1.41576	4.97e-17	Mr1	1G3	protein_coding	10.8707	11.3166	11.3471	9.07538	9.19613	9.20721	10	9.65136	9.66953
Up	ENSMUSG00000097666	1.41509	0.00065	A330094K24Rik	18000	lincRNA	7.28715	8.27478	8.03499	5.41447	5.77234	6.29554	6.6951	6.65587	6.25871
Up	ENSMUSG00000091845	1.4148	0.00908	Rpl36-ps12	60	processed_pseudogene	8.39436	6.64581	7.27679	5.61741	6.06291	6.01284	6.17962	6.45261	6.11118
Up	ENSMUSG00000048368	1.41413	6.21e-05	Omd	13A5	protein_coding	7.47923	7.32824	7.87198	6.3594	6.65283	6.24326	6.44316	6.36612	5.73634
Up	ENSMUSG00000024803	1.41396	0.0018	Ankrd1	19C2	protein_coding	16.8325	17.8841	18.26	14.2885	14.3962	14.228	16.7678	15.8608	16.311
Up	ENSMUSG00000043857	1.40989	0.00162	Mgat5b	1100	protein_coding	8.79119	7.89245	8.42077	3.9329	4.44783	5.19439	6.52671	7.12486	7.32467
Up	ENSMUSG00000028019	1.4091	0.000877	Pdgfc	3000	protein_coding	7.69835	8.84751	8.55768	6.67575	6.79368	6.67026	7.59911	6.89705	6.47029
Up	ENSMUSG00000000889	1.40714	0.000966	Dbh	2A3	protein_coding	7.05285	8.05251	7.67104	7.1466	7.43344	7.32692	6.15882	5.6979	6.79434
Up	ENSMUSG00000047171	1.40553	0.00826	Helt	8B1.1	protein_coding	5.93931	6.35526	5.81731	5.24103	5.30916	5.68722	4.85319	5.0687	4.37483
Up	ENSMUSG00000041272	1.40447	0.0162	Tox	4A1	protein_coding	7.22077	6.81549	6.53819	5.07864	5.43963	5.39941	4.68879	6.25498	5.29846
Up	ENSMUSG00000022456	1.39509	0.0424	2020-09-03	150	protein_coding	5.88319	5.75464	5.617	4.81538	4.31815	3.73539	4.62954	4.77845	4.08962
Up	ENSMUSG00000030124	1.38872	0.011	Lag3	6F2	protein_coding	7.01417	7.31958	6.79717	5.68671	4.9637	4.37669	5.17662	6.04831	5.85704
Up	ENSMUSG00000039542	1.38485	8.26e-07	Ncam1	9A5.3	protein_coding	9.12344	8.68178	9.57326	8.3668	8.65016	8.48802	7.42711	7.92198	7.99024
Up	ENSMUSG00000025321	1.38228	0.000156	Itgb8	12F2	protein_coding	8.1487	7.98842	8.46621	6.41492	7.07034	6.31256	7.30935	6.5656	6.58659
Up	ENSMUSG00000037624	1.38137	0.0228	Kcnk2	1H6	protein_coding	7.97163	9.13337	8.81738	8.06667	7.40976	7.5224	8.28146	6.7815	6.16828
Up	ENSMUSG00000043398	1.37904	0.0467	Gpr135	12C3	protein_coding	5.20082	6.33822	5.68691	4.38608	4.7287	5.30054	4.62954	4.60802	4.55692
Up	ENSMUSG00000087413	1.37759	8.46e-09	Gm11266	4C3	antisense	8.56906	8.56944	8.25231	7.03588	7.15824	7.21374	7.26137	6.76807	7.27354
Up	ENSMUSG00000033730	1.37309	0.0216	Egr3	14D2	protein_coding	7.65711	8.6784	8.38967	6.91594	7.25887	5.60674	7.62209	6.64121	6.25871
Up	ENSMUSG00000046402	1.37174	4.07e-05	Rbp1	9E3.3	protein_coding	9.33435	10.6973	10.7219	8.4522	8.70956	8.57167	9.15362	8.97577	8.90236
Up	ENSMUSG00000029762	1.36912	2.29e-05	Akr1b8	6B1	protein_coding	8.06918	8.18708	8.52465	7.18702	7.20485	7.74553	7.34662	6.61144	6.73257
Up	ENSMUSG00000026840	1.36368	0.001	Lamc3	2B	protein_coding	7.6902	7.96085	8.48596	6.42847	5.53027	5.60674	7.10704	6.51826	6.55838
Up	ENSMUSG00000075410	1.35898	0.0435	Prcd	1100	protein_coding	6.42539	6.85197	6.17445	5.38698	4.87424	5.19439	5.7773	4.02077	5.42882
Up	ENSMUSG00000038390	1.3566	2.5e-05	Gpr162	6F2	protein_coding	7.67375	8.30579	7.87198	6.27191	6.79368	6.37868	6.44316	6.59633	6.88798
Up	ENSMUSG00000038879	1.35635	0.00115	Nipal2	15B3.1	protein_coding	6.70983	6.82775	7.03018	4.85606	5.04793	4.31048	5.44066	5.48456	5.78584
Up	ENSMUSG00000039470	1.35504	3.96e-08	Zdhhc2	8A4	protein_coding	9.43539	9.7182	9.93825	8.42879	8.02812	8.61002	8.06933	8.27993	8.68151
Up	ENSMUSG00000050592	1.35209	0.0189	Fam78a	2B	protein_coding	10.7795	12.2646	12.1753	10.9401	10.9988	10.4806	11.0255	10.1491	10.2472
Up	ENSMUSG00000049804	1.34844	9.29e-16	Armcx4	XE3	protein_coding	12.2858	12.0412	12.1994	10.3904	10.5858	10.4598	10.544	11.1665	10.7131
Up	ENSMUSG00000050195	1.34557	0.0201	Scd4	19C3	protein_coding	11.3938	12.0566	11.3102	10.8993	9.97828	10.2757	10.2256	10.8652	9.40824
Up	ENSMUSG00000092060	1.34537	2.38e-05	Bend4	5C3.1	protein_coding	8.66788	8.0784	8.55301	7.69848	7.60313	6.9015	7.37395	7.04915	6.94356
Up	ENSMUSG00000050379	1.34459	1.59e-12	2020-09-06	XA3.3	protein_coding	9.99953	9.76836	10.3648	8.45882	8.71279	8.60658	8.85053	8.66759	8.65844
Up	ENSMUSG00000005360	1.3365	0.000784	Slc1a3	15A1	protein_coding	7.46018	7.84498	8.23492	5.70908	6.56979	6.24326	6.3906	6.9336	6.3438
Up	ENSMUSG00000030562	1.32739	0.046	Nox4	7D3	protein_coding	6.53873	7.39568	7.64494	5.77421	5.53027	6.32937	6.79284	5.5488	5.07777
Up	ENSMUSG00000027188	1.3234	0.00831	Pamr1	200	protein_coding	7.32977	9.05209	9.09638	7.03588	7.19565	7.24952	7.75277	6.88466	7.39813
Up	ENSMUSG00000079428	1.31772	0.0165	Tceal7	XF1	protein_coding	8.57793	7.33684	8.52942	4.44059	4.44783	4.99803	7.59137	6.74082	6.20513
Up	ENSMUSG00000025738	1.31672	0.000716	Fbxl16	17A3.3	protein_coding	8.05655	7.67894	7.23073	6.28687	7.22308	6.78442	6.51038	6.36612	6.37648
Up	ENSMUSG00000031595	1.31076	6.74e-06	Pdgfrl	8A4	protein_coding	8.4143	8.84148	8.75365	7.95875	7.53909	7.28444	7.51158	6.98094	7.60532
Up	ENSMUSG00000031387	1.31037	2.49e-07	Renbp	XA7.3	protein_coding	8.39937	8.43163	8.40011	7.16291	7.48723	7.71386	7.20161	6.7815	7.33302
Up	ENSMUSG00000070570	1.30339	3.92e-13	Slc17a7	7B3	protein_coding	10.1923	10.0532	10.2131	9.01154	9.24155	9.0487	9.1667	8.58575	8.76101
Up	ENSMUSG00000036264	1.30138	0.0135	Fstl4	11B1.3	protein_coding	8.89062	7.28443	7.53551	6.83685	6.598	6.61647	6.3174	6.88466	7.12759
Up	ENSMUSG00000031821	1.29975	0.00267	Gins2	80	protein_coding	7.19794	7.55166	7.27679	7.13011	7.75495	6.8324	5.47472	6.48581	6.16828
Up	ENSMUSG00000021136	1.28988	6.59e-05	Smoc1	12D1	protein_coding	8.21272	8.87731	7.99421	7.19497	7.25001	7.5297	7.01744	6.96925	7.41396
Up	ENSMUSG00000029769	1.28265	5.55e-09	Ccdc136	6A3.3	protein_coding	8.56014	8.65794	8.80564	6.48143	6.71856	6.24326	7.24172	7.52686	7.46042
Up	ENSMUSG00000031963	1.27704	2.41e-10	Bmper	9A3	protein_coding	9.92678	9.49804	9.81683	8.09244	8.36832	8.00826	8.62264	8.58957	8.22816
Up	ENSMUSG00000050840	1.26981	0.000408	Cdh20	1E2.1	protein_coding	7.80037	7.76435	7.25394	7.20288	7.17707	7.05092	6.25996	6.85955	5.92489
Up	ENSMUSG00000020627	1.26933	0.0489	Klhl29	12A1.1	protein_coding	6.80353	6.4848	7.77099	5.77421	4.77886	5.23065	6.33605	5.15377	6.01067
Up	ENSMUSG00000069713	1.26666	0.038	4933406P04Rik	10A3	lincRNA	5.49102	5.50266	5.25221	5.0082	4.82734	5.07981	4.12842	4.26978	4.55692
Up	ENSMUSG00000086369	1.25678	0.00029	E330017L17Rik	4D2.2	lincRNA	7.40145	7.67216	7.48734	7.15478	7.39375	7.00979	6.22035	5.80699	6.74514
Up	ENSMUSG00000050071	1.25482	0.00281	Bex1	XF1	protein_coding	9.3807	8.34044	9.28851	5.11261	6.30465	5.88217	7.44441	7.95198	8.03186
Up	ENSMUSG00000024696	1.2538	0.00987	Lpxn	19A	protein_coding	5.63392	5.75464	5.96531	6.12984	6.23449	6.45728	4.90408	4.34407	4.71859
Up	ENSMUSG00000069972	1.25265	0.0131	Rps13-ps2	7D3	processed_pseudogene	9.87016	9.49996	9.48035	7.48164	7.86354	8.20332	7.45297	7.6637	9.28671
Up	ENSMUSG00000028369	1.24941	1.25e-08	Svep1	4B3	protein_coding	10.9514	11.706	11.8372	9.90898	9.86384	9.74885	10.4604	10.2235	10.2046
Up	ENSMUSG00000025875	1.23772	5.32e-09	Tspan17	13B1	protein_coding	8.70072	9.1383	9.24572	8.18316	8.01771	8.12843	7.64471	7.95198	7.85763
Up	ENSMUSG00000017897	1.22941	0.00285	Eya2	2H3	protein_coding	7.5258	7.07408	7.58212	6.5574	6.23449	6.80861	6.72371	5.93269	5.85704
Up	ENSMUSG00000027298	1.22295	0.00572	Tyro3	200000	protein_coding	7.63179	8.39089	8.45122	6.46837	7.07034	7.38438	6.37264	7.42785	7.02826
Up	ENSMUSG00000037406	1.22153	0.00127	Htra4	8A2	protein_coding	7.46018	6.97834	7.75481	6.22609	6.84166	6.39474	6.40833	6.04831	6.27613
Up	ENSMUSG00000039481	1.21839	1.08e-07	Nrtn	17D	protein_coding	10.1364	10.3759	10.6807	9.81925	9.79999	9.17966	9.23537	8.9874	9.35799
Up	ENSMUSG00000039519	1.20837	0.0478	Cyp7b1	3A1	protein_coding	6.28083	6.33822	5.54353	4.20897	4.82734	5.0395	5.09137	5.11186	4.76869
Up	ENSMUSG00000091586	1.20059	0.00168	Cyp4f17	17B1	protein_coding	6.9878	7.83287	7.71353	6.3594	6.38781	6.77218	6.65109	6.36612	6.13046
Up	ENSMUSG00000041845	1.20051	9.32e-06	Rhod	19A	protein_coding	8.48671	8.22929	8.46621	6.85704	7.62387	7.27579	7.10704	7.20678	7.33302
Up	ENSMUSG00000071855	1.18932	0.00169	Ccdc112	18C	protein_coding	7.32977	7.17351	7.41709	5.87662	5.77234	6.57476	5.93242	6.33002	6.20513
Up	ENSMUSG00000042607	1.18896	0.0352	Asb4	6A1	protein_coding	9.96277	8.506	7.61835	8.54532	8.35598	8.21694	7.80055	7.98718	7.73699
Up	ENSMUSG00000033578	1.18872	1.11e-07	Tmem35a	XE3	protein_coding	9.09592	9.86522	9.52874	9.20307	8.92813	8.98379	8.43208	8.31729	8.30656
Up	ENSMUSG00000008540	1.18784	3.71e-08	Mgst1	6G1	protein_coding	10.2614	10.5236	10.1293	10.0014	9.91661	9.7613	9.40395	9.23933	8.65512
Up	ENSMUSG00000058152	1.18776	0.0166	Chsy3	18D3	protein_coding	5.93931	5.94676	6.35707	5.66397	5.58768	6.20732	5.00076	5.11186	4.90933
Up	ENSMUSG00000057880	1.17697	1.86e-15	Abat	16A1	protein_coding	10.6738	10.5726	10.4837	9.02721	8.97192	9.29544	9.51656	9.21726	9.46822
Up	ENSMUSG00000036446	1.17663	7.14e-15	Lum	10C3	protein_coding	12.9494	13.4671	13.5339	11.888	11.9502	11.8941	12.2332	12.1207	12.1341
Up	ENSMUSG00000029061	1.16974	3.5e-07	Mmp23	400	protein_coding	9.41821	9.6456	10.1464	7.92569	7.86354	7.80686	8.63022	8.7722	8.39694
Up	ENSMUSG00000039646	1.16789	3.39e-09	Vasn	16A1	protein_coding	10.2682	9.96018	10.5497	9.64013	9.75214	9.71406	9.06974	8.87287	9.36208
Up	ENSMUSG00000041736	1.16621	5.67e-11	Tspo	150	protein_coding	10.8127	11.3489	11.46	10.2845	10.1912	10.192	9.97496	10.0261	10.2
Up	ENSMUSG00000075408	1.16451	0.0202	6030408B16Rik	15F1	protein_coding	7.18639	7.40389	7.71353	6.64126	6.38781	5.97058	6.00415	6.98094	5.65876
Up	ENSMUSG00000076431	1.16394	9.25e-08	Sox4	13A3.1	protein_coding	12.0843	12.862	12.7089	11.2549	11.6337	11.2203	11.3282	11.2737	11.6476
Up	ENSMUSG00000020042	1.16015	2.06e-05	Btbd11	10C1	protein_coding	7.98502	7.59535	7.49711	7.23408	7.00862	7.24952	6.66591	6.48581	6.58659
Up	ENSMUSG00000037977	1.15896	8.5e-05	6430571L13Rik	9F1	protein_coding	8.51929	9.13337	8.69972	7.8622	8.46724	7.91107	7.77344	7.33982	7.8343
Up	ENSMUSG00000026204	1.15249	4.77e-08	Ptprn	1C4	protein_coding	8.77586	8.85052	9.21351	7.0447	6.9331	6.89021	7.96536	7.6637	7.81654
Up	ENSMUSG00000015653	1.15215	0.0126	Steap2	5A1	protein_coding	6.34457	7.17351	6.74896	5.93475	5.72195	6.31256	5.7773	5.90841	5.39732
Up	ENSMUSG00000025170	1.14922	0.0195	Rab40b	1100	protein_coding	7.13925	8.18708	8.15083	7.11343	6.9331	6.51722	7.3649	6.31162	6.42415
Up	ENSMUSG00000023963	1.13592	9.11e-11	Cyp39a1	17B3	protein_coding	9.95598	10.4873	10.2101	8.96116	8.9392	8.88772	9.1351	9.23201	8.93289
Up	ENSMUSG00000025776	1.13257	0.0387	Crispld1	1A3	protein_coding	7.37116	8.36168	9.05732	7.06219	7.02949	5.85919	7.41839	7.2653	7.22949
Up	ENSMUSG00000029228	1.12854	3.4e-08	Lnx1	5C3.3	protein_coding	11.0755	11.1398	11.2107	9.07323	9.33043	9.35414	10.4315	9.72793	9.78358
Up	ENSMUSG00000041119	1.12697	0.00933	Pde9a	17B1	protein_coding	7.51661	8.74779	8.34712	7.38765	7.69743	7.0305	6.83279	7.02677	7.58449
Up	ENSMUSG00000024851	1.12494	2.4e-21	Pitpnm1	19A	protein_coding	11.0008	11.0674	11.0274	10.1641	10.1489	9.87017	9.97645	9.92384	9.82856
Up	ENSMUSG00000103897	1.12199	0.0472	Pcdhga8	18B3	protein_coding	7.562	6.91078	7.89432	4.97164	6.02184	5.88217	6.60569	5.66929	6.76995
Up	ENSMUSG00000030170	1.1202	0.0011	Wnt5b	6F1	protein_coding	8.60854	9.81991	9.38367	7.8217	7.40976	7.24952	8.2572	8.0933	8.36879
Up	ENSMUSG00000034845	1.11373	4.51e-06	Plvap	8B3.3	protein_coding	9.29187	9.65767	9.43028	8.5882	8.46724	8.59966	7.82717	8.52317	8.61802
Up	ENSMUSG00000029778	1.11348	0.00632	Adcyap1r1	6B3	protein_coding	8.65955	9.62467	9.75918	8.33837	8.36422	8.36293	8.7498	7.46994	8.45546
Up	ENSMUSG00000020027	1.11151	1.04e-21	Socs2	10C2	protein_coding	12.5891	12.6016	12.8788	11.7205	11.4821	11.5888	11.5491	11.6405	11.5654
Up	ENSMUSG00000063765	1.10905	0.0279	Chadl	150	protein_coding	6.91968	7.23003	6.7159	6.64126	5.50068	6.57476	6.13771	6.00316	5.54836
Up	ENSMUSG00000054967	1.10765	0.00814	Zfp647	15D3	protein_coding	6.48317	6.46923	7.09589	5.70908	5.61555	5.46175	5.66376	5.72596	5.60462
Up	ENSMUSG00000038777	1.10764	8.77e-05	Sema6c	3F2.1	protein_coding	9.68969	9.04423	8.95832	8.27977	8.09894	7.93873	8.46211	7.86635	8.12616
Up	ENSMUSG00000086587	1.10761	0.0372	Gm11837	4A2	antisense	6.97443	6.67325	7.83397	5.75283	6.00086	6.15168	6.17962	6.59633	5.60462
Up	ENSMUSG00000053024	1.09485	0.000931	Cntn2	10000	protein_coding	8.77586	8.21068	8.85583	7.46858	7.63752	7.82476	8.02978	7.2653	7.24727
Up	ENSMUSG00000019997	1.09178	1.62e-05	Ccn2	10A4	protein_coding	12.6416	13.0461	13.6716	11.5	11.893	11.9193	12.2471	11.866	12.1359
Up	ENSMUSG00000039942	1.09141	0.02	Ptger4	15A1	protein_coding	8.21841	8.6055	8.50059	7.19497	6.28743	6.7348	8.06933	6.85955	6.84192
Up	ENSMUSG00000005968	1.08976	0.0184	Tuft1	3F2.1	protein_coding	6.40561	7.03231	6.48031	6.30167	5.53027	6.01284	5.54053	5.72596	5.65876
Up	ENSMUSG00000042249	1.08828	3.5e-13	Grk3	5F	protein_coding	10.7326	10.3769	10.6967	9.61812	9.48951	9.73787	9.39509	9.61807	9.55464
Up	ENSMUSG00000003534	1.08614	1.91e-14	Ddr1	17B1	protein_coding	11.7831	12.0942	12.0794	10.6365	10.7033	10.3569	11.0255	10.804	10.8862
Up	ENSMUSG00000026443	1.08599	0.000482	Lrrn2	10000	protein_coding	8.63851	8.99886	9.14065	7.73165	7.68433	7.43187	7.26137	7.9098	8.25915
Up	ENSMUSG00000029174	1.08272	4.92e-25	Tbc1d1	5C3.1	protein_coding	11.2957	11.4668	11.3559	10.4119	10.3919	10.5214	10.2155	10.4026	10.2593
Up	ENSMUSG00000000753	1.07882	9.5e-06	Serpinf1	11B5	protein_coding	10.9212	11.6332	12.018	10.3783	10.2733	10.3763	10.54	10.4757	10.5301
Up	ENSMUSG00000030116	1.07819	7.74e-06	Mfap5	6F1	protein_coding	11.7754	11.9407	12.48	11.035	11.2439	11.275	10.548	11.0862	11.3228
Up	ENSMUSG00000040428	1.07553	0.00137	Plekha4	7B3	protein_coding	8.02448	8.16792	8.84057	7.17903	7.19565	6.95666	7.25158	7.01544	7.65278
Up	ENSMUSG00000074578	1.07366	0.00013	Zfas1	2H3	processed_transcript	9.83915	8.8949	9.32733	8.3057	7.86934	8.28318	8.35645	8.28936	8.37284
Up	ENSMUSG00000020186	1.07304	4.45e-08	Csrp2	10D1	protein_coding	10.3207	10.8887	10.7415	10.1396	10.1761	10.0175	9.2818	9.70345	9.7698
Up	ENSMUSG00000046442	1.07182	9.2e-15	Ppm1e	11C	protein_coding	11.7119	11.3521	11.7124	9.74538	9.93054	9.90705	10.4982	10.6469	10.4421
Up	ENSMUSG00000029563	1.06233	1.36e-05	Foxp2	6A1	protein_coding	8.33806	8.32322	8.16315	7.13011	6.69263	7.05092	7.32811	7.35786	6.99708
Up	ENSMUSG00000020331	1.06197	3.78e-08	Hcn2	10C1	protein_coding	11.8088	11.9298	11.2928	11.5473	11.3147	11.3314	10.5865	10.438	10.8691
Up	ENSMUSG00000040536	1.05853	0.00235	Necab1	4A2	protein_coding	7.85246	8.75744	8.12588	6.70944	6.33849	6.24326	7.44441	7.10363	7.21149
Up	ENSMUSG00000044770	1.05825	0.0175	Scml4	10B2	protein_coding	8.20702	9.16994	9.80705	8.06233	8.55622	8.33822	7.65217	8.4661	8.22816
Up	ENSMUSG00000039824	1.05644	0.00426	Myl6b	10D3	protein_coding	7.69835	8.01547	8.49085	6.2568	6.62568	6.93485	7.21174	6.69897	7.23841
Up	ENSMUSG00000014453	1.05593	0.0449	Blk	14D1	protein_coding	7.2763	7.23924	7.32143	5.95362	5.23923	6.18901	6.80628	5.48456	6.20513
Up	ENSMUSG00000003273	1.05167	0.000548	Car11	7B3	protein_coding	7.44087	7.58816	7.13393	6.04442	5.97957	6.03351	6.40833	6.25498	6.48535
Up	ENSMUSG00000020400	1.05116	1.64e-16	Tnip1	11B1.3	protein_coding	12.14	11.8621	12.2224	10.8467	10.8089	10.7895	10.9854	10.9224	11.1774
Up	ENSMUSG00000044548	1.04707	0.000472	Dact1	12C3	protein_coding	8.88348	9.57461	9.67137	7.96341	8.30981	8.35063	8.71103	8.33106	8.0112
Up	ENSMUSG00000033595	1.04647	0.0142	Lgi3	14D2	protein_coding	5.99334	6.58932	6.53819	6.82666	6.51164	6.6301	5.13462	5.51704	5.57677
Up	ENSMUSG00000042804	1.03759	6.05e-06	Gpr153	400	protein_coding	10.8295	11.5263	11.5623	10.3589	10.5319	10.2887	9.97793	10.5144	10.379
Up	ENSMUSG00000035413	1.03598	3.36e-08	Tmem98	11B5	protein_coding	10.1865	10.8658	10.6978	9.71668	9.69614	9.85863	9.50836	9.60491	9.62263
Up	ENSMUSG00000032062	1.03585	0.0199	2310030G06Rik	9A5.3	protein_coding	7.04007	7.3454	7.171	6.42847	6.19808	6.80861	6.66591	6.15534	5.57677
Up	ENSMUSG00000026950	1.03554	0.0222	Neb	2C1.1	protein_coding	10.1106	9.54707	10.3297	8.5422	8.33098	8.84743	9.62292	9.02741	7.8343
Up	ENSMUSG00000032491	1.03547	0.0369	Nradd	9F2	protein_coding	5.99334	6.64581	6.07366	5.46795	5.82103	5.43091	5.44066	5.15377	5.33217
Up	ENSMUSG00000040860	1.03219	0.000717	Crocc	4D3	protein_coding	8.99692	9.7033	8.68271	8.40842	8.76661	8.3465	8.23252	8.10937	8.17342
Up	ENSMUSG00000041180	1.03126	4.43e-05	Hectd2	19C2	protein_coding	8.42907	8.59118	8.74549	7.44211	7.63071	7.12984	7.28076	7.78867	7.61904
Up	ENSMUSG00000022548	1.0285	0.0075	Apod	16B2	protein_coding	7.75418	8.92374	8.51026	7.40831	7.08038	6.97815	7.40961	7.18673	7.73699
Up	ENSMUSG00000027381	1.02779	0.00235	Bcl2l11	2F1	protein_coding	11.014	10.4058	10.0814	9.34201	9.71398	10.0822	9.95398	9.41978	9.07904
Up	ENSMUSG00000097233	1.0275	6.59e-05	Gm17552	19A	antisense	8.49141	8.19657	8.63045	8.04484	8.12825	8.20788	7.79382	7.23634	7.21149
Up	ENSMUSG00000023328	1.02697	0.038	Ache	5G2	protein_coding	6.6438	7.38742	7.60937	6.04442	6.19808	6.54628	6.77928	5.90841	5.9897
Up	ENSMUSG00000024036	1.02629	0.000147	Slc37a1	17A3.3	protein_coding	10.9717	10.0791	10.1007	9.0383	9.1179	9.16334	9.4793	9.5859	9.17968
Up	ENSMUSG00000031906	1.02556	0.035	Smpd3	8D3	protein_coding	7.39143	7.80833	7.9873	6.75318	7.77363	8.16168	6.3174	7.06021	6.7822
Up	ENSMUSG00000031736	1.02081	0.000424	Crnde	8C5	processed_transcript	8.3064	8.66821	8.98632	7.1466	7.10024	6.93485	8.00669	7.50274	7.4451
Up	ENSMUSG00000096956	1.01913	7.14e-12	Snhg18	15B3.1	lincRNA	9.78848	10.0374	10.0991	8.67603	8.48245	8.63052	9.0187	9.01609	8.86543
Up	ENSMUSG00000060647	1.0167	0.0107	Gm7099	12A1.1	processed_pseudogene	7.29792	6.68678	7.32143	6.0792	6.45106	6.20732	5.9077	6.04831	6.43969
Up	ENSMUSG00000022468	1.01309	0.0125	Endou	15F1	protein_coding	7.60601	8.31453	8.21731	7.07086	7.70394	6.67026	7.35579	6.9336	6.93261
Up	ENSMUSG00000020592	1.01221	2.72e-07	Sdc1	12A1.1	protein_coding	9.22289	9.76517	9.80509	8.84975	8.88011	8.90746	8.71103	8.5071	8.62484
Up	ENSMUSG00000021280	1.01204	0.00012	Exoc3l4	12F1	protein_coding	7.61466	7.95527	7.79493	7.60611	7.53909	7.6617	6.52671	7.07119	6.7822
Up	ENSMUSG00000052397	1.01169	3.51e-19	Ezr	17A1	protein_coding	13.0887	12.9212	12.7587	11.9659	12.049	12.0952	12.0255	11.8446	11.8783
Up	ENSMUSG00000026479	1.00394	7.36e-09	Lamc2	1G3	protein_coding	10.5952	10.5404	10.7333	8.62103	8.62639	8.67725	9.2673	9.67854	9.86356
Up	ENSMUSG00000057719	1.00118	3.64e-07	Sh3rf2	18B3	protein_coding	11.7104	11.6981	11.4982	10.1601	9.95802	10.081	11.0312	10.2931	10.4905
Up	ENSMUSG00000022816	0.998142	2.22e-05	Fstl1	16B3	protein_coding	14.1548	15.0697	15.0412	13.8527	13.9049	13.9673	13.5261	13.9526	13.9278
Up	ENSMUSG00000034656	0.996516	0.000439	Cacna1a	8C2	protein_coding	8.75646	9.17715	8.44619	7.68725	7.82228	8.0696	8.08596	7.58163	7.81654
Up	ENSMUSG00000001986	0.995671	0.0404	Gria3	XA4	protein_coding	7.35062	7.65161	8.47612	7.16291	6.40389	6.24326	6.94639	6.65587	7.15611
Up	ENSMUSG00000042436	0.993375	0.0343	Mfap4	11B2	protein_coding	11.4168	12.5185	12.696	11.2139	11.1945	11.1832	10.8646	11.3512	11.6358
Up	ENSMUSG00000038451	0.989287	0.0178	Spsb2	6F2	protein_coding	7.17475	7.00017	7.38591	6.19472	5.47048	5.85919	6.37264	6.46931	5.80997
Up	ENSMUSG00000027490	0.989075	0.0071	E2f1	2H1	protein_coding	7.8814	8.90939	8.95124	7.8572	7.68433	7.56562	7.30935	7.78867	7.88628
Up	ENSMUSG00000032925	0.987205	5.22e-05	Itgbl1	1400000	protein_coding	10.2434	10.8206	11.1616	9.50756	9.39216	9.37048	10.0117	9.80393	9.56885
Up	ENSMUSG00000044986	0.987098	2.07e-08	Tst	150	protein_coding	9.31327	9.72313	9.41491	9.15701	9.29639	9.07885	8.64525	8.49899	8.39694
Up	ENSMUSG00000003585	0.986671	0.0319	Sec14l2	11A1	protein_coding	6.50193	7.10464	6.61192	5.99063	6.38781	6.2609	5.693	6.2356	5.45965
Up	ENSMUSG00000109697	0.982479	6.78e-07	Gm34030	8B2	lincRNA	8.44854	8.72175	8.54362	7.38765	7.26768	7.3682	7.52789	7.75503	7.53469
Up	ENSMUSG00000002732	0.981866	5.55e-09	Fkbp7	2C3	protein_coding	9.76344	10.0855	10.309	9.54069	9.40818	9.43211	9.0753	9.07726	9.12544
Up	ENSMUSG00000079465	0.981061	2.34e-05	Col4a3	1C5	protein_coding	10.339	11.1739	11.2047	10.0014	9.95802	9.83675	10.081	9.9389	9.91312
Up	ENSMUSG00000031375	0.97963	4.43e-07	Bgn	XA7.3	protein_coding	14.1884	14.9211	14.9768	13.5765	13.6021	13.6463	13.6286	13.8168	13.82
Up	ENSMUSG00000025372	0.978842	0.0245	Baiap2	1100	protein_coding	9.87376	8.65794	9.08994	8.88457	8.27091	8.63391	7.62209	8.73126	8.41278
Up	ENSMUSG00000049097	0.975921	0.0433	Ankrd34a	3F2.1	protein_coding	7.58857	7.63775	7.69669	6.83685	7.3694	5.85919	6.6951	6.40134	6.93261
Up	ENSMUSG00000060206	0.972145	7.79e-09	Zfp462	4B2	protein_coding	9.96615	10.3591	10.2395	8.96813	9.23932	9.28901	9.1719	9.15155	9.35799
Up	ENSMUSG00000028036	0.971378	0.0113	Ptgfr	3H3	protein_coding	7.9513	7.63077	8.47612	7.95407	7.6909	7.60068	7.55202	6.67038	6.96521
Up	ENSMUSG00000034463	0.971229	0.0184	Scara3	14D1	protein_coding	7.45055	8.42761	7.95224	6.95392	7.12953	7.24066	7.43578	7.06021	6.51501
Up	ENSMUSG00000049670	0.969594	0.0183	Morn4	19C3	protein_coding	7.43111	7.90408	7.67964	6.11316	5.47048	5.73848	7.0517	6.87216	6.16828
Up	ENSMUSG00000041324	0.966037	0.0378	Inhba	13A1	protein_coding	8.16055	8.29258	9.50717	7.11343	7.49475	7.15835	7.64471	8.21707	7.5491
Up	ENSMUSG00000020649	0.965644	0.0124	Rrm2	12A1.3	protein_coding	9.14149	10.1758	10.597	9.03609	8.66691	9.16099	8.75674	9.18478	9.3783
Up	ENSMUSG00000031994	0.965299	0.0287	Adamts8	9A4	protein_coding	7.41141	8.46341	8.56234	6.75318	6.08301	6.18901	7.07409	7.55059	7.18407
Up	ENSMUSG00000098132	0.958765	0.0249	Rassf10	7F1	protein_coding	6.59222	7.00017	6.33547	5.93475	6.30465	6.11335	5.60346	5.6979	5.96842
Up	ENSMUSG00000067158	0.958663	3.82e-06	Col4a4	1C5	protein_coding	11.325	12.1053	12.1234	10.9353	10.7868	10.9005	10.9548	10.9322	10.9295
Up	ENSMUSG00000028681	0.957567	0.016	Ptch2	4D1	protein_coding	7.10285	7.90986	7.43752	6.51992	5.82103	6.41063	6.66591	6.51826	6.60048
Up	ENSMUSG00000031673	0.955394	3.5e-05	Cdh11	8D1	protein_coding	8.94646	9.68657	9.46551	8.70137	8.60221	8.62031	8.29582	8.58957	8.45546
Up	ENSMUSG00000026764	0.954189	0.0333	Kif5c	2C1.1	protein_coding	6.42539	6.85197	7.3104	6.41492	6.35512	6.9015	6.20013	5.95656	5.80997
Up	ENSMUSG00000041420	0.953568	0.000548	Meis3	7A2	protein_coding	7.85246	8.11887	7.93079	7.05347	6.82982	7.43963	6.92191	7.10363	7.08868
Up	ENSMUSG00000057329	0.953128	1.03e-07	Bcl2	1E2.1	protein_coding	10.5643	10.8411	10.9751	9.71806	9.8166	10.0635	9.62481	9.85881	10.0448
Up	ENSMUSG00000045287	0.950842	0.000295	Rtn4rl1	11B5	protein_coding	9.73598	9.75076	8.94412	9.08183	9.23033	8.93793	8.37911	8.6123	8.72657
Up	ENSMUSG00000001166	0.949863	0.0301	Oas1c	5F	protein_coding	6.19122	6.67325	6.49986	5.75283	5.79689	5.55048	5.83088	5.41733	5.45965
Up	ENSMUSG00000068794	0.949051	0.0148	Col28a1	6A1	protein_coding	8.3064	7.90408	7.80283	6.60591	6.67948	6.15168	7.29988	6.45261	7.35778
Up	ENSMUSG00000021643	0.944902	0.0126	Serf1	13D1	protein_coding	7.99167	8.50981	8.74549	7.52012	6.87664	6.74736	7.86619	7.2937	7.32467
Up	ENSMUSG00000003378	0.944643	1.94e-05	Grik5	7A3	protein_coding	8.74075	9.1867	8.76582	8.13851	7.82228	7.9442	7.84681	7.97555	8.10681
Up	ENSMUSG00000100017	0.943175	0.0296	2410022M11Rik	14C3	bidirectional_promoter_lncRNA	7.5258	7.42018	6.73253	6.49437	7.01909	6.70933	6.72371	6.00316	6.25871
Up	ENSMUSG00000027955	0.939528	0.001	Fam198b	3000	protein_coding	12.5792	13.5892	13.8993	12.2528	12.2818	12.3138	12.5166	12.3937	12.6322
Up	ENSMUSG00000043008	0.939522	0.00441	Klhl6	16A3	protein_coding	8.9327	9.85178	9.82266	8.35266	8.58822	8.3173	9.06974	8.38484	8.42455
Up	ENSMUSG00000057359	0.93868	0.000195	Gm17494	3G1	processed_transcript	10.0844	10.3259	10.6306	9.88952	9.80756	9.80404	9.79456	9.45373	8.90796
Up	ENSMUSG00000019066	0.934329	2.95e-07	Rab3d	9A3	protein_coding	10.1394	10.0918	10.331	9.51552	9.35337	9.65192	9.51247	8.97577	9.24529
Up	ENSMUSG00000025780	0.933882	9.63e-07	Itih5	2A1	protein_coding	11.2185	11.814	11.9428	10.6137	10.5954	10.7074	10.7862	10.8461	10.6368
Up	ENSMUSG00000060716	0.933644	0.0452	Plekhh1	12C3	protein_coding	8.23532	9.9106	9.61645	9.03166	8.988	9.00226	8.93859	8.00447	8.37284
Up	ENSMUSG00000005667	0.930529	0.00227	Mthfd2	6C3	protein_coding	8.78737	9.04947	9.26012	8.405	8.40072	8.59272	7.51158	8.14617	8.53361
Up	ENSMUSG00000032289	0.930199	1.94e-05	Thsd4	9B	protein_coding	10.298	9.71159	9.84768	8.47523	8.81249	8.89903	8.96878	9.18478	8.98415
Up	ENSMUSG00000027323	0.929925	0.0293	Rad51	200000	protein_coding	7.43111	8.19183	7.98035	7.20288	7.14873	6.98877	6.2985	6.98094	7.46803
Up	ENSMUSG00000042604	0.929672	0.0118	Kcna4	2000	protein_coding	7.84513	8.2385	8.57622	6.30167	6.80582	5.97058	7.10704	7.30304	7.56336
Up	ENSMUSG00000032400	0.929179	0.0297	Zwilch	9C	protein_coding	6.97443	7.8866	7.27679	6.94452	6.80582	7.34358	6.13771	6.69897	6.6942
Up	ENSMUSG00000116180	0.927548	0.0252	Gm49492	15F1	bidirectional_promoter_lncRNA	7.6902	7.88073	7.20713	6.96326	6.61191	7.21374	7.17077	6.45261	6.40843
Up	ENSMUSG00000075702	0.92368	2.42e-05	Selenom	11A1	protein_coding	10.1602	10.9162	10.7619	9.81151	9.81359	9.54619	9.79456	9.56857	9.80774
Up	ENSMUSG00000028989	0.920835	0.00254	Angptl7	400	protein_coding	8.48199	8.46341	8.25231	7.11343	7.08038	7.12984	7.86619	7.55059	6.93261
Up	ENSMUSG00000050248	0.91945	3e-09	Evc2	5B3	protein_coding	9.44753	9.23123	9.5168	8.47196	8.46341	8.50292	8.37009	8.55871	8.53361
Up	ENSMUSG00000029223	0.917389	0.000389	Uchl1	5C3.1	protein_coding	9.02637	9.46113	9.91477	9.07753	8.74153	8.82092	8.59967	8.65305	8.55161
Up	ENSMUSG00000015957	0.916059	0.0125	Wnt11	70	protein_coding	7.46974	7.20205	7.38591	7.27215	7.44125	6.9127	6.75176	5.95656	6.58659
Up	ENSMUSG00000023044	0.914346	1.7e-08	Csad	15F2	protein_coding	9.69581	9.76517	9.69701	8.67034	8.74784	8.60312	9.0187	8.81854	8.56584
Up	ENSMUSG00000022947	0.914213	0.0427	Cbr3	16C4	protein_coding	6.70983	7.3539	7.66239	6.12984	6.55547	6.51722	6.2985	6.09208	6.7576
Up	ENSMUSG00000018593	0.911418	2.94e-08	Sparc	11B1.3	protein_coding	16.6562	17.092	17.1846	16.1812	16.0377	16.153	15.8293	16.1523	16.2387
Up	ENSMUSG00000030122	0.908455	2.09e-09	Ptms	6F2	protein_coding	13.5163	13.8899	13.8582	13.0098	12.9497	12.9399	12.5888	12.8799	13.0613
Up	ENSMUSG00000097577	0.908133	0.00424	6230400D17Rik	14A3	antisense	7.69835	8.14361	7.81068	5.93475	6.41978	6.34599	7.26137	6.90934	6.83017
Up	ENSMUSG00000036181	0.906886	3.45e-10	Hist1h1c	13A3.1	protein_coding	12.5542	12.6378	12.8976	11.5777	11.5236	11.4805	12.032	11.6813	11.6484
Up	ENSMUSG00000020053	0.906599	5.14e-05	Igf1	10C1	protein_coding	11.3111	12.0647	12.0952	10.9923	10.8556	10.709	10.8995	11.1504	10.812
Up	ENSMUSG00000029001	0.902975	2.28e-06	Fbxo44	400	protein_coding	9.48337	9.84123	9.50233	8.92337	9.07589	8.66073	8.84076	8.61605	8.70422
Up	ENSMUSG00000031934	0.902743	0.00801	Panx1	9A2	protein_coding	7.45055	8.19657	8.40531	7.61798	7.29379	7.40832	7.2218	7.04915	7.28219
Up	ENSMUSG00000016918	0.901321	6.8e-12	Sulf1	1A3	protein_coding	11.6172	11.6855	11.8643	10.6789	10.9646	10.9229	10.715	10.9561	10.797
Up	ENSMUSG00000023571	0.896075	1.18e-05	C1qtnf12	400	protein_coding	8.92924	9.2878	9.32733	8.64154	8.24438	8.30459	8.30531	8.24157	8.36472
Up	ENSMUSG00000050382	0.89496	0.0365	Kif7	7D2	protein_coding	8.03739	7.3454	7.76292	6.33082	5.74736	6.4419	7.18112	6.36612	6.94356
Up	ENSMUSG00000024529	0.894255	0.00116	Lox	18D1	protein_coding	9.68969	10.0675	10.3859	9.4671	8.95292	9.23648	8.75327	9.41978	9.29955
Up	ENSMUSG00000028111	0.892724	0.00481	Ctsk	3F2.1	protein_coding	8.8799	9.04947	9.68851	8.47849	8.50498	8.15698	8.69306	7.97555	8.33593
Up	ENSMUSG00000061046	0.890782	0.0233	Haghl	17A3.3	protein_coding	8.3064	8.7702	8.62601	7.90645	7.19565	7.10075	8.17152	7.51887	7.26484
Up	ENSMUSG00000031169	0.890572	0.0355	Porcn	XA1.1	protein_coding	7.71453	7.94967	7.06996	6.66434	6.48167	6.29554	7.14984	6.38384	6.6414
Up	ENSMUSG00000021835	0.890491	0.00849	Bmp4	14C1	protein_coding	9.02312	9.59628	9.08671	8.10936	7.62387	8.22146	8.83749	7.98718	8.16409
Up	ENSMUSG00000029661	0.889888	6.14e-05	Col1a2	6A1	protein_coding	14.3283	15.0239	15.218	14.0578	13.9372	13.9184	13.7555	14.1123	14.1447
Up	ENSMUSG00000026365	0.887907	2.43e-11	Cfh	1F	protein_coding	13.4796	13.5207	13.7175	12.7616	12.7502	12.7849	12.9317	12.5877	12.5118
Up	ENSMUSG00000006649	0.886168	0.018	Nphs1	7B1	protein_coding	6.80353	6.88754	7.42734	6.41492	6.35512	6.54628	6.11629	6.09208	6.40843
Up	ENSMUSG00000046727	0.884491	1.01e-11	Cystm1	18B2	protein_coding	11.7368	11.7977	12.1414	10.6438	10.576	10.545	10.9891	11.0569	11.0124
Up	ENSMUSG00000021614	0.878035	6.74e-06	Vcan	13C3	protein_coding	11.217	11.7143	11.7076	10.9958	11.0178	11.12	10.3874	10.9583	10.6618
Up	ENSMUSG00000058050	0.876199	0.0255	Gm9234	7F2	processed_pseudogene	6.93357	6.79065	7.05682	6.31632	5.74736	6.41063	6.22035	5.90841	6.13046
Up	ENSMUSG00000035561	0.874121	8.62e-06	Aldh1b1	4B1	protein_coding	10.4841	11.1852	10.6184	10.207	10.2255	10.1863	9.9033	9.9788	9.89209
Up	ENSMUSG00000029186	0.874111	0.000701	Pi4k2b	5C1	protein_coding	8.46775	8.27478	8.29771	7.72068	7.43344	7.60759	7.58358	7.72058	7.09851
Up	ENSMUSG00000031355	0.874086	0.000507	Arhgap6	XF5	protein_coding	9.17985	9.47873	9.69276	8.15898	8.66691	8.44237	8.58415	8.85393	8.30656
Up	ENSMUSG00000031659	0.871552	0.000158	Adcy7	8C3	protein_coding	10.6233	11.3516	11.527	10.2237	10.0464	10.2539	10.2951	10.3279	10.4168
Up	ENSMUSG00000020473	0.871452	7.78e-06	Aebp1	11A1	protein_coding	10.3325	10.922	11.0308	9.91381	9.9648	9.90565	9.89073	10.019	9.85778
Up	ENSMUSG00000026786	0.870342	0.00373	Apbb1ip	2A3	protein_coding	8.70072	8.81708	8.73315	7.52012	8.09894	7.94965	8.29105	7.7953	7.47559
Up	ENSMUSG00000020614	0.86869	0.00074	Fam20a	110	protein_coding	8.25203	8.6545	8.52942	7.94467	7.34464	7.80084	7.61447	7.71359	7.57044
Up	ENSMUSG00000079056	0.867519	0.0112	Kcnip3	2F1	protein_coding	7.05285	7.13456	7.09589	6.70944	6.32167	6.64361	6.15882	6.53421	6.05171
Up	ENSMUSG00000084349	0.86712	2.83e-07	Rpl3-ps1	XA1.1	processed_pseudogene	10.0922	10.358	10.4539	9.20897	8.97998	9.12773	9.31509	9.65136	9.34773
Up	ENSMUSG00000056737	0.866063	3.45e-10	Capg	6C1	protein_coding	9.45477	9.58368	9.64307	8.9041	8.84522	8.89903	8.63399	8.6494	8.81565
Up	ENSMUSG00000027935	0.865946	0.0136	Rab13	3F1	protein_coding	7.94446	8.8832	8.78985	7.69848	7.41769	7.88855	7.73179	7.97555	7.48311
Up	ENSMUSG00000046731	0.865424	0.000458	Kctd11	11B3	protein_coding	8.47251	9.08821	9.15921	8.41864	8.42848	8.45392	8.08596	7.90367	8.23708
Up	ENSMUSG00000073684	0.865056	0.0018	Faap20	400	protein_coding	8.81388	9.42123	9.21055	8.45882	7.99667	8.36293	8.00669	8.26566	8.60429
Up	ENSMUSG00000021661	0.863816	4.89e-12	Ankra2	13D1	protein_coding	10.7146	10.709	10.9335	9.40334	9.49514	9.61467	9.84589	9.99041	9.94343
Up	ENSMUSG00000032338	0.859327	0.000187	Hcn4	9B	protein_coding	9.83915	10.2333	10.264	9.83841	9.7878	9.58697	9.64365	9.00182	9.07655
Up	ENSMUSG00000058351	0.859007	0.000886	Smim4	14B	protein_coding	8.65955	8.52118	9.14686	8.37382	8.23093	8.44237	8.15586	7.69242	7.96897
Up	ENSMUSG00000027239	0.858614	0.0135	Mdk	20	protein_coding	7.40145	7.8866	8.27519	7.10501	6.67948	7.08103	7.01744	7.01544	7.13716
Up	ENSMUSG00000041801	0.852866	0.00136	Phlda3	10000	protein_coding	9.798	10.4805	10.5438	9.86606	9.75997	9.49494	9.16409	9.3894	9.76672
Up	ENSMUSG00000048070	0.852408	3.46e-07	Pirt	11B3	protein_coding	10.7316	11.1019	10.6128	10.1952	10.3164	10.131	9.81962	10.0345	10.0774
Up	ENSMUSG00000082536	0.848915	1.43e-06	Gm13456	2B	processed_pseudogene	8.99029	9.02838	9.19264	8.35975	8.54901	8.3257	8.11325	8.17189	8.39295
Up	ENSMUSG00000000567	0.848123	0.0171	Sox9	1100	protein_coding	8.07546	8.6126	8.62601	7.33106	7.83419	7.13941	7.98321	7.28429	7.52014
Up	ENSMUSG00000030208	0.847386	0.00257	Emp1	6G1	protein_coding	13.0308	13.9349	14.13	12.9532	12.963	13.1095	12.5484	13.1337	13.0272
Up	ENSMUSG00000036040	0.846865	0.0012	Adamtsl2	2A3	protein_coding	11.6906	11.9527	12.0231	11.1361	10.9496	11.1386	10.3328	11.3331	11.2825
Up	ENSMUSG00000027848	0.846858	0.00245	Olfml3	3F2.2	protein_coding	10.1558	10.9524	11.1298	10.342	9.86093	9.88019	9.89546	9.86828	10.1033
Up	ENSMUSG00000035547	0.846798	0.00735	Capn5	70	protein_coding	7.58857	8.24766	7.60035	7.25705	7.15824	7.24066	6.87166	7.00403	7.17481
Up	ENSMUSG00000108381	0.84633	2.51e-05	Gm9299	7F3	processed_pseudogene	8.96348	8.93512	9.26012	8.1951	8.39269	8.19876	8.0125	8.40233	8.22367
Up	ENSMUSG00000016024	0.845134	0.00669	Lbp	2H1	protein_coding	8.48671	9.06768	8.99668	8.29465	8.21735	7.70745	8.35645	7.96381	7.72435
Up	ENSMUSG00000001663	0.8451	9.81e-05	Gstt1	10C1	protein_coding	9.41821	9.29223	9.15921	8.46869	8.49	8.26143	8.77051	8.18206	8.35246
Up	ENSMUSG00000025402	0.844302	0.000172	Nab2	10D3	protein_coding	9.27834	9.79202	9.83041	9.04051	9.35956	9.2542	8.92325	8.5548	8.93838
Up	ENSMUSG00000038668	0.843555	8.34e-08	Lpar1	4B3	protein_coding	10.1734	10.5979	10.6548	9.75885	9.85364	9.77056	9.63238	9.69282	9.62603
Up	ENSMUSG00000040690	0.840844	3.43e-05	Col16a1	4D2.2	protein_coding	10.535	11.1044	11.2766	10.1762	10.2039	10.0785	10.0318	10.1874	10.2702
Up	ENSMUSG00000037071	0.840663	1.09e-09	Scd1	19C3	protein_coding	10.361	10.6077	10.6239	9.83078	10.0566	10.0253	9.69512	9.79733	9.59686
Up	ENSMUSG00000047181	0.837446	1.61e-05	Samd14	11D	protein_coding	8.50542	8.76064	8.90432	8.12193	8.10878	8.00826	7.80055	7.95198	7.95821
Up	ENSMUSG00000090523	0.837084	1.25e-08	Gypc	18B1	protein_coding	11.796	11.8463	11.4774	11.0361	10.9721	10.9971	11.0887	10.7631	10.7642
Up	ENSMUSG00000021575	0.836862	0.0452	Ahrr	13C1	protein_coding	7.85975	7.74508	7.33238	7.01806	6.97674	6.6834	7.3649	6.34818	6.6414
Up	ENSMUSG00000113047	0.835281	0.0449	Gm47469	13C1	lincRNA	6.84819	6.93365	6.87411	6.34518	6.33849	6.67026	6.52671	5.88371	5.73634
Up	ENSMUSG00000025269	0.834673	0.000412	Apex2	XF3	protein_coding	8.06288	8.31888	7.92357	8.13024	7.9093	7.99778	7.44441	7.12486	7.29933
Up	ENSMUSG00000059751	0.834201	0.0301	Rps3a3	13D2.1	processed_pseudogene	7.2094	7.1926	7.77099	6.41492	6.78142	6.92382	6.33605	6.5656	6.86513
Up	ENSMUSG00000020256	0.833689	2.55e-07	Aldh1l2	10C1	protein_coding	10.877	10.3883	10.4426	10.1366	10.1441	10.2714	9.76389	9.73139	9.7698
Up	ENSMUSG00000047085	0.833052	0.00898	Lrrc4b	7B3	protein_coding	9.36028	10.1332	9.28851	9.58523	9.61907	9.23425	8.39254	8.91918	9.06657
Up	ENSMUSG00000001366	0.832395	2.09e-14	Fbxo9	90	protein_coding	11.7575	11.9115	11.9855	10.8779	11.0027	10.9194	11.1774	10.9905	10.9948
Up	ENSMUSG00000078994	0.832137	0.0232	Zfp429	13B3	protein_coding	7.51661	7.30211	7.55433	7.22634	6.38781	7.05092	6.49387	6.64121	6.80638
Up	ENSMUSG00000028944	0.830647	1.65e-10	Prkag2	5A3	protein_coding	11.0825	11.397	11.4405	10.8314	10.717	10.6399	10.5147	10.489	10.4556
Up	ENSMUSG00000027160	0.830398	0.00185	Ccdc34	2000	protein_coding	8.88348	9.45719	9.75308	8.73992	8.92813	8.87346	8.37009	8.75528	8.60084
Up	ENSMUSG00000022440	0.829006	0.000236	C1qtnf6	150	protein_coding	11.7398	12.544	12.4316	11.2051	11.1332	11.0652	11.1754	11.5219	11.6205
Up	ENSMUSG00000078762	0.826988	0.00387	Haus5	7B1	protein_coding	8.33806	8.10383	8.157	7.64725	7.49475	7.6349	6.88439	7.61951	7.55625
Up	ENSMUSG00000066800	0.826596	0.00478	Rnasel	1G3	protein_coding	8.63427	8.506	8.96888	8.31303	7.65777	8.26143	7.70334	7.81503	8.1405
Up	ENSMUSG00000027375	0.826361	0.00935	Mal	2F1	protein_coding	8.43884	9.14566	8.28085	9.02275	9.03777	8.9434	7.88531	8.12525	7.50544
Up	ENSMUSG00000028194	0.825531	1.22e-06	Ddah1	3H2	protein_coding	10.0999	10.5036	10.5775	9.38955	9.53765	9.43016	9.51861	9.72793	9.50193
Up	ENSMUSG00000035799	0.822868	0.0315	Twist1	12A3	protein_coding	7.12722	7.75153	8.04167	6.37348	6.55547	6.39474	7.13926	6.74082	6.74514
Up	ENSMUSG00000066705	0.822632	0.00162	Fxyd6	9A5.2	protein_coding	10.6697	11.7043	11.3158	10.8122	10.5645	10.9366	10.4173	10.3982	10.587
Up	ENSMUSG00000019539	0.820768	4.79e-06	Rcn3	7B3	protein_coding	10.6882	11.273	11.2609	10.4688	10.2711	10.3538	10.3223	10.237	10.2799
Up	ENSMUSG00000040093	0.819138	0.00105	Bmf	200000	protein_coding	9.64398	9.61585	9.49016	7.87215	8.23093	8.75087	8.72878	8.80545	8.77946
Up	ENSMUSG00000044807	0.817706	0.00121	Zfp354c	11B1.3	protein_coding	8.98029	8.71846	8.81348	7.40146	7.99136	8.03414	8.1611	8.05511	7.86916
Up	ENSMUSG00000029153	0.815238	0.0396	Ociad2	5C3.2	protein_coding	7.2763	8.02082	7.39638	7.28711	7.43344	6.95666	7.14984	6.58105	6.6414
Up	ENSMUSG00000016262	0.815144	0.0142	Sertad4	1H6	protein_coding	8.66372	9.51331	9.3784	8.06667	8.25328	8.55746	8.44932	8.02719	8.71064
Up	ENSMUSG00000029163	0.814182	0.00129	Emilin1	5B1	protein_coding	11.3018	12.2598	12.2031	11.1947	11.2954	11.2101	10.9869	11.1459	11.3534
Up	ENSMUSG00000022206	0.812331	0.00713	Npr3	15A1	protein_coding	10.8725	10.4372	10.0991	9.35449	9.75684	10.2855	9.78441	9.5412	9.74811
Up	ENSMUSG00000063445	0.812217	0.0043	Nmral1	16A1	protein_coding	7.29792	7.51422	7.72188	7.37371	7.26768	7.29304	6.7378	6.51826	6.91047
Up	ENSMUSG00000082809	0.812099	0.000681	Gm14150	2G3	processed_pseudogene	9.3807	9.94478	9.87975	9.34737	9.32411	9.1912	8.6858	8.82179	9.27159
Up	ENSMUSG00000086863	0.81191	2.21e-05	Gm15543	6G3	antisense	9.95428	10.1552	10.0798	10.1519	10.1164	10.0032	9.42588	8.84436	9.42786
Up	ENSMUSG00000070044	0.808907	0.0047	Fam149a	8B1.1	protein_coding	7.93759	8.44761	8.72486	7.97269	7.6443	7.74553	7.59137	7.58929	7.6461
Up	ENSMUSG00000032369	0.806477	0.00428	Plscr1	9E3.3	protein_coding	10.8635	9.99321	11.0173	9.73179	9.63448	9.51713	9.6806	10.0842	9.86211
Up	ENSMUSG00000058883	0.804633	0.0488	Zfp708	13B3	protein_coding	7.682	7.74508	7.75481	7.26462	7.53909	6.97815	7.38295	6.98094	6.25871
Up	ENSMUSG00000015932	0.804341	2.53e-14	Dstn	2G1	protein_coding	13.9713	14.1783	14.1457	13.5735	13.4709	13.4551	13.1401	13.377	13.3624
Up	ENSMUSG00000021260	0.803281	0.00301	Hhipl1	12F1	protein_coding	8.79879	8.60905	8.80564	7.40146	8.11367	7.84828	7.78027	8.17698	7.85183
Up	ENSMUSG00000019929	0.802867	3.08e-08	Dcn	10C3	protein_coding	15.0247	15.424	15.5458	14.5543	14.4568	14.5086	14.6717	14.4855	14.4701
Up	ENSMUSG00000031825	0.802527	6.52e-05	Crispld2	80	protein_coding	12.2282	12.6492	12.9079	11.7437	11.6691	11.6398	12.0929	11.6483	11.6741
Up	ENSMUSG00000020810	0.802283	0.00537	Cygb	1100	protein_coding	12.0345	12.9097	12.8244	11.4903	11.6699	11.2799	12.2505	11.5531	11.6008
Up	ENSMUSG00000048915	0.801367	0.00481	Efna5	17E1.1	protein_coding	11	10.1794	10.6548	9.02275	9.00916	9.21176	10.2577	9.57437	9.61409
Up	ENSMUSG00000086841	0.801011	0.0116	2410006H16Rik	11B2	processed_transcript	8.7797	8.22466	8.49573	7.86718	7.49475	7.73295	7.48675	7.46162	8.12616
Up	ENSMUSG00000006476	0.800078	1.55e-06	Nsmf	2A3	protein_coding	10.4603	10.6385	10.6559	9.53131	9.6514	9.82494	9.50836	9.89787	9.92698
Up	ENSMUSG00000060981	0.798613	0.00356	Hist1h4h	13A3.1	protein_coding	10.0289	9.355	9.80509	9.29285	9.23708	8.61346	8.81773	8.96991	9.08399
Up	ENSMUSG00000039347	0.796148	0.000715	Atp6v0e2	6B2.3	protein_coding	9.16228	9.23353	9.06061	7.95407	7.97532	7.81285	8.73933	8.15651	8.11652
Up	ENSMUSG00000116165	0.795815	0.0479	Pdxp	150	protein_coding	7.12722	7.05335	6.57553	6.34518	6.04252	6.57476	6.24029	6.00316	6.27613
Up	ENSMUSG00000003352	0.795404	0.00252	Cacnb3	15F1	protein_coding	8.51929	9.05209	9.30249	7.95875	8.27965	8.22595	8.21247	8.24642	8.1594
Up	ENSMUSG00000042082	0.795325	2.04e-07	Arsb	13C3	protein_coding	10.2723	10.5506	10.7052	9.73724	9.56828	9.81453	9.75005	9.72793	9.70534
Up	ENSMUSG00000027215	0.795127	0.000919	Cd82	20	protein_coding	8.53304	8.94078	9.09316	8.59122	8.7352	8.46538	8.29105	7.86635	8.0773
Up	ENSMUSG00000056185	0.794906	0.0011	Snx32	19A	protein_coding	8.83253	9.00697	8.92255	7.9016	7.31094	7.94965	8.29582	8.04401	8.05728
Up	ENSMUSG00000022037	0.794821	1.2e-12	Clu	14D1	protein_coding	14.3085	14.3739	14.5621	13.3976	13.3991	13.3866	13.7829	13.4863	13.5876
Up	ENSMUSG00000027956	0.793172	0.00267	Tmem144	3000	protein_coding	11.7888	11.032	12.0895	9.98431	9.78012	9.81751	10.7828	10.8589	11.0698
Up	ENSMUSG00000047945	0.791791	0.0084	Marcksl1	4D2.2	protein_coding	9.21438	10.0842	10.3608	9.36157	9.49327	9.34796	9.15624	9.08541	9.27809
Up	ENSMUSG00000020681	0.789739	0.000424	Ace	110	protein_coding	12.5922	13.2739	13.4506	12.4841	12.1597	12.2098	12.3018	12.4927	12.2791
Up	ENSMUSG00000053113	0.786458	0.000805	Socs3	1100	protein_coding	8.26307	8.63719	8.54832	8.15491	8.34354	8.18034	7.41839	7.81503	7.87489
Up	ENSMUSG00000042616	0.785753	0.0495	Oscp1	4D2.2	protein_coding	7.05285	7.02168	6.81289	6.00878	6.598	6.24326	6.47716	6.17583	5.94682
Up	ENSMUSG00000034205	0.784871	0.0143	Loxl2	14D2	protein_coding	11.8523	12.7539	12.6909	12.0872	12.191	12.3417	11.7204	11.0856	12.1197
Up	ENSMUSG00000004105	0.784095	0.000117	Angptl2	2B	protein_coding	13.1853	13.6764	13.6917	12.3414	12.4789	12.3303	13.0965	12.521	12.5664
Up	ENSMUSG00000023169	0.777694	1.91e-05	Slc38a1	15F1	protein_coding	12.2523	11.7473	11.6546	10.8089	10.9455	10.8963	10.9691	11.1684	11.2465
Up	ENSMUSG00000001025	0.777055	0.001	S100a6	3F1	protein_coding	10.2109	10.9341	11.0028	10.2051	10.1309	10.0369	9.78271	9.98316	10.1583
Up	ENSMUSG00000024940	0.77633	4.51e-07	Ltbp3	19A	protein_coding	11.5977	11.8293	12.0231	10.9843	11.2152	10.9591	11.1883	10.9079	11.0458
Up	ENSMUSG00000021219	0.776041	1.3e-09	Rgs6	12D1	protein_coding	11.0375	11.3716	11.3632	10.9246	10.9157	10.951	10.3818	10.557	10.5292
Up	ENSMUSG00000047238	0.77582	6.76e-05	Mageh1	XF3	protein_coding	8.95669	9.3272	9.07372	8.60918	8.39269	8.54312	8.31944	8.53115	8.21466
Up	ENSMUSG00000057967	0.774762	0.0187	Fgf18	11A4	protein_coding	7.74634	8.25222	7.66239	7.9773	7.81027	7.75178	6.7378	7.39328	7.25608
Up	ENSMUSG00000029070	0.77407	2.74e-05	Mxra8	400	protein_coding	10.8239	11.4159	11.3579	10.4272	10.4836	10.4454	10.4836	10.2707	10.58
Up	ENSMUSG00000040605	0.773706	0.000424	Bace2	16C4	protein_coding	9.1534	9.64386	9.67782	8.89437	9.07086	8.64066	8.72878	8.66759	8.82752
Up	ENSMUSG00000034361	0.773134	0.0134	Cpne2	8C5	protein_coding	8.20702	8.96318	8.84822	8.20694	8.36422	7.75801	7.9228	7.82154	8.08226
Up	ENSMUSG00000042757	0.772923	0.0162	Tmem108	9F1	protein_coding	7.72255	7.90408	7.26541	6.96326	6.81787	6.8324	7.04037	6.68475	6.96521
Up	ENSMUSG00000014303	0.772604	0.00243	Glis2	16A1	protein_coding	9.852	10.6549	10.3021	9.45722	9.82557	9.72363	9.26973	9.59543	9.71176
Up	ENSMUSG00000038463	0.770184	0.000431	Olfml2b	1H3	protein_coding	9.66909	10.0765	10.0235	10.045	10.3015	9.88019	8.86985	9.17971	9.40429
Up	ENSMUSG00000020325	0.767518	0.0207	Fstl3	10C1	protein_coding	8.85093	8.63021	9.63204	7.97269	7.77363	8.03926	8.14003	8.42818	8.44009
Up	ENSMUSG00000025422	0.767341	0.00434	Agap2	10D3	protein_coding	10.0094	9.27218	9.81293	8.94945	8.988	9.51346	9.04728	8.92826	8.92187
Up	ENSMUSG00000062563	0.767155	0.0396	Cys1	12A1.3	protein_coding	8.73284	9.15542	8.65245	7.64725	7.41769	7.68802	8.67119	7.6637	7.76194
Up	ENSMUSG00000034675	0.766284	0.0141	Dbn1	13B1	protein_coding	10.0012	10.5543	11.0207	10.1179	10.239	10.2681	9.31978	9.98606	10.0486
Up	ENSMUSG00000031748	0.765751	2.03e-07	Gnao1	8C5	protein_coding	12.5787	12.2283	12.642	10.2845	10.5663	10.2561	11.7173	11.7678	11.7006
Up	ENSMUSG00000004633	0.764218	0.0171	Chn2	6B3	protein_coding	8.10643	8.18708	8.34171	7.30191	6.89949	7.5077	7.51976	7.04915	7.73699
Up	ENSMUSG00000010830	0.762615	9.97e-05	Kdelr3	150	protein_coding	9.22571	9.53216	9.69276	8.96813	9.03777	8.69682	8.66751	8.71035	8.83342
Up	ENSMUSG00000001555	0.761661	1.61e-09	Fkbp10	11D	protein_coding	11.2479	11.2814	11.0492	10.5219	10.4902	10.6196	10.5709	10.4443	10.2821
Up	ENSMUSG00000097222	0.759738	0.00105	1010001N08Rik	18A1	processed_transcript	9.53664	8.98798	9.14686	8.96348	8.87147	8.95157	8.22754	8.45776	8.73289
Up	ENSMUSG00000033502	0.759555	0.0343	Cdc14a	3G1	protein_coding	9.099	7.9993	8.52942	8.25337	7.88087	8.17104	7.98912	7.9098	7.66606
Up	ENSMUSG00000013584	0.755823	0.00318	Aldh1a2	9D	protein_coding	8.94303	9.74915	9.54059	8.61808	8.84816	8.58223	8.80774	8.60476	8.68151
Up	ENSMUSG00000026042	0.755342	0.000504	Col5a2	1C1.1	protein_coding	12.5765	13.2296	13.3707	12.3728	12.3313	12.4021	12.1082	12.5418	12.3472
Up	ENSMUSG00000031740	0.754569	6.64e-05	Mmp2	8C5	protein_coding	12.6626	13.1912	13.4112	12.5444	12.5233	12.4277	12.3	12.3078	12.4856
Up	ENSMUSG00000057969	0.753247	4.7e-06	Sema3b	9F1	protein_coding	11.1465	11.3275	11.2538	10.1641	10.3058	10.1092	10.7735	10.2491	10.406
Up	ENSMUSG00000075027	0.753245	0.0018	4631405J19Rik	20	antisense	8.97023	9.22429	9.32733	8.77216	8.95019	8.98114	8.02978	8.7278	8.46309
Up	ENSMUSG00000042312	0.748897	1.79e-08	S100a13	3F1	protein_coding	10.2503	10.456	10.5867	9.73452	9.86384	9.70281	9.69512	9.67854	9.70051
Up	ENSMUSG00000032492	0.747859	0.0048	Pth1r	9F2	protein_coding	8.88705	9.44132	8.67413	8.52022	8.61608	8.68707	8.37911	8.11468	8.38895
Up	ENSMUSG00000026825	0.74771	0.022	Dnm1	2B	protein_coding	8.70882	9.65078	9.60971	8.27603	8.73837	8.42292	8.85377	8.54302	8.50434
Up	ENSMUSG00000029659	0.747457	0.000591	Medag	5G3	protein_coding	10.6872	10.9033	11.4531	10.4136	10.4827	10.4797	10.1192	10.3796	10.401
Up	ENSMUSG00000105168	0.746933	0.0251	Gm30735	3C	lincRNA	9.05523	8.93795	9.94004	8.64444	8.23542	8.3465	8.58024	8.71735	8.62484
Up	ENSMUSG00000029838	0.746717	0.0496	Ptn	6B1	protein_coding	8.62574	9.21964	9.47542	8.53282	8.12825	7.93324	8.41902	8.78892	7.8806
Up	ENSMUSG00000020388	0.746527	0.00946	Pdlim4	11B1.3	protein_coding	9.00022	9.85777	9.66489	9.47855	9.58599	9.3459	8.70745	8.55871	9.10851
Up	ENSMUSG00000032243	0.745413	0.0181	Itga11	9B	protein_coding	7.79278	8.58397	8.57161	7.95875	8.09399	7.93873	7.42711	7.5969	7.8284
Up	ENSMUSG00000038670	0.745367	5.36e-07	Mybpc2	7B3	protein_coding	13.5464	13.1528	13.1371	10.2544	10.4617	10.4043	12.6458	12.5884	12.3936
Up	ENSMUSG00000028389	0.745172	0.0218	Zfp37	4B3	protein_coding	8.30105	7.67216	8.21139	6.95392	7.14873	7.06103	7.40078	7.58929	7.01794
Up	ENSMUSG00000025407	0.743047	0.0459	Gli1	10D3	protein_coding	6.75744	7.20205	7.171	6.17877	6.10284	6.4725	6.24029	6.51826	6.25871
Up	ENSMUSG00000035279	0.741747	0.0034	Ssc5d	7A1	protein_coding	9.5298	10.3997	10.274	9.43053	9.24825	9.1889	9.30802	9.40684	9.41612
Up	ENSMUSG00000003228	0.740445	2.94e-06	Grk5	19D3	protein_coding	12.788	12.4267	12.5896	11.7136	11.5781	11.759	11.6198	12.0896	11.8596
Up	ENSMUSG00000027646	0.740049	0.00254	Src	2H1	protein_coding	8.48671	9.10846	8.94768	7.7853	7.79206	7.69452	8.17671	8.27043	7.95821
Up	ENSMUSG00000060036	0.739505	4.81e-09	Rpl3	150	protein_coding	13.5896	13.8276	13.969	12.8732	12.9166	13.0608	13.1734	13.0029	13.011
Up	ENSMUSG00000028549	0.738931	0.0198	Itgb3bp	4C6	protein_coding	8.55116	8.66137	8.61708	7.43541	7.92051	7.53695	8.32878	7.60448	7.58449
Up	ENSMUSG00000053279	0.7383	6.59e-05	Aldh1a1	19B	protein_coding	11.1172	10.9126	10.8943	9.927	9.55574	9.73156	10.4847	10.2382	9.95565
Up	ENSMUSG00000022883	0.737612	0.0216	Robo1	16C3.1	protein_coding	7.97163	8.20129	8.44115	7.35254	7.67774	7.5297	7.63721	7.00403	7.73068
Up	ENSMUSG00000057751	0.737341	0.0443	Megf6	400	protein_coding	8.79119	10.1083	9.88347	9.00251	9.0039	9.12533	8.77051	8.91309	9.18199
Up	ENSMUSG00000112825	0.737093	0.0479	Gm9118	10B4	processed_pseudogene	8.05655	7.39568	7.46762	6.92553	6.58396	6.97815	6.68057	7.18673	6.94356
Up	ENSMUSG00000034591	0.736532	0.0316	Slc41a2	10C1	protein_coding	7.40145	7.04287	7.43752	7.07947	7.22308	7.05092	6.24029	6.87216	6.58659
Up	ENSMUSG00000029231	0.735789	6.75e-11	Pdgfra	5C3.3	protein_coding	12.0699	12.2592	12.3955	11.4034	11.3226	11.451	11.5158	11.5643	11.4559
Up	ENSMUSG00000038903	0.732973	0.00204	Ccdc68	1800	protein_coding	8.53759	8.3826	8.45624	7.27215	7.33629	7.31853	8.01828	7.46162	7.67922
Up	ENSMUSG00000072941	0.730087	5.07e-05	Sod3	5C1	protein_coding	10.7611	11.1769	11.0308	10.58	10.5636	10.4975	10.1604	10.0582	10.5481
Up	ENSMUSG00000026890	0.728474	0.0136	Lhx6	2B	protein_coding	8.8799	9.31853	9.23701	8.24955	7.90365	8.58923	8.69667	8.0933	8.45546
Up	ENSMUSG00000047246	0.725303	0.0383	Hist1h2be	13A3.1	protein_coding	8.74863	8.57309	8.23492	8.15898	8.20364	8.39922	7.68163	7.2937	8.29805
Up	ENSMUSG00000042918	0.720845	0.00351	Mamstr	7B3	protein_coding	8.96009	9.36134	9.42005	8.18316	8.53813	8.37107	8.83422	8.34016	8.41671
Up	ENSMUSG00000092595	0.720292	2.22e-05	Gm20427	17B1	processed_transcript	10.7106	10.7255	10.7374	9.92102	9.82408	10.2757	9.80631	10.1671	10.023
Up	ENSMUSG00000019823	0.719711	1.75e-05	Mical1	10B2	protein_coding	9.71603	9.65595	9.85149	9.38782	9.28559	9.1958	8.88893	9.25626	8.90796
Up	ENSMUSG00000037185	0.719675	0.0125	Krt80	15F2	protein_coding	8.2903	8.46341	8.36855	6.75318	6.2164	6.99932	7.61447	7.80848	7.57044
Up	ENSMUSG00000046191	0.719535	0.0431	Pcdhb20	18B3	protein_coding	8.10643	7.96085	8.38442	8.04044	8.06396	7.5003	6.9342	7.67813	7.63263
Up	ENSMUSG00000022995	0.719307	0.00351	Enah	1H5	protein_coding	14.0934	13.8857	14.8145	12.7894	12.8371	12.6984	13.4129	13.5708	13.7976
Up	ENSMUSG00000044749	0.719193	0.0448	Abca6	110	protein_coding	9.92852	10.5608	9.84958	8.84975	9.14923	8.7848	9.96451	8.94327	9.19121
Up	ENSMUSG00000027408	0.718363	0.00274	Cpxm1	2F1	protein_coding	8.97695	9.51141	9.71385	8.5577	8.52716	8.43073	8.72525	8.83473	8.59043
Up	ENSMUSG00000041476	0.717699	1.57e-06	Smpx	XF4	protein_coding	14.2775	14.4761	14.815	13.7288	13.6343	13.6723	13.9423	13.7736	13.7437
Up	ENSMUSG00000041444	0.717672	0.000117	Arhgap32	9A4	protein_coding	10.404	10.5141	10.5153	9.46217	9.51192	9.54439	10.0975	9.63296	9.49078
Up	ENSMUSG00000028476	0.717649	1.67e-05	Reck	4B1	protein_coding	9.59677	9.72477	9.33279	8.79326	8.87435	8.92692	8.93553	8.84116	8.76719
Up	ENSMUSG00000031253	0.716267	0.0174	Srpx2	XE3	protein_coding	8.83992	9.84727	9.70966	8.69857	8.49376	8.59272	8.81107	8.73126	8.90796
Up	ENSMUSG00000023367	0.714577	0.00272	Tmem176a	6B2.3	protein_coding	9.31061	9.7149	10.015	9.35449	9.51192	9.20494	9.18995	8.84436	8.93838
Up	ENSMUSG00000079283	0.714003	0.000589	2310009B15Rik	10000	protein_coding	8.42416	8.35745	8.25231	7.60611	7.34464	7.41621	7.57576	7.61201	7.73699
Up	ENSMUSG00000020230	0.712497	2.49e-06	Prmt2	10C1	protein_coding	10.0028	10.314	10.3201	9.5822	9.6648	9.42821	9.50218	9.43685	9.58816
Up	ENSMUSG00000018585	0.708754	0.00054	Atox1	11B1.3	protein_coding	10.3991	10.8517	11.1188	10.3358	10.1854	10.2768	10.0699	10.0062	10.2505
Up	ENSMUSG00000040659	0.708069	0.000147	Efhd2	40	protein_coding	10.8913	10.8931	11.4668	10.55	10.4019	10.4299	10.357	10.4454	10.406
Up	ENSMUSG00000021388	0.706362	1.1e-05	Aspn	13A5	protein_coding	12.1512	12.5021	12.3678	11.6779	11.7072	11.8856	11.4669	11.8898	11.5327
Up	ENSMUSG00000020695	0.705201	0.000484	Mrc2	110	protein_coding	11.1614	11.8376	11.861	10.9138	10.7838	10.7649	10.8654	11.0091	10.9729
Up	ENSMUSG00000017405	0.705169	0.0124	Nek8	11B5	protein_coding	7.62325	7.86297	7.42734	7.25705	7.50968	7.19551	7.01744	6.90934	6.96521
Up	ENSMUSG00000041828	0.705147	0.0057	Abca8a	110	protein_coding	12.7007	13.3987	13.0024	12.0133	12.1063	11.8216	12.7686	12.0987	12.0978
Up	ENSMUSG00000037813	0.70504	0.0134	D630003M21Rik	2H1	protein_coding	9.39582	10.0765	10.1847	9.00477	9.42796	8.88772	9.40174	9.07454	9.17736
Up	ENSMUSG00000005958	0.704869	0.0204	Ephb3	16B1	protein_coding	9.11432	10.0388	9.71594	8.82178	9.14206	8.93244	9.23537	8.94028	8.69129
Up	ENSMUSG00000024403	0.704643	0.044	Atp6v1g2	17B1	protein_coding	7.78514	7.15416	7.43752	7.19497	7.63752	7.3924	6.98235	6.59633	6.7822
Up	ENSMUSG00000022843	0.704595	0.0182	Clcn2	16B1	protein_coding	7.78514	7.71899	7.71353	6.91594	6.9331	6.99932	7.37395	6.99253	6.71989
Up	ENSMUSG00000038552	0.70459	0.000784	Fndc4	5B1	protein_coding	8.27403	8.38675	8.38967	7.74796	7.71686	7.61446	7.64471	7.83449	7.47559
Up	ENSMUSG00000086119	0.704516	0.0132	Gm2415	9F3	antisense	8.01145	8.47515	8.14464	7.56375	7.24109	7.80686	7.46996	7.63439	7.49059
Up	ENSMUSG00000014496	0.702562	0.000575	Ankrd28	14B	protein_coding	11.7501	12.0399	12.2973	11.3643	11.2781	11.3573	11.6638	11.0801	11.2242
Up	ENSMUSG00000066357	0.701166	0.000108	Wdr6	9F2	protein_coding	10.7086	10.784	10.5343	9.52816	9.60176	9.47241	10.2393	9.98606	9.66127
Up	ENSMUSG00000001930	0.700122	0.000585	Vwf	6F3	protein_coding	11.8372	12.2155	11.5288	11.2506	11.54	11.5359	11.0103	11.299	11.242
Up	ENSMUSG00000033900	0.699992	0.00168	Map9	3000	protein_coding	8.59113	8.7797	8.5854	7.56375	7.39375	7.701	8.14532	7.98718	7.73699
Up	ENSMUSG00000022610	0.699876	3.19e-08	Mapk12	15000	protein_coding	10.8304	10.917	10.9585	9.58372	9.75997	9.65024	10.3683	10.0801	10.1513
Up	ENSMUSG00000061859	0.698294	0.00188	Patj	4C6	protein_coding	11.2822	10.6506	10.6721	9.77486	9.90677	9.83086	10.403	10.2074	9.96508
Up	ENSMUSG00000027962	0.695772	0.000602	Vcam1	3G1	protein_coding	10.1289	10.3335	10.3021	9.54537	9.18455	9.436	9.86207	9.47455	9.30168
Up	ENSMUSG00000037890	0.695467	0.0195	Wdr19	5C3.1	protein_coding	8.00489	8.04728	7.60937	6.92553	7.38568	7.40832	7.18112	7.20678	7.27354
Up	ENSMUSG00000014329	0.694195	0.00136	Bicc1	10B5.3	protein_coding	11.2192	11.7863	11.6913	10.6445	10.6503	10.5815	11.225	10.6741	10.7131
Up	ENSMUSG00000036867	0.694053	0.0109	Smad6	9C	protein_coding	9.31857	9.68151	10.0336	8.63863	8.99332	8.80598	9.31274	8.78226	8.90236
Up	ENSMUSG00000020458	0.693318	2.51e-05	Rtn4	11A3.3	protein_coding	13.4183	13.7007	14.065	12.7604	12.715	12.6458	13.0637	13.0771	13.0368
Up	ENSMUSG00000075289	0.6932	3.89e-06	Carns1	19A	protein_coding	10.8424	10.6797	10.776	10.3012	10.2646	10.3435	10.3023	10.0568	9.83298
Up	ENSMUSG00000017969	0.692431	0.00899	Ptgis	2H3	protein_coding	9.86655	10.7015	10.7167	9.9728	9.74743	9.59569	9.7776	9.86985	9.71656
Up	ENSMUSG00000056671	0.69241	0.0019	Prelid2	18B3	protein_coding	9.07415	9.28558	8.98632	7.43541	7.82824	7.47028	8.63399	8.36713	8.2852
Up	ENSMUSG00000018752	0.69008	0.00842	Tnfsfm13	11B3	protein_coding	8.89772	9.4192	9.26012	8.48823	8.40472	8.79391	8.76019	8.20715	8.55518
Up	ENSMUSG00000048807	0.690013	0.000424	Slc35e4	11A1	protein_coding	8.88705	9.11347	8.98285	8.33478	8.37649	8.44237	8.52442	8.0716	8.31501
Up	ENSMUSG00000028600	0.687946	0.000519	Podn	4C7	protein_coding	10.1909	10.1936	9.93645	9.82567	9.89403	9.66688	9.74133	9.24903	9.23419
Up	ENSMUSG00000040435	0.687681	0.0021	Ppp1r15a	7B3	protein_coding	11.4125	10.9503	11.7186	10.6358	10.6687	10.4367	10.4857	10.7665	10.8452
Up	ENSMUSG00000074863	0.687463	0.0442	Platr25	13B3	protein_coding	7.93068	7.99387	7.75481	7.35963	7.15824	7.64165	7.18112	6.80799	7.57748
Up	ENSMUSG00000006586	0.684605	0.0246	Runx1t1	4A1	protein_coding	8.25756	7.92705	8.11958	7.53898	7.76121	8.21242	7.24172	7.46994	7.57044
Up	ENSMUSG00000049047	0.684597	5.77e-09	Armcx3	XE3	protein_coding	11.445	11.5721	11.7689	10.7927	10.8134	10.7517	10.8476	10.9941	10.908
Up	ENSMUSG00000038545	0.683656	9.68e-07	Cul7	17C	protein_coding	11.7922	11.6032	11.5641	10.7345	10.8759	10.5815	10.8296	10.9487	11.1273
Up	ENSMUSG00000031167	0.682319	3.84e-06	Rbm3	XA1.1	protein_coding	12.2254	12.2733	12.3032	11.1272	11.0916	11.296	11.8436	11.5064	11.3662
Up	ENSMUSG00000062611	0.681209	0.0477	Rps3a2	140	processed_pseudogene	7.5258	7.30211	7.72188	6.58186	6.88811	7.15835	7.04037	6.834	6.6942
Up	ENSMUSG00000097910	0.679818	0.0244	5033428I22Rik	8B2	lincRNA	7.95811	8.5174	8.71653	6.75318	6.87664	6.99932	7.75277	7.87264	7.65278
Up	ENSMUSG00000067071	0.67961	0.000439	Hes6	1D	protein_coding	9.44753	9.7443	9.68211	9.08611	9.20074	8.85906	9.07252	9.04978	8.72022
Up	ENSMUSG00000027993	0.678301	0.00257	Trim2	3F1	protein_coding	10.2294	9.84877	9.79127	9.46874	9.18222	9.72998	9.1351	9.45163	9.28025
Up	ENSMUSG00000031737	0.678079	0.00356	Irx5	8C5	protein_coding	8.97695	9.29665	9.55468	8.16304	7.81027	8.13323	8.66751	8.69269	8.50063
Up	ENSMUSG00000018819	0.677371	0.000127	Lsp1	7F5	protein_coding	11.0614	11.531	11.6688	11.0222	11.1156	11.0303	10.7964	10.6459	10.8503
Up	ENSMUSG00000031778	0.676883	0.0127	Cx3cl1	8C5	protein_coding	9.22006	9.50569	9.76727	8.82178	9.24602	8.68053	8.70027	8.6712	9.11094
Up	ENSMUSG00000045822	0.676532	0.0431	Zswim3	2H3	protein_coding	7.82292	7.55166	7.55433	7.24178	6.94414	7.04075	7.33739	6.87216	6.68118
Up	ENSMUSG00000037225	0.67565	0.00927	Fgf2	3B	protein_coding	10.7226	10.2742	9.77531	9.81022	9.88547	9.98739	9.76389	9.5763	9.55821
Up	ENSMUSG00000008206	0.670476	0.00219	Cers4	8A1.1	protein_coding	11.2856	11.6767	11.24	10.7042	10.773	10.9054	11.1017	10.5821	10.4727
Up	ENSMUSG00000051041	0.670201	0.0145	Olfml1	7000	protein_coding	8.11863	8.40733	8.58997	7.35254	7.36119	7.3682	7.55202	8.02155	7.5491
Up	ENSMUSG00000002059	0.668485	0.000385	Rab34	11B5	protein_coding	9.23975	9.47094	9.34636	8.62398	8.87724	8.69358	8.88577	8.68556	8.48199
Up	ENSMUSG00000026956	0.667237	0.00309	Uap1l1	2A3	protein_coding	8.39937	8.6476	8.77387	8.19906	8.16172	7.91665	8.12402	7.81503	7.91437
Up	ENSMUSG00000025876	0.66557	0.0352	Unc5a	13B1	protein_coding	7.04007	7.26652	7.171	6.95392	7.01909	6.74736	6.33605	6.5656	6.6414
Up	ENSMUSG00000029730	0.664989	0.00499	Mcm7	5G2	protein_coding	10.0418	10.1984	9.63867	9.49795	9.55574	9.71086	8.94468	9.45582	9.48891
Up	ENSMUSG00000054428	0.662141	1.3e-09	Atpif1	4D2.3	protein_coding	12.5146	12.6163	12.5623	12.2822	12.0731	12.0211	11.9699	11.7925	11.9418
Up	ENSMUSG00000040410	0.661993	0.000677	Fbxl4	4A3	protein_coding	9.44269	9.44928	9.28005	8.65889	8.80645	8.60658	8.95678	8.45357	8.75481
Up	ENSMUSG00000079641	0.661958	0.000211	Rpl39	XA3.3	protein_coding	11.9589	12.1343	12.4834	11.6793	11.432	11.5534	11.7463	11.469	11.4043
Up	ENSMUSG00000054091	0.661829	0.000287	1810037I17Rik	3G1	protein_coding	10.9522	11.4461	11.5067	10.7562	10.5945	10.4318	10.6268	10.6678	10.6897
Up	ENSMUSG00000038059	0.661231	0.0241	Smim3	18D3	protein_coding	9.13249	9.39262	9.13127	9.04272	8.57408	8.27452	8.7323	8.23182	8.69129
Up	ENSMUSG00000001506	0.660581	0.00927	Col1a1	11D	protein_coding	13.8886	14.5115	14.696	13.956	13.7716	13.7746	13.3157	13.8896	13.947
Up	ENSMUSG00000080921	0.659745	0.0322	Rpl38-ps2	6G2	processed_pseudogene	8.88348	8.53993	9.38367	8.29465	8.43632	8.32988	8.50395	7.99873	8.41671
Up	ENSMUSG00000041351	0.658502	0.000247	Rap1gap	4D3	protein_coding	9.72204	9.5076	9.6562	9.47202	9.65812	9.22978	8.93859	8.87287	9.10608
Up	ENSMUSG00000022090	0.658416	0.00931	Pdlim2	14D2	protein_coding	8.74075	9.08055	9.44043	8.27228	8.55262	8.25265	8.37009	8.52317	8.48947
Up	ENSMUSG00000008393	0.655823	0.001	Carhsp1	16A1	protein_coding	11.4199	11.9439	12.1711	11.3443	11.3586	11.4106	11.1017	11.2606	11.2991
Up	ENSMUSG00000036256	0.655786	0.00433	Igfbp7	5C3.3	protein_coding	13.6709	14.3894	14.5027	13.6009	13.5796	13.4276	13.449	13.4648	13.7885
Up	ENSMUSG00000022503	0.653969	0.0012	Nubp1	16A1	protein_coding	9.29725	9.24043	9.42261	8.66176	8.83933	9.04106	8.83422	8.73472	8.42063
Up	ENSMUSG00000073418	0.653277	0.0438	C4b	17B1	protein_coding	8.45818	8.75744	8.61708	8.57608	8.24438	8.029	8.37461	7.57393	7.85183
Up	ENSMUSG00000013921	0.652074	0.0019	Clip3	7B1	protein_coding	8.772	9.04423	9.24861	8.44555	8.39671	8.3465	8.56055	8.32648	8.26353
Up	ENSMUSG00000031617	0.649517	2.42e-07	Tmem184c	8C1	protein_coding	10.1792	10.0803	10.2293	9.39301	9.42403	9.28038	9.61721	9.41978	9.50748
Up	ENSMUSG00000023972	0.648803	0.0242	Ptk7	17C	protein_coding	8.5735	9.43331	9.32459	8.76416	8.50125	8.59272	8.53657	8.58192	8.42455
Up	ENSMUSG00000032558	0.647406	0.00762	Nphp3	9F1	protein_coding	8.44854	8.35322	8.02827	8.071	8.06901	7.88287	7.80725	7.65643	7.47559
Up	ENSMUSG00000099342	0.647226	0.0146	Gm18180	1C5	processed_pseudogene	7.82292	7.78336	8.11958	7.13011	7.11983	7.32692	7.37395	7.10363	7.34957
Up	ENSMUSG00000039745	0.646582	0.00746	Htatip2	7B4	protein_coding	9.05523	9.16753	9.28005	8.6817	8.64341	8.63391	8.91086	8.25126	8.33593
Up	ENSMUSG00000028583	0.646501	0.0163	Pdpn	40	protein_coding	8.30105	8.97149	8.50059	8.12609	8.32255	8.01867	8.0355	7.92198	7.99024
Up	ENSMUSG00000063856	0.646101	6.48e-05	Gpx1	9F2	protein_coding	11.8078	12.175	12.2997	11.8025	11.8223	11.6582	11.4332	11.3262	11.6158
Up	ENSMUSG00000025478	0.643761	0.00881	Dpysl4	7F4	protein_coding	9.17402	8.69857	8.76178	8.19906	8.48623	8.33822	8.47899	8.14617	8.11652
Up	ENSMUSG00000061740	0.642932	0.00338	Cyp2d22	150	protein_coding	9.97792	10.0994	9.61421	9.04492	8.73837	8.9891	9.4793	9.27062	9.03622
Up	ENSMUSG00000032334	0.64234	0.0148	Loxl1	9B	protein_coding	11.5297	12.2972	12.3685	11.575	11.5675	11.2918	11.167	11.5109	11.6851
Up	ENSMUSG00000051579	0.642001	2.94e-06	Tceal8	XF1	protein_coding	10.9037	11.1983	11.29	10.4498	10.4019	10.4289	10.539	10.5619	10.3921
Up	ENSMUSG00000043300	0.641467	0.0215	B3galnt1	30	protein_coding	7.48867	7.78964	7.526	7.08804	7.37756	7.38438	6.99415	7.04915	6.91047
Up	ENSMUSG00000039787	0.640523	0.0419	Cercam	2B	protein_coding	8.3064	9.04685	9.12184	8.03602	8.31407	8.13801	8.14003	8.06612	8.46689
Up	ENSMUSG00000031149	0.639755	0.0463	Praf2	XA1.1	protein_coding	8.33283	8.75423	8.94768	8.071	8.45957	8.61002	7.71051	8.32189	8.10681
Up	ENSMUSG00000057672	0.639198	3.75e-13	Pkn1	8C2	protein_coding	13.0637	12.9905	13.0536	12.4297	12.5422	12.4792	12.3384	12.3368	12.5095
Up	ENSMUSG00000022371	0.637984	0.000784	Col14a1	15D1	protein_coding	11.4552	12.0547	11.6464	10.8517	11.1986	11.0257	11.0111	11.1203	11.1763
Up	ENSMUSG00000017386	0.636924	0.00109	Traf4	11B5	protein_coding	8.80636	9.05209	8.93337	8.80109	8.53083	8.55389	8.42339	8.13051	8.34422
Up	ENSMUSG00000000732	0.63645	0.00651	Icosl	10C1	protein_coding	8.63001	9.15542	9.12814	8.22258	8.24438	8.22146	8.50395	8.16166	8.39694
Up	ENSMUSG00000015745	0.636233	0.00458	Plekho1	3F2.1	protein_coding	11.8464	12.1002	12.5973	11.5765	11.5286	11.3309	11.4525	11.4612	11.7984
Up	ENSMUSG00000030494	0.636071	0.0419	Rhpn2	7B2	protein_coding	8.89417	8.86249	8.57161	8.17916	7.84011	8.02384	8.58024	8.01018	7.74952
Up	ENSMUSG00000062933	0.63539	0.00408	Gm10123	9E3.3	processed_pseudogene	12.3262	12.5171	12.5075	12.1121	11.971	12.0735	11.9375	12.1157	11.2722
Up	ENSMUSG00000019779	0.635169	0.035	Frk	10B1	protein_coding	7.97163	8.33615	8.28649	7.80101	7.57502	7.87716	7.16034	7.72754	7.78037
Up	ENSMUSG00000026833	0.634375	0.00899	Olfm1	2A3	protein_coding	8.62146	8.75744	8.8444	7.69848	7.61699	7.92773	8.12402	8.3582	7.82249
Up	ENSMUSG00000030528	0.634235	0.0329	Blm	7D2	protein_coding	8.25756	8.39913	8.00793	7.52012	7.56075	7.99251	7.74581	7.72058	7.32467
Up	ENSMUSG00000024011	0.630666	0.00365	Pi16	17A3.3	protein_coding	12.0746	12.3885	12.6312	11.8806	12.1855	12.0813	11.3724	11.9163	11.9044
Up	ENSMUSG00000031628	0.630474	0.0146	Casp3	8B1.1	protein_coding	9.1355	9.56915	9.21942	8.42204	8.87147	8.81197	8.60352	8.47439	8.96279
Up	ENSMUSG00000062031	0.629855	0.0182	Pgghg	7F5	protein_coding	8.65537	8.82015	8.43608	8.22647	7.70394	7.76421	7.98321	7.89752	8.17806
Up	ENSMUSG00000062169	0.6296	9.1e-10	Cnih4	1H4	protein_coding	11.8964	11.9404	12.0754	11.3999	11.3689	11.2934	11.2269	11.4178	11.3794
Up	ENSMUSG00000059810	0.627037	9.19e-06	Rgs3	4B3	protein_coding	11.4199	11.6872	11.6827	10.9693	11.0558	11.0633	11.0525	10.7555	11.0964
Up	ENSMUSG00000039607	0.623058	6.48e-09	Rbms3	9F3	protein_coding	10.5121	10.5835	10.5729	9.78937	9.8345	9.88304	10.0015	9.97003	9.8315
Up	ENSMUSG00000006931	0.621597	0.00018	P3h4	11D	protein_coding	10.9081	10.8175	10.6273	10.303	10.309	10.3833	10.4096	10.1295	9.92973
Up	ENSMUSG00000035189	0.621474	0.0486	Ano4	10C2	protein_coding	9.01335	8.47515	8.72901	8.48175	8.5087	8.3173	8.49982	8.14097	7.66606
Up	ENSMUSG00000071984	0.621391	0.0188	Fndc1	17A1	protein_coding	10.7862	11.7238	11.0333	10.3483	10.6427	10.5744	10.6503	10.6265	10.5765
Up	ENSMUSG00000035232	0.620688	0.00366	Pdk3	XC3	protein_coding	8.2903	8.37844	8.38442	7.48813	7.55357	7.65505	7.53598	7.84732	7.81654
Up	ENSMUSG00000029101	0.620222	9.9e-06	Rgs12	5B2	protein_coding	10.5898	10.732	10.4527	10.0003	9.9208	10.1966	9.91264	10.0401	9.97978
Up	ENSMUSG00000085241	0.61928	0.0156	Snhg3	4D2.3	processed_transcript	7.89565	7.88073	7.93079	6.64126	6.85342	6.96744	7.43578	7.1664	7.27354
Up	ENSMUSG00000002228	0.6186	2.22e-07	Ppm1j	3F2.2	protein_coding	10.8127	10.8621	10.8888	10.2051	10.3026	10.1117	10.1286	10.1975	10.375
Up	ENSMUSG00000022178	0.616456	0.00572	Ajuba	14C2	protein_coding	9.22289	9.61231	9.53349	8.91858	9.27471	8.92416	9.07807	8.72433	8.73289
Up	ENSMUSG00000030735	0.615813	0.0246	Gm9755	8B3.2	processed_pseudogene	7.59732	7.65161	7.86446	6.86702	7.09034	6.89021	7.21174	7.14578	6.95442
Up	ENSMUSG00000039168	0.615784	0.00576	Dap	15B2	protein_coding	10.1213	10.8673	10.7609	10.0668	9.85802	9.96065	9.96451	10.0134	10.0371
Up	ENSMUSG00000054484	0.614546	0.0403	Tmem62	200000	protein_coding	8.31703	8.9436	8.54832	7.80621	7.94817	7.5003	8.24244	7.90367	7.89194
Up	ENSMUSG00000092416	0.614449	0.0341	Zfp141	7B3	protein_coding	8.37922	8.67161	8.36322	8.07531	7.85772	8.11395	8.16632	7.45325	7.91437
Up	ENSMUSG00000045672	0.61287	0.0189	Col27a1	4B3	protein_coding	8.72886	8.97701	8.64369	8.18715	8.72883	8.22595	8.2718	8.01018	8.25915
Up	ENSMUSG00000022353	0.61063	0.000578	Mtss1	15D1	protein_coding	11.4013	11.9014	11.8017	11.2948	11.1223	11.0714	11.2875	10.9679	11.0484
Up	ENSMUSG00000033434	0.610421	0.00597	Gtpbp6	5F	protein_coding	9.52523	9.28335	9.45553	8.60023	8.98266	8.67396	8.54861	9.04978	8.81267
Up	ENSMUSG00000019975	0.610277	0.000815	Ikbip	10C2	protein_coding	10.2237	10.6686	10.606	9.66896	9.8926	9.99794	10.0247	9.82678	9.85489
Up	ENSMUSG00000029185	0.610182	0.00326	Fam114a1	5C3.1	protein_coding	10.3852	11.0181	11.0333	10.2901	10.1273	10.293	10.1512	10.3013	10.245
Up	ENSMUSG00000028597	0.609758	0.0053	Gpx7	4C7	protein_coding	9.10821	9.55815	9.23117	8.93053	8.68675	8.61689	8.53657	8.85075	8.72022
Up	ENSMUSG00000019718	0.607887	0.00931	L3hypdh	12C3	protein_coding	8.63851	9.00157	8.88957	8.88211	8.49	8.65073	8.43208	8.04401	8.25037
Up	ENSMUSG00000045680	0.605636	0.0233	Tcf21	10A3	protein_coding	8.69666	9.41108	9.42005	8.82178	8.57408	8.57167	8.59581	8.6123	8.63162
Up	ENSMUSG00000081855	0.605429	0.00133	Rpl17-ps5	5A3	processed_pseudogene	9.91983	10.0427	10.3446	9.69161	9.45521	9.74885	9.63049	9.33351	9.55107
Up	ENSMUSG00000053411	0.605403	0.0148	Cbx7	150	protein_coding	9.86474	9.47289	9.83234	9.15497	9.24825	9.07137	9.48766	8.79886	9.02079
Up	ENSMUSG00000038702	0.604386	0.00493	Dsel	1E2.1	protein_coding	9.60547	9.80448	9.98583	9.291	8.91977	9.41054	9.34532	9.22711	9.02853
Up	ENSMUSG00000004562	0.603117	0.000418	Arhgef40	14C2	protein_coding	11.2611	11.5542	11.7973	10.9017	10.9045	10.7122	10.8288	10.962	11.0553
Up	ENSMUSG00000034765	0.603073	0.022	Dusp5	19D2	protein_coding	8.38933	8.76702	9.02394	8.38081	8.23991	8.18958	8.22754	8.28465	7.92546
Up	ENSMUSG00000074513	0.602794	0.0355	Arfip1	3F1	protein_coding	9.43539	9.9504	10.3688	9.10943	9.04803	9.01011	9.33145	9.58015	9.16104
Up	ENSMUSG00000044043	0.602061	0.0211	Pcdhb14	18B3	protein_coding	8.06918	8.2385	8.09407	7.70962	8.05381	7.54417	7.67432	7.48643	7.46803
Up	ENSMUSG00000036545	0.60181	0.000588	Adamts2	11B1.3	protein_coding	12.0154	12.4567	12.3621	11.819	11.7763	11.8161	11.4239	11.6938	11.9086
Up	ENSMUSG00000031734	0.600521	0.000343	Irx3	8C5	protein_coding	11.1517	10.9808	11.1632	10.4948	10.6154	10.3068	10.2368	10.6884	10.5427
Up	ENSMUSG00000042712	0.600142	0.000676	Tceal9	XF1	protein_coding	10.5599	11.0498	11.0574	10.3003	10.3417	10.2572	10.1695	10.3347	10.4109
Up	ENSMUSG00000048376	0.59945	0.0045	F2r	13D1	protein_coding	11.3031	11.7824	12.0273	11.1987	11.1905	11.1722	10.9236	11.1646	11.2953
Up	ENSMUSG00000028576	0.59918	0.0108	Ift74	4C5	protein_coding	8.57793	8.66137	8.51508	8.29094	8.38866	8.27452	8.28146	7.69242	7.9528
Up	ENSMUSG00000047617	0.598677	0.0289	Paxx	2A3	protein_coding	9.44511	8.82628	9.60069	8.18316	8.26652	8.0696	8.68943	8.60098	8.88827
Up	ENSMUSG00000028044	0.595977	0.0492	Cks1b	3F1	protein_coding	8.25203	8.81092	8.58997	8.43216	8.2577	8.21242	7.58358	8.01018	8.26789
Up	ENSMUSG00000018537	0.595182	0.0162	Pcgf2	11D	protein_coding	8.60854	8.63021	8.3949	7.69848	7.96993	7.77652	7.87259	7.74135	8.22367
Up	ENSMUSG00000037742	0.595181	1.33e-09	Eef1a1	90	protein_coding	16.1633	16.3692	16.3131	15.7447	15.6139	15.7528	15.6152	15.661	15.7862
Up	ENSMUSG00000022177	0.594541	0.028	Haus4	14C2	protein_coding	7.59732	8.02082	7.75481	7.46858	7.31944	7.56562	7.16034	7.2937	7.21149
Up	ENSMUSG00000038539	0.594362	0.00108	Atf5	7B3	protein_coding	11.9004	11.9226	12.2417	11.4774	11.6144	11.5646	11.1254	11.446	11.6835
Up	ENSMUSG00000018931	0.593118	9.61e-05	Natd1	11B2	protein_coding	10.2081	10.1685	10.0352	9.57765	9.36983	9.65692	9.6604	9.39814	9.57591
Up	ENSMUSG00000024911	0.592836	2.66e-05	Fibp	19A	protein_coding	10.3351	10.5525	10.4539	9.87475	9.61735	9.91542	9.92656	9.80228	9.84762
Up	ENSMUSG00000060487	0.592373	0.0244	Samd5	10A1	protein_coding	9.49746	10.2562	10.1832	8.62398	8.82448	8.79694	9.62671	9.30822	9.32698
Up	ENSMUSG00000030161	0.59151	0.00939	Gabarapl1	6F3	protein_coding	12.9689	12.1065	12.6832	11.793	11.8464	11.8745	12.1755	11.8864	12.0371
Up	ENSMUSG00000006373	0.591231	3.39e-10	Pgrmc1	XA3.3	protein_coding	10.7718	10.8098	10.7497	10.3878	10.3079	10.2811	10.1525	10.2198	10.1909
Up	ENSMUSG00000068551	0.590866	0.0182	Zfp467	6B2.3	protein_coding	9.02312	9.10594	8.65682	8.35621	8.26652	8.42683	8.56451	8.03282	8.42455
Up	ENSMUSG00000063245	0.589321	0.0378	Zfp993	40	protein_coding	7.59732	7.42826	7.27679	7.75335	7.49475	7.6349	7.00584	6.7948	6.79434
Up	ENSMUSG00000010051	0.587728	0.00309	Hyal1	9F1	protein_coding	8.73284	8.93229	8.6126	7.99107	7.80423	8.01867	8.14003	8.26088	8.1547
Up	ENSMUSG00000041797	0.586982	0.000526	Abca9	110	protein_coding	11.2135	11.6838	11.6404	10.9336	10.915	10.8664	11.0305	11.0311	10.7463
Up	ENSMUSG00000068220	0.586191	0.000704	Lgals1	150	protein_coding	12.5954	13.109	13.193	12.4992	12.4758	12.3536	12.43	12.3208	12.4551
Up	ENSMUSG00000054277	0.585503	0.0106	Arfgap3	150	protein_coding	9.47152	9.66452	9.89829	9.54069	8.96651	9.2542	8.98068	9.13595	9.1935
Down	ENSMUSG00000103476	-8.90807	6.57e-10	Gm34302	30	protein_coding	2	2	2	5.33036	6.02184	5.11902	7.40961	5.6103	6.45507
Down	ENSMUSG00000114069	-7.08569	1.51e-05	E130119H09Rik	13B1	processed_transcript	2	2	2	4.68598	6.06291	5.46175	5.9077	4.26978	4.00854
Down	ENSMUSG00000074652	-6.92407	5.91e-219	Myh7b	2H1	protein_coding	4.07703	5.03741	5.29761	10.8012	10.8468	10.9618	11.4326	11.6764	11.7126
Down	ENSMUSG00000106783	-6.89971	2.97e-06	Chaer1	5C3.3	lincRNA	2	2	2	5.87662	5.6429	5.81211	5.29574	4.60802	4.43811
Down	ENSMUSG00000039198	-6.82304	6.46e-06	Ptchd3	1100	protein_coding	2	2	2	5.41447	5.08827	5.46175	4.21158	5.15377	4.76869
Down	ENSMUSG00000114073	-6.81317	0.00109	Gm30302	13A5	protein_coding	2	2	2	4.44059	4.17564	4.61478	5.508	4.97828	2
Down	ENSMUSG00000114800	-6.79024	0.00133	Gm31600	13A3.3	lincRNA	2	2	2	4.59277	3.83987	6.24326	5.37002	5.11186	2
Down	ENSMUSG00000110922	-6.41273	0.00141	Gm35177	9A5.1	lincRNA	2	2	2	4.97164	4.7287	5.26601	5.00076	2	4.81711
Down	ENSMUSG00000112345	-6.40907	8.78e-05	Gm40652	10B4	lincRNA	2	2	2	4.77352	4.24865	5.68722	4.7457	4.34407	4.08962
Down	ENSMUSG00000116093	-5.99254	9.94e-05	Gm3888	15000	processed_pseudogene	2	2.31073	2	5.38698	4.67673	5.3672	5.04678	4.97828	4.55692
Down	ENSMUSG00000113278	-5.55413	0.0116	Gm33016	12C3	lincRNA	2	2	2	4.32942	5.4081	4.01028	4.43564	2	3.92264
Down	ENSMUSG00000112800	-5.30354	1.01e-08	Gm40604	10A2	lincRNA	2	2	3.14947	6.14634	6.32167	5.90479	6.07248	5.6401	6.16828
Down	ENSMUSG00000067242	-5.22893	4.56e-31	Lgi1	19C3	protein_coding	4.07703	3.66132	2.9364	8.72901	8.2577	8.41112	8.86344	7.99873	7.91437
Down	ENSMUSG00000011034	-5.11366	0.00037	Slc5a1	5B1	protein_coding	3.11815	2	2	2.85217	2.95464	4.95533	6.3174	5.88371	4.95332
Down	ENSMUSG00000059325	-4.81042	0	Hopx	5C3.3	protein_coding	9.05205	9.02039	8.76985	13.9543	13.7543	13.7068	13.9011	13.6719	13.6749
Down	ENSMUSG00000103967	-4.76659	0.0025	Gm38214	9E3.1	TEC	2	2	2.68631	5.04385	4.44783	4.37669	3.62074	5.27267	4.49874
Down	ENSMUSG00000117748	-4.51643	8.66e-11	Chtf8	8D3	protein_coding	4.26446	3.66132	4.47734	6.94452	7.93717	4.95533	7.72473	7.84732	9.04386
Down	ENSMUSG00000033849	-4.41097	2.22e-11	B3galt2	1F	protein_coding	4.83716	6.23152	7.21898	9.39474	9.4397	8.82092	11.297	10.3071	10.3931
Down	ENSMUSG00000027524	-4.26282	3.12e-29	Edn3	2H4	protein_coding	4.07703	4.53774	4.76278	5.59355	5.74736	4.95533	8.83749	8.22201	8.30656
Down	ENSMUSG00000051606	-4.25692	3.17e-10	2010001K21Rik	13A5	processed_transcript	2.90921	4.04419	2	6.54501	7.95364	7.75178	6.97047	6.71306	6.7071
Down	ENSMUSG00000044951	-4.25173	5.6e-23	Mylk4	13A3.2	protein_coding	9.78082	9.45719	8.65245	13.8797	13.7011	13.729	14.235	13.2749	13.0376
Down	ENSMUSG00000044647	-4.01871	0.0427	Csrnp3	2C1.3	protein_coding	2	2.97185	2	2.68159	2	3.51791	5.47472	4.34407	3.73377
Down	ENSMUSG00000026407	-3.81222	0.000156	Cacna1s	10000	protein_coding	5.00434	4.20323	2	8.35975	8.03845	8.52133	7.97133	7.43637	7.54191
Down	ENSMUSG00000037143	-3.59435	0.0139	Cfap61	2G1	protein_coding	3.11815	2	2	5.38698	5.37587	5.46175	4.2902	5.31022	2.94889
Down	ENSMUSG00000021913	-3.51769	6.1e-14	Ogdhl	14B	protein_coding	10.1304	9.30544	8.12588	13.0854	13.1889	12.9588	13.0515	12.7735	12.9046
Down	ENSMUSG00000029727	-3.50907	0.000183	Cyp3a13	5G2	protein_coding	3.46259	3.28808	2	4.54381	5.58768	6.0938	6.3906	5.31022	5.19233
Down	ENSMUSG00000104736	-3.49574	8.07e-09	Gm33609	5000	lincRNA	4.17379	3.13862	3.33508	7.25705	7.03981	6.31256	7.1286	6.50213	5.90263
Down	ENSMUSG00000020434	-3.43829	0.000286	4921536K21Rik	11A1	protein_coding	3.11815	3.28808	2	5.66397	5.16572	5.49193	6.11629	5.27267	4.37483
Down	ENSMUSG00000026726	-3.41284	1.3e-39	Cubn	2A1	protein_coding	4.77683	5.40784	5.38433	7.65879	7.96452	7.66833	8.42774	8.56649	8.47068
Down	ENSMUSG00000060882	-3.32527	1.24e-35	Kcnd2	6A2	protein_coding	7.38133	7.6447	6.44039	11.1545	10.9888	10.8446	10.8861	10.2394	10.405
Down	ENSMUSG00000054752	-3.29432	2.23e-140	Fsd1l	4B2	protein_coding	9.00022	8.87731	9.34095	11.9571	12.0046	12.0992	12.4656	12.3857	12.2461
Down	ENSMUSG00000030972	-3.22721	0.0355	Acsm5	7F2	protein_coding	3.11815	2	2	5.14581	5.58768	5.99186	5.13462	3.01388	3.5164
Down	ENSMUSG00000041798	-3.17937	3.82e-30	Gck	11A1	protein_coding	7.07806	6.45349	7.81068	9.40163	9.25269	9.38664	10.2293	10.2333	10.5809
Down	ENSMUSG00000111249	-3.15933	0.00742	Gm47717	9A4	processed_pseudogene	2.90921	2.97185	2.68631	2.85217	2.95464	2	4.62954	5.66929	4.61285
Down	ENSMUSG00000090236	-3.15393	0.00708	Car15	16A3	protein_coding	2	3.66132	2.38359	4.32942	4.31815	4.66864	4.21158	5.6401	5.15514
Down	ENSMUSG00000024411	-3.15261	2.65e-25	Aqp4	18A1	protein_coding	5.10592	5.53293	4.31021	9.9258	9.95393	10.2962	8.41025	7.95198	7.81654
Down	ENSMUSG00000026062	-3.14055	3.83e-15	Slc9a2	1B	protein_coding	4.83716	4.75876	4.62711	8.16708	8.00196	7.5727	8.24244	7.43637	7.12759
Down	ENSMUSG00000043621	-3.12805	0.00635	Ubxn10	4D3	protein_coding	2	3.42351	2	6.30167	7.45674	6.96744	5.508	3.82714	4.00854
Down	ENSMUSG00000056494	-3.08926	1.23e-06	Cngb3	4A3	protein_coding	4.83716	2.78326	2.9364	7.83193	7.12953	7.77038	6.57462	6.53421	6.40843
Down	ENSMUSG00000096988	-3.0534	0.0189	A930029G22Rik	17E1.3	lincRNA	2	2	4.47734	6.28687	6.02184	6.54628	4.2902	6.04831	6.22321
Down	ENSMUSG00000028825	-2.92836	5.91e-10	Rhd	4D3	protein_coding	3.97332	3.86542	3.64711	6.24153	6.02184	6.13264	6.65109	6.11347	6.27613
Down	ENSMUSG00000027820	-2.90434	4.03e-44	Mme	30	protein_coding	7.11509	6.67325	6.96132	9.27796	9.33672	9.52445	10.0989	9.65866	9.54029
Down	ENSMUSG00000002266	-2.86388	2.62e-13	Zim1	7A1	protein_coding	4.50659	5.19716	3.64711	7.52644	7.70394	7.64165	7.31876	7.07119	7.35778
Down	ENSMUSG00000114212	-2.85464	6.72e-05	Gm47985	1G1	protein_coding	3.11815	4.34647	5.00096	6.11316	6.76907	5.83585	7.63721	5.80699	6.79434
Down	ENSMUSG00000115924	-2.85094	2.82e-08	Gm19277	1500	lincRNA	5.24602	3.76697	4.69654	6.45519	7.10024	7.37631	7.80055	6.96925	7.03851
Down	ENSMUSG00000045776	-2.848	3.52e-08	Lrtm1	14A3	protein_coding	11.879	11.8905	10.0991	14.6281	14.6196	14.3312	14.659	14.1888	14.1144
Down	ENSMUSG00000118555	-2.81166	0.00383	NA	NANA	NA	3.11815	2.78326	2.38359	5.44146	4.67673	5.07981	4.43564	5.0242	4.30863
Down	ENSMUSG00000107879	-2.79573	1.55e-09	9330102E08Rik	6F3	lincRNA	3.6082	4.8091	5.25221	7.44211	7.65105	7.62812	7.78706	7.04915	6.89927
Down	ENSMUSG00000074183	-2.78923	0.000557	Gsta1	90	protein_coding	3.74044	2.56626	3.14947	5.24103	4.9637	5.0395	5.74974	4.72385	5.36511
Down	ENSMUSG00000024353	-2.75923	3.26e-05	Mzb1	18B2	protein_coding	3.30063	3.42351	4.01643	5.56929	5.08827	4.37669	5.98063	5.88371	5.80997
Down	ENSMUSG00000072919	-2.75705	0.0136	Noxred1	12D2	protein_coding	4.17379	2.78326	2.68631	4.97164	4.82734	4.50064	3.62074	6.2356	5.76131
Down	ENSMUSG00000039321	-2.74303	0.0416	Uts2r	1100	protein_coding	3.11815	3.54731	2	3.14262	4.7287	4.50064	5.83088	4.02077	4.55692
Down	ENSMUSG00000045875	-2.59705	0.00135	Adra1a	14D1	protein_coding	8.7368	6.17505	6.91837	9.54381	9.76775	9.58872	10.73	10.2309	9.62092
Down	ENSMUSG00000063919	-2.57754	3.29e-13	Srrm4	5F	protein_coding	6.75744	7.72556	5.87834	9.76421	9.97021	9.68659	9.55886	9.56857	9.45106
Down	ENSMUSG00000028017	-2.53049	4.39e-06	Egf	3G3	protein_coding	5.96658	5.37479	5.1569	8.26851	8.36832	8.13801	8.93859	6.90934	7.11796
Down	ENSMUSG00000010492	-2.51949	6.71e-05	Uckl1os	2H4	antisense	5.5995	5.80512	3.781	7.53272	7.75495	7.70745	8.55658	7.12486	6.7576
Down	ENSMUSG00000105962	-2.50744	0.00162	Gm42432	9F2	TEC	3.11815	3.42351	3.781	4.44059	5.04793	5.94898	5.40577	5.75348	5.15514
Down	ENSMUSG00000039137	-2.46799	1.93e-65	Whrn	4C1	protein_coding	8.25756	8.2385	7.86446	11.3545	11.5074	11.2421	10.4476	10.6705	10.6266
Down	ENSMUSG00000078815	-2.42905	0.00441	Cacng6	7A1	protein_coding	3.97332	3.28808	2	6.67575	6.27	6.01284	5.60346	4.54642	5.11698
Down	ENSMUSG00000054204	-2.41496	0.0363	Alkal2	12A2	protein_coding	3.97332	2.97185	2	4.64013	4.17564	4.01028	4.36475	5.23411	5.19233
Down	ENSMUSG00000025938	-2.40229	4.06e-16	Slco5a1	1A3	protein_coding	7.5258	7.67216	8.2232	9.84095	9.96886	9.83675	10.7938	9.62367	9.98508
Down	ENSMUSG00000114005	-2.32153	2.68e-10	Gm24474	12C2	lincRNA	6.28083	5.07904	5.25221	7.22634	7.07034	7.08103	8.0749	7.72754	7.74952
Down	ENSMUSG00000072844	-2.29731	0.00564	G530011O06Rik	XF5	processed_transcript	4.83716	3.42351	4.945	3.85477	4.7287	3.83295	5.93242	5.83302	7.46803
Down	ENSMUSG00000034623	-2.28487	6.21e-08	Prss55	14D1	protein_coding	4.89507	4.7066	3.781	6.93506	6.91078	6.97815	6.66591	6.29299	6.84192
Down	ENSMUSG00000025537	-2.27988	1.88e-25	Phkg1	5G1.3	protein_coding	6.74174	7.28443	6.59384	10.0428	10.1249	10.066	9.41277	8.88847	9.11579
Down	ENSMUSG00000074505	-2.18632	3.63e-07	Fat3	9A2	protein_coding	4.26446	4.53774	4.88678	7.53272	7.10024	7.08103	6.07248	6.88466	6.62789
Down	ENSMUSG00000112950	-2.14899	0.000678	Gm32369	12C2	lincRNA	4.83716	4.27662	3.781	5.75283	6.54101	6.9127	6.02729	6.84683	5.71094
Down	ENSMUSG00000022742	-2.14478	3.15e-54	Cpox	16C1.2	protein_coding	9.89698	9.81684	9.50717	11.9102	11.7817	11.6495	11.7222	12.0205	11.9121
Down	ENSMUSG00000100410	-2.13029	3.23e-08	2310020H05Rik	13D1	lincRNA	5.37372	4.99455	5.38433	5.89626	5.95796	5.90479	7.71051	6.99253	6.96521
Down	ENSMUSG00000084839	-2.09891	0.0169	Gm14097	2F2	antisense	4.17379	3.86542	2	5.68671	5.79689	6.2254	5.40577	4.83106	5.57677
Down	ENSMUSG00000042251	-2.08572	5.38e-10	Pm20d1	10000	protein_coding	5.10592	5.53293	5.1569	8.13438	8.32677	8.3173	7.51158	6.68475	7.42961
Down	ENSMUSG00000036242	-2.07409	2.72e-14	Armh4	14C1	protein_coding	8.34846	7.23003	8.24074	9.98775	9.99562	9.8673	10.3751	9.93289	9.85489
Down	ENSMUSG00000020435	-2.06936	2.44e-21	Osbp2	11A1	protein_coding	8.04381	7.90408	7.36473	9.94949	9.67643	9.7613	10.1419	9.60302	9.75279
Down	ENSMUSG00000021758	-2.0616	0.035	Ddx4	13D2.2	protein_coding	4.17379	3.86542	2	4.59277	5.12752	5.3672	5.37002	5.34681	5.07777
Down	ENSMUSG00000059742	-2.05096	0.000903	Kcnh7	2C1.3	protein_coding	4.07703	5.67543	4.82611	5.91563	6.71856	5.81211	7.46149	6.64121	6.47029
Down	ENSMUSG00000030359	-2.00988	0.0348	Pzp	6F3	protein_coding	2.90921	3.54731	3.14947	4.68598	5.20294	5.11902	5.17662	3.82714	4.76869
Down	ENSMUSG00000021994	-2.00566	6.2e-13	Wnt5a	14A3	protein_coding	7.82292	8.19183	7.97338	9.67038	10.4883	9.436	9.69693	10.1478	10.0959
Down	ENSMUSG00000043415	-1.99695	0.0452	Otud1	2A3	protein_coding	9.74977	10.1158	10.8757	10.8282	10.7322	10.3037	13.4789	10.9657	10.901
Down	ENSMUSG00000008307	-1.98217	0.0063	1700109H08Rik	5A1	protein_coding	3.46259	3.54731	3.90351	5.07864	4.50855	5.11902	4.80044	5.48456	5.33217
Down	ENSMUSG00000100550	-1.96187	1.36e-12	2310039L15Rik	10C2	lincRNA	5.41389	5.23448	5.34162	8.8037	8.40472	8.4032	7.26137	7.1664	7.10827
Down	ENSMUSG00000028033	-1.9539	5.58e-05	Kcnq5	1A4	protein_coding	4.77683	4.47676	5.58074	5.85671	5.16572	5.76345	6.76558	6.69897	6.99708
Down	ENSMUSG00000030283	-1.93169	1.35e-05	St8sia1	6G3	protein_coding	6.14423	5.80512	5.75358	4.14474	4.9637	3.39549	7.89162	7.9098	7.46803
Down	ENSMUSG00000100235	-1.90425	0.0244	Gm28557	13B3	protein_coding	5.28986	5.53293	5.34162	5.44146	5.50068	7.96587	6.15882	7.37568	7.65278
Down	ENSMUSG00000023828	-1.90407	3.52e-07	Slc22a3	17A1	protein_coding	6.55678	5.40784	6.1499	8.35621	8.14747	7.83067	8.29582	7.94006	7.49804
Down	ENSMUSG00000105096	-1.88834	8.62e-06	Gbp10	500000	protein_coding	5.88319	5.67543	5.46613	7.12179	6.65283	6.93485	7.68163	6.62641	7.87489
Down	ENSMUSG00000035783	-1.88459	1.52e-38	Acta2	19C1	protein_coding	11.4444	11.5441	11.7455	14.3517	14.2294	13.9647	13.6226	13.2274	13.5211
Down	ENSMUSG00000022525	-1.88379	4.96e-26	Hrasls	16B2	protein_coding	8.39937	8.95761	8.92616	10.2742	10.4911	10.2747	10.8598	10.5254	10.5659
Down	ENSMUSG00000050640	-1.86741	1.22e-11	Tmem150c	50000	protein_coding	6.53873	6.07574	6.24567	8.44888	8.44022	8.18958	8.45786	7.76182	8.02157
Down	ENSMUSG00000111080	-1.83135	9.63e-30	Gm20300	10A4	lincRNA	8.9396	8.66479	9.18662	10.646	10.7258	10.6567	10.9586	10.7469	10.5677
Down	ENSMUSG00000023034	-1.8259	0.0276	Nr4a1	15F1	protein_coding	9.73002	9.30105	10.0667	10.6343	9.8997	9.68659	12.571	10.5725	10.4622
Down	ENSMUSG00000102533	-1.82088	0.0267	Gm37226	9E3.1	TEC	2.90921	3.66132	4.62711	5.11261	6.02184	5.55048	5.04678	5.72596	5.36511
Down	ENSMUSG00000117251	-1.81654	0.000645		4C4	lincRNA	3.6082	5.62011	5.25221	7.52012	7.97532	8.12843	7.00584	6.67038	6.52961
Down	ENSMUSG00000115125	-1.79235	0.00615	Gm6852	14C3	processed_pseudogene	5.37372	3.95757	4.39619	4.64013	5.04793	5.71308	6.33605	6.25498	6.36023
Down	ENSMUSG00000042340	-1.78613	5.19e-07	Ctf1	7F3	protein_coding	6.04541	5.8539	6.85905	7.75872	7.79206	7.26709	8.29105	7.74135	8.06231
Down	ENSMUSG00000033633	-1.77816	0.0269	Clec18a	80	protein_coding	4.57904	3.86542	3.33508	5.77421	5.79689	4.37669	5.57234	5.51704	5.45965
Down	ENSMUSG00000112327	-1.767	6.98e-24	Gm36827	10B4	lincRNA	8.92577	8.37427	8.22907	10.7339	10.7629	10.7917	10.2417	10.299	10.3484
Down	ENSMUSG00000052229	-1.7578	0.00245	Gpr17	18B1	protein_coding	5.3324	5.19716	4.21877	5.81605	5.23923	6.45728	6.46026	6.40134	6.94356
Down	ENSMUSG00000003545	-1.75679	0.000615	Fosb	7A3	protein_coding	4.43031	4.34647	5.68691	6.80604	6.70565	6.32937	6.59024	6.5656	6.54407
Down	ENSMUSG00000107810	-1.73111	4.25e-05	Gm18609	6F3	processed_pseudogene	5.00434	4.99455	4.55417	5.99063	6.37156	6.2254	6.42585	6.71306	6.18683
Down	ENSMUSG00000039126	-1.72814	2.43e-11	Prune2	19B	protein_coding	9.73993	9.77471	9.80705	12.0469	11.9163	12.3222	12.0963	11.0889	11.049
Down	ENSMUSG00000042978	-1.71316	5.19e-34	Sbk1	7F3	protein_coding	11.1709	10.7172	11.195	12.2841	12.3859	12.3298	12.6913	12.6551	12.9035
Down	ENSMUSG00000022129	-1.70989	6.49e-11	Dct	140000	protein_coding	7.5258	6.86392	7.57291	7.75335	7.35294	7.62131	8.7498	9.13595	9.18199
Down	ENSMUSG00000070574	-1.69192	0.03	2310016G11Rik	7B3	antisense	4.17379	4.53774	4.69654	5.79528	5.6429	6.657	6.76558	4.77845	5.76131
Down	ENSMUSG00000097547	-1.68714	0.00231	B230110C06Rik	14A2	processed_transcript	5.99334	5.72872	4.39619	6.54501	7.07034	7.00979	7.64471	6.95746	6.55838
Down	ENSMUSG00000026650	-1.67034	1.08e-06	Meig1	2A1	protein_coding	5.70039	6.33822	6.29127	6.93506	6.76907	6.93485	8.1506	7.63439	7.36594
Down	ENSMUSG00000069094	-1.66767	5.6e-23	Pde7a	3A2	protein_coding	8.64275	8.52495	8.3949	10.1355	10.0374	10.5196	10.0893	10.1282	10.3162
Down	ENSMUSG00000047658	-1.66486	4.47e-05	Gal3st3	19A	protein_coding	7.76198	8.2703	6.46048	9.95769	9.76464	9.41251	9.65669	8.92524	9.3038
Down	ENSMUSG00000086392	-1.64685	0.000408	Mccc1os	3B	antisense	5.24602	4.75876	5.10677	5.93475	5.79689	6.657	6.33605	6.72701	6.61425
Down	ENSMUSG00000024471	-1.63015	9.65e-16	Myot	18B3	protein_coding	10.1379	9.29444	9.55935	9.36686	9.31564	9.54799	11.3831	11.266	11.3457
Down	ENSMUSG00000085277	-1.61031	0.0417	Gm13943	2C3	lincRNA	5.05603	3.28808	4.69654	5.56929	5.55926	5.76345	6.57462	5.57988	5.36511
Down	ENSMUSG00000106025	-1.60942	2.34e-05	Gm42940	3G1	TEC	5.73251	5.30634	6.09953	6.87694	7.17707	6.69642	7.62209	6.99253	7.13716
Down	ENSMUSG00000034206	-1.58336	1.3e-08	Polq	16B3	protein_coding	7.24324	7.78964	7.59126	8.63863	8.96922	8.85616	9.57661	8.69978	8.94928
Down	ENSMUSG00000023267	-1.56519	0.0491	Gabrr2	4A5	protein_coding	3.86158	4.85775	3.781	5.20998	6.04252	5.30054	5.04678	6.21595	5.33217
Down	ENSMUSG00000109635	-1.56318	7.25e-18	Gm45670	7F3	antisense	8.68849	8.76064	9.30249	9.96585	9.74585	9.72998	10.5065	10.5657	10.4178
Down	ENSMUSG00000029657	-1.55499	9.23e-10	Hsph1	5G3	protein_coding	10.8525	10.3821	10.7497	12.3439	12.0471	12.0156	11.5426	12.2567	12.6683
Down	ENSMUSG00000023826	-1.53586	1.89e-09	Prkn	17A1	protein_coding	6.6438	7.32824	7.40677	8.23034	8.08903	7.7948	8.7323	8.69978	8.59043
Down	ENSMUSG00000036218	-1.53497	0.00125	Pdzrn4	15000	protein_coding	4.50659	5.64804	5.05484	7.74796	7.71686	7.23174	6.90951	6.04831	6.65478
Down	ENSMUSG00000055978	-1.5266	0.0496	Fut2	7B3	protein_coding	6.6936	5.70232	5.65238	7.66453	5.66973	7.34358	6.05006	7.8789	8.06732
Down	ENSMUSG00000079462	-1.52612	0.0253	Gm15737	6D1	protein_coding	5.45297	4.59625	4.21877	6.17877	5.72195	6.0938	5.21743	6.61144	6.51501
Down	ENSMUSG00000066975	-1.5243	8e-07	Cryba4	5F	protein_coding	5.91152	5.30634	5.72063	8.2342	7.7798	7.90547	6.98235	7.14578	7.18407
Down	ENSMUSG00000081957	-1.52397	0.0028	Ak3l2-ps	2C3	processed_pseudogene	5.20082	4.34647	4.82611	6.83685	6.95508	6.69642	6.62098	5.57988	6.24107
Down	ENSMUSG00000024601	-1.52096	1.18e-46	Isoc1	18D3	protein_coding	10.3416	10.5717	10.4627	12.155	12.1741	12.2616	12.1038	11.9712	11.8571
Down	ENSMUSG00000011382	-1.51677	1.43e-20	Dhdh	7B3	protein_coding	9.03283	8.6267	8.95478	10.1902	10.2345	10.2561	10.6202	10.1949	10.3172
Down	ENSMUSG00000020193	-1.5078	0.0459	Zpbp	11A1	protein_coding	5.76393	4.1259	4.62711	5.0082	6.1224	6.34599	5.85695	6.64121	6.54407
Down	ENSMUSG00000055320	-1.50524	5.02e-19	Tead1	7F1	protein_coding	12.9655	12.2805	12.3731	13.9467	13.9541	14.0545	13.9856	14.155	14.0865
Down	ENSMUSG00000024136	-1.49563	0.0368	Dnase1l2	17A3.3	protein_coding	4.95074	4.8091	4.76278	5.54461	4.87424	6.56059	5.47472	6.46931	6.45507
Down	ENSMUSG00000051067	-1.49281	1.18e-05	Lingo3	10C1	protein_coding	7.70646	7.31958	6.62978	9.51869	9.47627	9.32927	8.08596	9.07726	8.91632
Down	ENSMUSG00000028527	-1.48346	6.41e-60	Ak4	4C6	protein_coding	9.25641	9.16994	9.15305	11.3978	11.3561	11.3183	10.6457	10.6876	10.6783
Down	ENSMUSG00000026824	-1.48123	9.56e-08	Kcnj3	2C1.1	protein_coding	10.0143	9.98091	9.00354	11.9389	11.893	11.9085	11.6509	10.9133	10.9514
Down	ENSMUSG00000117692	-1.4755	7.2e-08		19C1	lincRNA	6.74174	7.10464	7.37536	8.51388	8.2577	7.82476	8.67851	8.57036	8.36879
Down	ENSMUSG00000005268	-1.47076	0.019	Prlr	15A1	protein_coding	6.52045	6.26797	5.20534	8.7372	8.41665	8.39523	8.41464	6.27411	7.03851
Down	ENSMUSG00000043795	-1.46724	1.36e-15	Prr33	7F5	lincRNA	7.78514	8.10383	7.77902	9.29655	9.68303	9.28901	9.33609	9.28954	9.42786
Down	ENSMUSG00000030030	-1.45969	0.0487	1700003E16Rik	6C3	protein_coding	4.43031	3.95757	4.12114	5.61741	5.30916	5.0395	5.25712	4.72385	5.9897
Down	ENSMUSG00000078651	-1.44645	0.0395	Aoc2	11D	protein_coding	5.96658	4.34647	4.47734	5.70908	6.4355	5.78799	6.11629	6.85955	6.31036
Down	ENSMUSG00000086350	-1.43387	1.27e-13	B230369F24Rik	1H4	antisense	7.28715	7.03231	7.18314	8.39813	8.30554	8.39123	8.77051	8.51917	8.42063
Down	ENSMUSG00000097004	-1.43381	0.0454	4731419I09Rik	3F1	antisense	3.86158	3.95757	4.21877	4.68598	4.44783	4.99803	5.17662	5.48456	4.90933
Down	ENSMUSG00000097644	-1.43379	5.66e-05	Gm26862	70	sense_overlapping	5.76393	5.47174	5.34162	7.50101	7.61699	7.62131	6.37264	7.07119	7.10827
Down	ENSMUSG00000027560	-1.43099	0.00257	Dok5	2H3	protein_coding	4.89507	4.99455	5.1569	5.04385	5.84478	5.63407	6.2985	6.21595	6.47029
Down	ENSMUSG00000029685	-1.42954	0.00149	Asb15	6A3.1	protein_coding	10.8948	9.77471	9.58246	11.7762	11.6835	11.7145	11.7459	11.6978	11.4386
Down	ENSMUSG00000098488	-1.42901	0.0249	Pla2g4b	200000	protein_coding	5.28986	5.1195	5.05484	5.75283	5.91375	5.5215	5.21743	6.96925	6.71989
Down	ENSMUSG00000040648	-1.42852	0.000685	Ppip5k2	1D	protein_coding	11.8678	10.8113	10.6839	12.8773	12.8799	13.0079	12.8207	12.7248	12.3717
Down	ENSMUSG00000019828	-1.42742	4.52e-06	Grm1	10A1	protein_coding	8.24648	7.89245	6.93283	9.57461	9.66314	9.79952	9.45177	8.9845	9.12784
Down	ENSMUSG00000112329	-1.42262	0.0327	Gm47908	10A4	TEC	4.89507	4.59625	4.21877	5.79528	6.28743	6.05389	6.07248	6.29299	4.86396
Down	ENSMUSG00000072571	-1.41962	0.00733	Tmem253	14C2	protein_coding	5.24602	4.8091	4.47734	5.04385	5.50068	5.66089	6.40833	5.93269	6.13046
Down	ENSMUSG00000042425	-1.41668	0.00154	Frmpd3	XF1	protein_coding	5.45297	4.27662	5.20534	7.07086	7.11983	7.09092	6.51038	6.13456	6.37648
Down	ENSMUSG00000047298	-1.41562	0.00294	Kcnv2	19C1	protein_coding	6.38555	4.75876	6.04733	7.44211	8.02812	7.95508	7.33739	7.01544	7.29933
Down	ENSMUSG00000060548	-1.41501	0.00439	Tnfrsf19	14D1	protein_coding	5.05603	5.75464	5.1569	6.64126	6.82982	5.97058	6.94639	6.19603	6.81833
Down	ENSMUSG00000035112	-1.41466	4.02e-06	Wnk4	11D	protein_coding	8.26307	8.02082	7.526	9.43221	9.32411	9.23648	9.90642	8.97284	9.02853
Down	ENSMUSG00000002500	-1.41053	2.7e-11	Rpl3l	17A3.3	protein_coding	12.1886	11.3815	11.2893	13.2724	13.4303	13.3066	13.0881	13.1248	13.0519
Down	ENSMUSG00000093482	-1.40999	0.00069	Gm20619	6A1	lincRNA	6.44491	6.61784	5.617	7.00907	7.82824	7.47028	7.83374	7.2167	7.8343
Down	ENSMUSG00000085643	-1.40792	0.0369	Gm12519	4B3	lincRNA	4.83716	4.47676	3.64711	5.51951	5.97957	6.0938	5.9077	5.0687	5.78584
Down	ENSMUSG00000106498	-1.40727	0.00032	Gm43032	5A3	TEC	4.95074	5.34097	5.1569	7.00907	6.97674	7.13941	6.70947	6.5656	6.05171
Down	ENSMUSG00000031712	-1.40668	5.1e-06	Il15	8C2	protein_coding	8.10643	8.76384	8.14464	10.0797	9.92638	9.73314	10.2784	9.64035	9.17504
Down	ENSMUSG00000030731	-1.39701	0.00762	Syt3	7B3	protein_coding	5.85428	6.05503	5.1569	6.44189	6.67948	6.17046	7.63721	6.95746	6.32718
Down	ENSMUSG00000104713	-1.38277	3.28e-08	Gbp6	500000	protein_coding	8.56014	9.30105	9.03404	10.1	9.53034	9.68659	10.185	10.1962	10.6816
Down	ENSMUSG00000063558	-1.35781	1.47e-05	Aox1	1C1.3	protein_coding	9.68969	8.76384	8.37915	9.38782	9.46673	9.44759	10.6698	10.2539	10.2461
Down	ENSMUSG00000069011	-1.35677	0.0123	Gm10254	3C	processed_pseudogene	5.66754	6.07574	5.68691	6.91594	6.73135	6.75982	7.89791	6.41864	6.54407
Down	ENSMUSG00000035126	-1.35521	0.015	Wdr78	4C6	protein_coding	5.28986	4.53774	4.82611	6.02671	5.23923	5.83585	5.80434	6.41864	6.1495
Down	ENSMUSG00000026971	-1.35282	2.83e-05	Itgb6	2C1.2	protein_coding	7.93759	9.40291	8.91164	10.1942	10.6283	10.4142	10.3919	10.0527	10.1863
Down	ENSMUSG00000023473	-1.34911	0.00475	Celsr3	9F2	protein_coding	4.34976	4.7066	4.47734	6.31632	6.35512	6.45728	5.63393	5.5488	5.92489
Down	ENSMUSG00000032259	-1.34677	0.0138	Drd2	9A5.3	protein_coding	4.26446	4.8091	4.62711	6.48143	6.66622	7.11051	5.21743	6.04831	5.94682
Down	ENSMUSG00000025316	-1.34392	5.88e-06	Banp	80	protein_coding	8.48199	8.27925	8.51026	10.0925	9.94297	10.0123	8.92941	9.85087	10.217
Down	ENSMUSG00000113975	-1.34286	0.000264	Gm36372	12A1.1	lincRNA	5.85428	6.17505	6.66485	7.19497	7.16768	7.58676	7.82717	7.12486	7.65278
Down	ENSMUSG00000074264	-1.33323	0.0393	Amy1	3F3	protein_coding	6.42539	4.95038	5.10677	6.28687	7.07034	6.56059	7.47838	6.48581	6.55838
Down	ENSMUSG00000117029	-1.3311	0.0424		17E1.1	lincRNA	5.20082	5.50266	4.62711	6.24153	5.69608	5.3672	7.02895	6.04831	5.78584
Down	ENSMUSG00000014503	-1.32333	1.82e-13	Pkd2l2	18B1	protein_coding	8.03739	7.78336	8.31988	10.0116	9.91801	9.84554	9.35221	9.52532	9.21625
Down	ENSMUSG00000048482	-1.32194	0.000184	Bdnf	2000	protein_coding	8.08793	7.46797	6.82844	8.52338	8.18516	7.97124	9.09733	8.82504	8.60084
Down	ENSMUSG00000041313	-1.32171	2.94e-35	Slc7a1	5G3	protein_coding	10.0208	10.1972	10.2395	11.9935	12.1976	12.0202	11.4163	11.4669	11.5372
Down	ENSMUSG00000031708	-1.31643	1e-24	Tecr	8C2	protein_coding	12.4834	12.8197	12.4347	13.6176	13.722	13.6826	14.067	13.8319	13.8039
Down	ENSMUSG00000101304	-1.31459	0.000299	Plet1os	9A5.3	antisense	7.13925	6.42148	6.53819	7.06219	7.01909	7.38438	8.40142	7.98718	7.52743
Down	ENSMUSG00000071324	-1.30456	1.01e-08	Armc2	10B2	protein_coding	8.52847	7.72556	8.32537	9.70001	9.95665	9.89156	9.7255	9.4025	9.41219
Down	ENSMUSG00000022769	-1.29736	0.00309	Sdf2l1	16A3	protein_coding	7.24324	7.74508	7.74665	9.28543	9.36778	9.35824	7.70334	8.7722	9.57766
Down	ENSMUSG00000000197	-1.28751	0.0161	Nalcn	1400000	protein_coding	4.34976	4.47676	4.76278	5.70908	5.72195	5.66089	5.80434	5.34681	5.80997
Down	ENSMUSG00000062373	-1.28672	1.72e-39	Tmem65	15D1	protein_coding	12.5455	12.409	12.3191	13.6135	13.675	13.6738	13.8468	13.654	13.6303
Down	ENSMUSG00000068854	-1.28588	4.34e-17	Hist2h2be	3F2.1	protein_coding	8.08171	8.49066	8.28649	9.32219	9.45906	9.38664	9.62102	9.61432	9.4833
Down	ENSMUSG00000044026	-1.28538	0.00874	Slc35g1	19C3	protein_coding	6.04541	5.94676	6.1499	7.3807	7.44125	6.95666	7.95935	6.45261	7.02826
Down	ENSMUSG00000030110	-1.27918	4.27e-08	Ret	6F1	protein_coding	7.77746	8.53993	8.57161	10.3783	10.3818	10.1238	9.39731	9.59733	9.80474
Down	ENSMUSG00000027765	-1.27732	6.91e-09	P2ry1	30	protein_coding	9.82618	8.95761	9.08023	10.536	10.5519	10.655	10.6844	10.5898	10.5606
Down	ENSMUSG00000026012	-1.27213	0.000104	Cd28	1C2	protein_coding	6.25894	7.03231	6.17445	7.73711	7.72967	8.05956	7.74581	7.96381	7.63263
Down	ENSMUSG00000038375	-1.27193	2.4e-22	Trp53inp2	2H1	protein_coding	14.3453	13.8101	14.086	15.3891	15.4874	15.4063	15.3853	15.3899	15.3299
Down	ENSMUSG00000021587	-1.27	0.0495	Pcsk1	13C1	protein_coding	4.50659	4.65248	4.55417	5.54461	5.58768	5.43091	4.85319	5.85859	6.09163
Down	ENSMUSG00000053205	-1.26349	1.21e-13	Styx	14C1	protein_coding	9.62485	9.26092	9.25725	10.7522	10.4521	10.3783	10.7025	10.7707	10.4575
Down	ENSMUSG00000107092	-1.26081	0.0117	Gm7993	5000	processed_pseudogene	4.71386	5.44014	5.10677	6.28687	5.77234	5.55048	6.22035	6.21595	6.40843
Down	ENSMUSG00000097431	-1.25626	3.28e-08	Gm26782	14C1	antisense	8.11254	8.59836	8.04833	9.54225	9.43775	9.76285	9.69873	9.64035	9.17736
Down	ENSMUSG00000038201	-1.25494	0.000966	Kcna7	7B3	protein_coding	6.55678	6.67325	5.54353	7.41514	7.67774	7.55136	7.71764	7.23634	7.67266
Down	ENSMUSG00000071253	-1.25418	1.55e-20	Slc25a16	10B4	protein_coding	9.59459	9.79045	9.65838	10.9359	10.8089	10.8121	11.1274	10.9209	10.7282
Down	ENSMUSG00000026527	-1.24788	0.0141	Rgs7	1H3	protein_coding	5.66754	4.7066	5.10677	7.17099	7.23211	7.45504	6.51038	5.66929	6.7071
Down	ENSMUSG00000031647	-1.24328	1.23e-05	Mfap3l	8B3.1	protein_coding	8.04381	8.17274	8.06155	9.54692	9.62594	9.39864	9.87965	8.8571	9.02079
Down	ENSMUSG00000020990	-1.24235	0.000112	Cdkl1	12C2	protein_coding	7.42129	7.03231	7.53551	7.94938	7.94268	7.59373	9.0501	8.23182	8.25477
Down	ENSMUSG00000020032	-1.2423	0.0116	Nuak1	10C1	protein_coding	10.1572	10.9475	11.6519	11.9906	11.8588	11.5734	11.8186	12.4515	12.4908
Down	ENSMUSG00000029469	-1.24026	2.11e-22	Ift81	5F	protein_coding	10.2378	10.1133	9.82266	11.4835	11.6071	11.662	11.2572	11.3658	11.2927
Down	ENSMUSG00000114792	-1.23894	0.00365	Gm6416	13D2.3	lincRNA	5.41389	5.37479	4.47734	7.35963	7.44901	7.29304	6.47716	5.98005	6.39254
Down	ENSMUSG00000062209	-1.22746	4.07e-15	Erbb4	1C3	protein_coding	9.10515	8.90939	9.1344	9.81022	9.82855	10.125	10.4063	10.3048	10.091
Down	ENSMUSG00000021930	-1.21718	2e-35	Spryd7	14D1	protein_coding	10.2723	10.263	10.4016	11.5266	11.433	11.3827	11.6222	11.4612	11.495
Down	ENSMUSG00000028647	-1.2116	4.11e-14	Mycbp	4D2.2	protein_coding	8.32758	8.37427	8.5389	9.62255	9.56828	9.41842	9.66409	9.76727	9.39833
Down	ENSMUSG00000055254	-1.20776	0.0322	Ntrk2	13B1	protein_coding	5.00434	4.75876	4.945	6.0792	5.43963	5.07981	5.85695	6.11347	6.01067
Down	ENSMUSG00000024924	-1.20695	5.68e-11	Vldlr	19C1	protein_coding	13.8922	13.2934	13.1482	14.4526	14.4593	14.606	14.6985	14.7999	14.5568
Down	ENSMUSG00000020926	-1.20298	7.78e-06	Adam11	110	protein_coding	7.51661	7.7321	7.35403	9.01604	8.96922	9.3459	9.12172	8.63097	8.3276
Down	ENSMUSG00000097626	-1.20078	0.0138	4921504A21Rik	5A3	antisense	6.04541	5.56258	5.10677	6.6983	6.92198	6.75982	7.26137	6.53421	6.29335
Down	ENSMUSG00000046794	-1.19461	1.01e-08	Ppp1r3b	8A4	protein_coding	9.63551	9.84877	9.29131	11.1632	10.8938	10.4683	10.879	10.7563	10.7657
Down	ENSMUSG00000044938	-1.18733	1.84e-27	Klhl31	9D	protein_coding	11.6481	11.8591	11.8396	12.8843	13.0144	12.8694	12.8065	13.056	13.0398
Down	ENSMUSG00000114898	-1.18525	0.0479	Gm49390	14D1	lincRNA	5.00434	4.53774	5.38433	5.97224	6.2164	6.64361	6.60569	5.6979	5.78584
Down	ENSMUSG00000078716	-1.18505	2.33e-17	Tmem8b	4A5	protein_coding	9.72404	9.41515	9.65838	10.6204	10.5627	10.3863	10.8869	10.6209	10.8328
Down	ENSMUSG00000106375	-1.18442	0.00167	Gm43361	5F	TEC	5.82479	5.19716	5.617	6.66434	6.65283	6.72212	6.90951	6.50213	6.58659
Down	ENSMUSG00000026112	-1.18363	2.63e-31	Coa5	1B	protein_coding	11.9418	11.7899	12.1317	13.2499	13.2998	13.2265	13.1765	13.1194	13.1342
Down	ENSMUSG00000032313	-1.18271	2.53e-05	Tmem266	9B	protein_coding	6.21415	6.6319	6.84382	7.68725	7.70394	7.5297	7.84029	7.86003	7.47559
Down	ENSMUSG00000104344	-1.18256	0.0427	Gm38077	9F1	TEC	6.12015	4.65248	6.09953	6.64126	7.53909	6.89021	6.65109	6.76807	7.16549
Down	ENSMUSG00000035948	-1.18121	0.0275	Acss3	10D1	protein_coding	5.41389	6.19412	6.57553	7.43541	6.48167	6.54628	7.46996	7.48643	6.74514
Down	ENSMUSG00000029359	-1.17953	3.73e-31	Tesc	5F	protein_coding	10.8842	10.8792	10.7281	12.0803	12.165	12.0127	12.1106	11.8895	12.0227
Down	ENSMUSG00000040147	-1.17843	1.94e-14	Maob	XA1.2	protein_coding	9.30261	8.88026	9.14065	10.7188	11.0302	10.7626	10.32	10.337	10.2069
Down	ENSMUSG00000056476	-1.17541	0.000506	Med12l	3D	protein_coding	7.82292	8.2703	7.5068	9.3076	9.46098	9.62663	9.54289	9.03864	8.39295
Down	ENSMUSG00000040183	-1.17476	0.00144	Ankrd6	4A5	protein_coding	5.91152	6.43757	5.84815	7.13011	6.92198	7.34358	7.08516	6.95746	7.55625
Down	ENSMUSG00000070691	-1.17281	0.0106	Runx3	4D3	protein_coding	6.53873	5.37479	6.0205	7.13011	6.48167	7.24952	6.98235	7.2937	7.22052
Down	ENSMUSG00000038801	-1.1722	1.46e-05	Scgb1c1	7F4	protein_coding	6.25894	6.23152	6.82844	7.89185	7.86934	7.95508	7.73179	7.54272	7.50544
Down	ENSMUSG00000040653	-1.16981	2.18e-19	Ppp1r14c	10A1	protein_coding	12.5798	12.9879	12.8605	13.9166	13.868	13.8994	14.17	13.8931	13.8848
Down	ENSMUSG00000022464	-1.1633	4.56e-09	Slc38a4	15F1	protein_coding	9.44995	9.74592	10.0469	10.0217	10.1465	10.3195	10.7606	11.1975	10.7811
Down	ENSMUSG00000102428	-1.16142	0.0239	Pcdhga12	18B3	protein_coding	7.24324	6.15573	6.96132	8.86726	8.33936	8.79996	6.83279	8.23671	8.42845
Down	ENSMUSG00000044365	-1.15909	0.0191	Cxxc4	3G3	protein_coding	7.07806	7.29329	6.97536	7.70406	7.846	7.0305	8.9866	7.92198	7.40606
Down	ENSMUSG00000114019	-1.15337	3.59e-05	Gm47155	13C3	TEC	6.87721	6.40521	6.98926	7.60013	8.12825	7.83067	7.95333	7.87264	7.86341
Down	ENSMUSG00000021238	-1.14712	2.09e-11	Aldh6a1	12D1	protein_coding	12.5488	12.1355	11.8525	13.5518	13.6268	13.5335	13.5066	13.3172	13.2238
Down	ENSMUSG00000044447	-1.1372	4.09e-15	Dock5	14D1	protein_coding	8.85459	8.88026	8.63929	9.97972	10.2312	10.1201	10.0432	9.9404	9.78662
Down	ENSMUSG00000037490	-1.13437	0.00263	Slc2a12	10A3	protein_coding	7.95811	7.23003	6.57553	8.7372	8.64341	9.1889	8.55658	8.30339	8.5623
Down	ENSMUSG00000037111	-1.13116	2.59e-26	Setd7	3C	protein_coding	11.8578	11.8557	11.9034	12.54	12.5106	12.5656	13.1828	12.982	12.821
Down	ENSMUSG00000032575	-1.13114	0.0342	Manf	9F1	protein_coding	10.1734	10.5017	10.2057	11.9498	11.9877	11.7867	10.2675	11.5428	11.9878
Down	ENSMUSG00000028003	-1.13029	0.0063	Lrat	3000	protein_coding	7.57977	7.40389	6.97536	9.31673	9.12034	9.21854	9.17449	7.95198	7.82249
Down	ENSMUSG00000064342	-1.12901	9.39e-13	mt-Ti	MT	Mt_tRNA	10.8202	10.2229	10.3674	11.7897	11.9296	11.9155	11.6264	11.6656	11.5645
Down	ENSMUSG00000021508	-1.12728	0.00976	Cxcl14	13B1	protein_coding	7.01417	7.14439	6.66485	8.2835	8.45957	7.9442	8.64151	7.15612	8.0112
Down	ENSMUSG00000049092	-1.12503	0.00927	Gpr137c	14C1	protein_coding	7.45055	7.06375	6.74896	7.69288	7.74237	7.68149	8.80439	8.14617	7.35778
Down	ENSMUSG00000039652	-1.11924	2.73e-08	Cpeb3	19C2	protein_coding	11.3812	11.0531	10.7146	12.1163	12.1991	12.2564	12.4866	12.1498	11.8783
Down	ENSMUSG00000049537	-1.1113	1.6e-15	Tecrl	50	protein_coding	10.2279	9.99864	9.87414	11.5589	11.5817	11.5761	11.2017	11.2955	10.9268
Down	ENSMUSG00000073016	-1.10864	9.44e-06	Uprt	XD	protein_coding	8.2297	7.46011	7.55433	8.43887	8.39671	8.46538	8.99835	8.89467	8.74546
Down	ENSMUSG00000074698	-1.1043	6.23e-47	Csnk2a1	2G3	protein_coding	11.6285	11.7006	11.7465	12.7968	12.8833	12.8983	12.755	12.8448	12.7868
Down	ENSMUSG00000029499	-1.10337	2e-11	Pxmp2	5F	protein_coding	9.95768	9.47679	9.47789	11.0122	10.9868	10.8113	10.8845	10.7132	10.6569
Down	ENSMUSG00000048371	-1.10159	2.45e-05	Pdp2	8D3	protein_coding	9.79039	9.27218	8.64808	10.5036	10.6845	10.6567	10.537	10.3187	10.3577
Down	ENSMUSG00000114053	-1.09875	0.00887	Gm35330	13A1	lincRNA	6.96094	7.15416	6.84382	6.7205	7.27644	6.45728	8.56451	7.97555	7.45278
Down	ENSMUSG00000044177	-1.09744	0.00179	Wfikkn2	11D	protein_coding	6.30239	6.01269	6.24567	7.44211	7.74237	7.85411	7.65959	6.95746	7.00755
Down	ENSMUSG00000047205	-1.09682	0.0294	Dusp18	11A1	protein_coding	11.3368	10.3346	9.91659	11.5438	11.8405	11.7962	11.9803	11.7009	11.5399
Down	ENSMUSG00000070522	-1.09241	0.0342	Gm6505	3A3	processed_pseudogene	5.93931	5.99105	5.617	6.19472	6.35512	5.94898	6.15882	6.7815	7.46042
Down	ENSMUSG00000105272	-1.0896	0.0242	Gm43071	3F2.3	TEC	5.20082	5.37479	4.76278	5.41447	5.58768	5.83585	6.24029	6.07036	6.11118
Down	ENSMUSG00000037106	-1.08364	0.0151	Fer1l6	15D1	protein_coding	6.34457	5.23448	5.7858	5.89626	6.04252	6.20732	6.88439	6.87216	6.88798
Down	ENSMUSG00000063659	-1.08233	1.64e-17	Zbtb18	1H4	protein_coding	10.169	9.99729	9.74286	11.1021	11.0641	11.0999	11.1341	11.0416	11.0013
Down	ENSMUSG00000022332	-1.08152	2.4e-26	Khdrbs3	15D3	protein_coding	10.4639	10.4998	10.3727	11.7881	11.7451	11.7045	11.3735	11.6097	11.5838
Down	ENSMUSG00000033624	-1.07454	9.7e-18	Pdpr	80	protein_coding	11.4248	11.1466	11.1384	12.3667	12.4027	12.4357	12.4983	12.1928	12.2378
Down	ENSMUSG00000042793	-1.07423	2.91e-09	Lgr6	10000	protein_coding	11.2396	10.7246	10.6284	11.847	11.8776	11.9947	11.9309	12.1553	11.776
Down	ENSMUSG00000020534	-1.074	0.00031	Shmt1	11B2	protein_coding	7.44087	6.92226	6.87411	8.42204	8.20822	8.10909	8.14003	8.45776	7.78646
Down	ENSMUSG00000020738	-1.06104	0.0031	Sumo2	1100	protein_coding	9.66285	10.107	9.99963	10.2836	10.6231	10.2659	11.7146	10.4123	10.444
Down	ENSMUSG00000104348	-1.06051	0.00128	Gm37691	1H6	TEC	6.67719	7.23924	6.44039	8.17916	8.64679	8.63052	7.61447	7.7953	8.13573
Down	ENSMUSG00000030747	-1.05999	2.06e-05	Dgat2	70	protein_coding	13.3067	12.5741	12.5234	13.915	13.9762	13.9211	14.3151	13.6574	13.6434
Down	ENSMUSG00000114892	-1.05937	0.000396	Gm5463	14D1	lincRNA	6.46417	6.28586	6.31354	7.13838	6.85342	7.14891	7.37395	7.5969	7.12759
Down	ENSMUSG00000048486	-1.05891	3e-05	Fitm2	2H3	protein_coding	13.053	12.1605	11.9583	13.6434	13.6737	13.7444	13.4848	13.6541	13.4466
Down	ENSMUSG00000032115	-1.05569	2.42e-05	Hyou1	9A5.2	protein_coding	10.9616	10.8206	10.8224	12.263	12.3026	12.3758	11.1941	12.0063	12.3436
Down	ENSMUSG00000101086	-1.05061	0.00145	Gm28651	14B	lincRNA	6.07076	6.70018	6.55698	7.67024	7.86354	8.04944	7.56789	7.71359	7.11796
Down	ENSMUSG00000060798	-1.04966	3.05e-06	Intu	3B	protein_coding	10.3928	10.4471	10.7599	11.2041	11.0835	11.0974	12.0476	11.2236	11.3575
Down	ENSMUSG00000035834	-1.03969	0.00471	Polr3g	13C3	protein_coding	6.09567	6.35526	6.74896	7.56988	6.94414	7.34358	7.71051	7.34887	7.17481
Down	ENSMUSG00000030996	-1.0364	8.96e-07	Art1	700	protein_coding	11.4797	11.3637	11.2408	12.4342	12.5258	12.4167	12.8671	12.0648	12.1227
Down	ENSMUSG00000006378	-1.03318	0.0027	Gcat	150	protein_coding	7.39143	6.46923	7.38591	8.37732	8.77899	8.18496	8.02404	8.33562	8.06732
Down	ENSMUSG00000020102	-1.0304	0.00017	Slc16a7	10D3	protein_coding	7.57977	7.59535	8.13841	8.98198	9.08837	9.1935	8.92017	9.06907	8.34834
Down	ENSMUSG00000026610	-1.02893	7.21e-08	Esrrg	1H5	protein_coding	10.7513	10.0427	10.0943	11.2473	11.3157	11.2388	11.4036	11.2944	11.3794
Down	ENSMUSG00000086938	-1.02885	0.00379	4930481A15Rik	19A	antisense	8.45337	7.18308	7.8569	9.1468	9.21675	9.43211	8.52848	9.11488	9.09139
Down	ENSMUSG00000055296	-1.02485	2.67e-05	Tmem245	4B3	protein_coding	12.0191	11.1349	11.2879	12.6018	12.6128	12.7682	12.7797	12.6252	12.212
Down	ENSMUSG00000001334	-1.01954	2.25e-18	Fndc5	4D2.2	protein_coding	13.4493	13.3748	13.0513	14.3959	14.4898	14.4177	14.3838	14.257	14.3201
Down	ENSMUSG00000038121	-1.01733	5.2e-23	Fam210a	1800	protein_coding	12.7598	12.51	12.4615	13.5588	13.6137	13.6695	13.6473	13.6182	13.5318
Down	ENSMUSG00000042404	-1.00927	3.33e-16	Dennd4b	3F1	protein_coding	10.7494	10.3976	10.6956	11.5016	11.5693	11.4847	11.745	11.5462	11.5873
Down	ENSMUSG00000061273	-1.00627	2.75e-29	Mmgt1	XA6	protein_coding	10.8295	10.8931	10.8879	11.7914	11.7879	11.8342	11.8996	11.9639	11.7552
Down	ENSMUSG00000029864	-1.00581	3.75e-13	Gstk1	6B2.1	protein_coding	10.4373	10.1319	9.92746	11.3532	11.3771	11.347	11.1922	11.1426	11.2169
Down	ENSMUSG00000028521	-1.00517	8.67e-10	Slc35d1	4C6	protein_coding	8.23532	8.31017	8.19948	9.09888	8.90291	9.10594	9.39731	9.25626	9.06657
Down	ENSMUSG00000107331	-1.00207	0.0146	Gm42732	5C3.2	TEC	6.94732	5.99105	7.08299	7.88203	7.96993	7.27579	7.87259	7.63439	7.63263
Down	ENSMUSG00000025911	-0.996358	4.18e-05	Adhfe1	1A2	protein_coding	11.5319	10.6122	10.5867	12.197	12.1316	12.1071	11.9725	12.0343	11.9184
Down	ENSMUSG00000026494	-0.995642	9.07e-09	Kif26b	1H4	protein_coding	7.78514	8.02082	8.03499	8.57303	8.45186	8.44623	9.05293	8.78892	8.9547
Down	ENSMUSG00000021983	-0.993308	6.48e-05	Atp8a2	14D1	protein_coding	9.20583	8.6126	9.23409	8.58518	8.98533	9.0563	10.2368	10.0774	9.734
Down	ENSMUSG00000069769	-0.989161	7.64e-11	Msi2	11C	protein_coding	12.7615	12.3185	12.3531	13.4092	13.3795	13.5395	13.6496	13.4814	13.2887
Down	ENSMUSG00000024793	-0.988643	0.0435	Tnfrsf25	400	protein_coding	6.62681	6.13614	5.25221	6.81638	6.598	7.17705	6.92191	7.02677	7.21149
Down	ENSMUSG00000031333	-0.987881	1.77e-36	Abcb7	XD	protein_coding	10.9809	10.8792	10.8934	11.9084	11.9086	11.9708	11.9405	11.9137	11.8589
Down	ENSMUSG00000010290	-0.986209	5.83e-20	AI597479	1B	protein_coding	9.93371	9.78418	10.0116	10.7181	10.7409	10.7902	10.9891	10.8293	10.8612
Down	ENSMUSG00000036052	-0.985588	4.63e-08	Dnajb5	4A5	protein_coding	11.5602	11.6134	12.102	12.6048	12.6758	12.227	12.6657	12.7987	12.8237
Down	ENSMUSG00000024143	-0.978787	7.59e-16	Rhoq	170000	protein_coding	12.3539	12.4633	12.6695	13.2859	13.2751	13.2677	13.6576	13.3394	13.4232
Down	ENSMUSG00000078532	-0.9767	0.0253	Nkain1	4D2.2	protein_coding	6.19122	6.93365	6.97536	7.36669	7.40976	7.11051	8.23252	7.24606	7.39813
Down	ENSMUSG00000032308	-0.976479	0.000869	Ulk3	9B	protein_coding	7.70646	7.26652	7.99421	8.50751	8.71279	8.07459	8.65642	8.44937	8.80669
Down	ENSMUSG00000028278	-0.975949	8.42e-08	Rragd	4A5	protein_coding	11.7845	11.515	10.9908	12.7933	12.8172	12.868	12.394	12.4497	12.4798
Down	ENSMUSG00000032816	-0.975806	2.53e-09	Igdcc4	9C	protein_coding	8.63851	8.86546	8.92255	9.76554	9.97962	9.78588	9.78949	9.58398	9.95294
Down	ENSMUSG00000028165	-0.973033	2.97e-19	Cisd2	3G3	protein_coding	11.2142	11.4245	11.4668	12.2268	12.2547	12.2823	12.4817	12.2912	12.2511
Down	ENSMUSG00000032495	-0.97175	3.63e-05	Lrrc2	9F2	protein_coding	13.5595	12.4865	12.9893	13.5986	13.5794	13.6364	14.1851	13.9986	13.9538
Down	ENSMUSG00000042225	-0.971286	5.97e-06	Ammecr1	XF2	protein_coding	10.37	9.71325	9.92746	10.9872	10.9544	11.123	10.6447	11.2137	11.076
Down	ENSMUSG00000025871	-0.970675	4.91e-28	4833439L19Rik	13B1	protein_coding	11.6648	11.7871	11.6897	12.539	12.7386	12.6302	12.7334	12.6554	12.665
Down	ENSMUSG00000022708	-0.965674	1.79e-09	Zbtb20	16B4	protein_coding	13.8346	13.1986	13.4815	14.1676	14.1018	14.2889	14.5535	14.5413	14.3803
Down	ENSMUSG00000046345	-0.96524	8.73e-05	Smco1	16B3	protein_coding	8.11863	8.54737	7.77902	9.58372	9.41414	9.41645	9.38168	8.92826	9.07904
Down	ENSMUSG00000048967	-0.964252	0.000881	Yjefn3	8B3.3	protein_coding	7.36093	7.1926	6.57553	7.59413	7.59616	7.40038	7.86619	8.08791	8.11167
Down	ENSMUSG00000066900	-0.962129	3.89e-23	Suds3	5F	protein_coding	10.9784	11.1882	11.1109	12.1576	12.1591	12.0179	12.0377	12.0067	12.1221
Down	ENSMUSG00000081277	-0.960837	0.0301	Gm15285	13D2.2	processed_pseudogene	5.96658	5.56258	5.38433	6.73148	6.19808	6.48756	6.2985	6.51826	6.81833
Down	ENSMUSG00000052387	-0.960412	0.0328	Trpm3	19B	protein_coding	8.81763	7.5368	7.21898	9.1912	8.90291	9.17501	8.66751	9.11488	9.11821
Down	ENSMUSG00000021236	-0.959316	2.36e-05	Entpd5	12D1	protein_coding	11.6716	11.8831	11.2681	12.9275	12.9149	12.8707	13.0026	12.4317	12.212
Down	ENSMUSG00000040350	-0.959043	1.13e-10	Trim7	11B1.2	protein_coding	10.037	9.95878	9.83041	11.083	11.1712	11.0999	11.101	10.9457	10.6155
Down	ENSMUSG00000038267	-0.958876	7.65e-08	Slc22a23	13A3.3	protein_coding	8.82137	8.84148	9.1344	9.87969	10.1537	9.69796	10.016	9.79403	9.85633
Down	ENSMUSG00000035105	-0.957547	6.95e-05	Egln3	12C1	protein_coding	10.9497	11.6063	11.2516	13.3924	13.3782	13.2077	11.7253	12.3017	12.5951
Down	ENSMUSG00000054027	-0.953371	2.03e-09	Nt5dc3	10C1	protein_coding	11.4636	11.1654	11.3765	12.4639	12.5059	12.3806	11.9439	12.401	12.4769
Down	ENSMUSG00000064343	-0.95248	1.04e-12	mt-Tq	MT	Mt_tRNA	10.5799	10.2607	10.1526	11.4381	11.5909	11.6035	11.2905	11.3314	11.2558
Down	ENSMUSG00000101693	-0.952074	2.13e-05	Gm19461	10000	antisense	8.34327	8.0681	7.61835	9.19318	9.19613	9.26517	9.14835	8.95221	8.83047
Down	ENSMUSG00000006262	-0.951151	6.93e-18	Mob1b	50	protein_coding	11.0919	10.9105	11.2502	11.7726	11.7349	11.7737	12.1123	12.0364	11.9675
Down	ENSMUSG00000117990	-0.949458	1.67e-06		19C2	processed_transcript	8.51929	8.2703	8.2638	8.71249	8.23542	8.61689	9.39509	9.32436	9.16104
Down	ENSMUSG00000028383	-0.946215	1.16e-07	Hsdl2	4B3	protein_coding	13.3223	12.7266	12.657	14.0981	14.0435	13.974	14.007	13.8279	13.7959
Down	ENSMUSG00000020132	-0.945194	5.44e-21	Rab21	10D2	protein_coding	12.1486	11.9676	11.8928	12.9001	12.9825	12.9642	13.057	12.9049	12.8868
Down	ENSMUSG00000070972	-0.943986	1.66e-18	Dnajc25	4B3	protein_coding	9.75173	9.76677	9.63425	10.5693	10.5564	10.3833	10.7025	10.6441	10.6334
Down	ENSMUSG00000025262	-0.943784	1.73e-16	Fam120c	XF3	protein_coding	9.16522	9.24957	9.26299	9.99574	9.9648	9.97542	10.2577	10.1874	10.046
Down	ENSMUSG00000026039	-0.941825	1.45e-07	Sgo2a	1C1.3	protein_coding	8.47726	8.7797	8.55768	9.60774	9.37595	9.8279	9.44104	9.6218	9.57238
Down	ENSMUSG00000042246	-0.940773	2.69e-10	Tmc7	7F2	protein_coding	8.46297	8.41547	8.29211	9.32943	9.16346	9.39465	9.2428	9.30357	9.42201
Down	ENSMUSG00000028557	-0.93726	2.2e-21	Rnf11	4C7	protein_coding	11.8746	12.052	12.1821	12.9743	13.0183	12.9481	13.0184	12.9334	12.9818
Down	ENSMUSG00000020902	-0.936154	8.07e-16	Ntn1	11B3	protein_coding	11.124	11.1935	10.8999	12.2808	12.253	12.17	11.8866	12.1312	12.0117
Down	ENSMUSG00000041012	-0.935681	3.28e-08	Cmtm8	9F3	protein_coding	7.85246	7.92134	8.08115	8.92337	8.70308	8.74462	8.83749	8.80873	8.9815
Down	ENSMUSG00000035781	-0.931793	9.74e-19	R3hdm4	10C1	protein_coding	10.5765	10.642	10.6797	11.4782	11.6018	11.4767	11.569	11.4247	11.6843
Down	ENSMUSG00000050312	-0.928894	6.57e-07	Nsun3	16C1.3	protein_coding	8.37414	8.10886	8.04167	8.77746	9.13003	9.03082	9.14571	9.17463	8.97618
Down	ENSMUSG00000101941	-0.925901	0.046	Gm28979	90000	lincRNA	5.76393	6.58932	5.58074	7.76408	7.53909	7.65505	7.32811	6.50213	6.8766
Down	ENSMUSG00000024892	-0.924556	1.77e-06	Pcx	19A	protein_coding	9.56591	8.85052	9.11868	10.208	10.2164	10.1405	10.2029	10.0936	10.0824
Down	ENSMUSG00000022508	-0.914953	0.00319	Bcl6	16B1	protein_coding	9.57479	9.28112	9.87414	10.1962	10.9788	10.8232	10.4909	10.8995	9.99301
Down	ENSMUSG00000049872	-0.914858	0.0154	Calhm5	10B1	protein_coding	7.12722	7.46797	7.91631	7.68161	6.85342	7.40832	8.0412	8.61605	8.59043
Down	ENSMUSG00000031958	-0.913602	1.33e-08	Ldhd	80	protein_coding	9.55472	9.19619	9.38367	10.5731	10.6102	10.5788	10.5309	10.1176	10.2
Down	ENSMUSG00000064346	-0.909802	4.62e-08	mt-Tw	MT	Mt_tRNA	10.314	9.75237	9.91112	11.1412	11.2879	11.3392	10.995	10.9546	10.7993
Down	ENSMUSG00000038473	-0.90835	0.0067	Nos1ap	1H3	protein_coding	6.86277	7.22076	6.35707	7.80101	8.20822	8.24823	7.52789	7.86635	7.82249
Down	ENSMUSG00000042650	-0.902389	1.14e-26	Alkbh5	11B2	protein_coding	12.122	11.9804	12.007	12.8918	12.8724	12.7692	12.9382	12.9992	12.8782
Down	ENSMUSG00000082361	-0.90182	0.0375	Btc	500	protein_coding	6.28083	5.27086	6.29127	6.83685	6.79368	6.79657	6.80628	6.82105	6.97591
Down	ENSMUSG00000022292	-0.900258	3.11e-13	Rrm2b	15B3.1	protein_coding	10.4981	10.3821	10.566	11.2492	11.1742	11.2652	11.5754	11.302	11.247
Down	ENSMUSG00000024726	-0.899929	5.7e-15	Carnmt1	19B	protein_coding	10.6603	10.3335	10.3793	11.4956	11.5621	11.6216	11.3559	11.3551	11.3763
Down	ENSMUSG00000109052	-0.898646	0.0499	Gm45012	70	antisense	6.19122	5.1195	5.29761	7.9161	7.65777	8.07459	6.22035	6.58105	6.52961
Down	ENSMUSG00000026027	-0.898473	3.32e-18	Stradb	1C1.3	protein_coding	10.5898	10.7172	10.8417	11.4247	11.4437	11.3568	11.6453	11.5259	11.6741
Down	ENSMUSG00000021418	-0.892973	0.0287	Rpp40	13A3.3	protein_coding	7.37116	7.13456	6.49986	7.35254	7.14873	7.80084	8.23252	7.95198	7.48311
Down	ENSMUSG00000022788	-0.889837	1.2e-07	Fgd4	16A3	protein_coding	10.8378	10.3717	10.2993	11.7177	11.6958	11.8161	11.4584	11.5269	11.232
Down	ENSMUSG00000026623	-0.887243	9.47e-23	Lpgat1	1H6	protein_coding	12.3357	12.3347	12.4426	13.2237	13.226	13.2891	13.1303	13.3627	13.273
Down	ENSMUSG00000028737	-0.887126	1.67e-09	Aldh4a1	4D3	protein_coding	11.8973	11.4643	11.3884	12.7127	12.726	12.623	12.5655	12.4007	12.4912
Down	ENSMUSG00000032285	-0.885451	1.43e-06	Dnaja4	9A5.3	protein_coding	11.9703	11.9763	12.5859	12.8728	12.7688	12.712	12.9589	13.059	13.2441
Down	ENSMUSG00000026864	-0.884843	0.000283	Hspa5	2B	protein_coding	14.4755	14.4654	14.3111	15.7907	15.796	15.7997	14.5628	15.5157	15.6186
Down	ENSMUSG00000091712	-0.884577	0.00746	Sec14l5	16A1	protein_coding	6.70983	6.85197	6.64742	7.48164	7.48723	7.17705	7.97133	7.22655	7.50544
Down	ENSMUSG00000025701	-0.883919	6.77e-05	Alox5	6000	protein_coding	7.95811	7.63775	7.25394	9.43053	9.58775	9.64353	8.44073	8.49492	8.60774
Down	ENSMUSG00000026639	-0.882726	0.00312	Lamb3	1H6	protein_coding	8.38428	7.58093	8.38442	9.26669	9.22808	9.57644	9.32912	8.94924	8.7641
Down	ENSMUSG00000021779	-0.882439	0.00183	Thrb	14A2	protein_coding	9.91108	9.14811	8.83673	10.208	10.2755	10.4645	10.3649	10.2955	10.0737
Down	ENSMUSG00000051984	-0.882028	0.0141	Sec31b	19C3	protein_coding	8.8251	8.02082	7.46762	8.86228	8.90855	8.79694	9.24527	9.03022	8.96816
Down	ENSMUSG00000075054	-0.881878	8.79e-15	Yae1d1	13A2	protein_coding	10.653	10.7172	10.724	11.5096	11.5661	11.5489	11.7714	11.4638	11.4805
Down	ENSMUSG00000027332	-0.880315	1.69e-14	Ivd	200000	protein_coding	13.6528	13.3182	13.2937	14.3325	14.2805	14.2463	14.3651	14.263	14.3035
Down	ENSMUSG00000038388	-0.879587	5.1e-20	Mpp6	6B2.3	protein_coding	10.5677	10.6652	10.566	11.4021	11.473	11.439	11.5895	11.458	11.3819
Down	ENSMUSG00000020657	-0.877781	3.17e-05	Dnajc27	12A1.1	protein_coding	9.02637	8.91802	9.57095	9.45557	9.63277	9.37656	9.9449	10.1924	10.0699
Down	ENSMUSG00000036985	-0.876419	1.78e-14	Zdhhc9	XA5	protein_coding	9.94917	9.96157	10.0943	10.9986	11.0596	11.0456	11.0226	10.8509	10.7432
Down	ENSMUSG00000037110	-0.875755	8.19e-15	Ralgapa2	2G1	protein_coding	11.5147	11.5794	11.4761	12.6804	12.76	12.6998	12.6	12.2782	12.2963
Down	ENSMUSG00000103081	-0.875546	0.0164	Pcdhgb8	18B3	polymorphic_pseudogene	6.32363	6.57484	5.84815	7.39457	7.43344	7.81881	6.9342	7.09289	7.32467
Down	ENSMUSG00000019906	-0.871838	0.0492	Lin7a	10D1	protein_coding	6.44491	6.07574	6.37835	6.84698	6.33849	7.43187	7.10704	7.30304	7.00755
Down	ENSMUSG00000040446	-0.871363	6.64e-09	Rprd1a	18A2	protein_coding	10.7747	10.4834	10.2337	11.5508	11.5944	11.6673	11.2851	11.4151	11.4463
Down	ENSMUSG00000029822	-0.867065	9.64e-18	Osbpl3	6B2.3	protein_coding	10.3047	10.3031	10.1055	10.5028	10.4039	10.426	11.1254	11.0733	11.1201
Down	ENSMUSG00000020029	-0.864499	7.2e-41	Nudt4	10C2	protein_coding	12.9214	12.9528	12.8895	14.1976	14.1864	14.1839	13.7264	13.812	13.8169
Down	ENSMUSG00000040118	-0.861338	1.6e-14	Cacna2d1	5A2	protein_coding	13.3157	13.0696	13.071	13.976	14.0323	13.9784	14.1523	14.02	13.8672
Down	ENSMUSG00000105263	-0.859478	0.00495	Gm42427	5B3	TEC	6.87721	6.35526	6.1499	7.68725	7.67774	7.78873	7.28076	7.32155	7.36594
Down	ENSMUSG00000002908	-0.857932	5.81e-06	Kcnn1	8B3.3	protein_coding	8.74075	8.54737	8.48596	9.31308	9.54128	9.12533	9.6286	9.29891	9.39235
Down	ENSMUSG00000037887	-0.855109	0.000147	Dusp8	7F5	protein_coding	11.0123	11.8066	11.7983	12.1818	12.1439	11.8093	12.3101	12.4967	12.5001
Down	ENSMUSG00000024579	-0.853928	0.0155	Pcyox1l	180	protein_coding	6.34457	6.85197	6.1499	7.46858	7.50968	7.5077	7.14984	7.11428	7.6122
Down	ENSMUSG00000022905	-0.851802	1.18e-10	Kpna1	16B3	protein_coding	12.0675	12.0133	12.4249	12.9644	12.9788	12.8494	13.1313	13.0101	12.9466
Down	ENSMUSG00000039987	-0.846624	2.89e-31	Phtf2	5A3	protein_coding	12.1568	12.192	12.2209	12.8854	12.8582	12.9534	13.0521	13.0783	12.9764
Down	ENSMUSG00000020935	-0.845484	1.23e-12	Dcakd	110	protein_coding	10.1424	10.1479	9.95428	11.1121	11.2765	11.129	10.8501	10.8676	11.0566
Down	ENSMUSG00000020922	-0.84367	2.43e-11	Lsm12	11D	protein_coding	9.28918	9.4942	9.50958	10.4843	10.3207	10.2736	10.2067	10.2837	10.3308
Down	ENSMUSG00000053819	-0.843563	2.08e-35	Camk2d	3G1	protein_coding	12.5982	12.5083	12.619	13.2842	13.2758	13.2765	13.4553	13.3887	13.4116
Down	ENSMUSG00000032690	-0.843241	0.000943	Oas2	5F	protein_coding	7.75418	8.31017	8.19948	9.20897	9.10567	9.17036	8.55658	8.96698	9.22524
Down	ENSMUSG00000110580	-0.841722	1.45e-08	D830024N08Rik	8C2	antisense	8.52847	8.27925	8.45122	9.19715	9.25047	9.34796	9.17449	9.32894	9.2585
Down	ENSMUSG00000029673	-0.841409	2.54e-10	Auts2	5G2	protein_coding	10.3915	10.6139	10.771	11.334	11.5092	11.5186	11.3421	11.4322	11.539
Down	ENSMUSG00000037685	-0.839517	4.54e-07	Atp8a1	5C3.1	protein_coding	10.9942	10.704	10.6515	11.2516	11.2841	11.3272	11.9039	11.5467	11.3884
Down	ENSMUSG00000021699	-0.838561	0.00203	Pde4d	13D2.1	protein_coding	9.75369	8.87436	8.93696	10.0861	10.4404	10.31	10.2491	9.98461	9.99169
Down	ENSMUSG00000019838	-0.837785	6.55e-05	Slc16a10	10B1	protein_coding	9.98627	9.26318	9.3863	10.7555	10.7952	10.688	10.561	10.3551	10.3162
Down	ENSMUSG00000002222	-0.837246	1.65e-08	Rmnd5a	6C1	protein_coding	12.3731	11.9443	11.9535	12.7641	12.8089	12.8426	13.1009	12.9211	12.7837
Down	ENSMUSG00000026675	-0.837238	9.57e-05	Hsd17b7	1H3	protein_coding	9.28377	9.24043	9.23117	10.3634	10.35	9.99531	10.4107	10.0443	9.71815
Down	ENSMUSG00000018554	-0.836096	1.69e-06	Ybx2	11B3	protein_coding	7.73845	7.7386	7.68819	8.9957	8.99597	8.9891	8.34729	8.60854	8.66176
Down	ENSMUSG00000019818	-0.83456	1.11e-36	Cd164	10B2	protein_coding	12.1686	12.2141	12.202	13.1515	13.0778	13.1486	13.0429	13.0442	12.9999
Down	ENSMUSG00000018401	-0.834397	0.000306	Mtmr4	11C	protein_coding	10.3764	9.88589	9.87414	11.243	11.081	11.1907	10.425	11.0311	11.1369
Down	ENSMUSG00000071748	-0.834294	4.54e-05	Gm14698	XA7.1	protein_coding	9.17694	8.61614	8.98978	9.78542	9.64972	9.90705	9.98681	9.60679	9.6989
Down	ENSMUSG00000024063	-0.83429	2.26e-05	Lbh	17E1.3	protein_coding	13.7684	14.1514	14.0602	14.7664	14.9152	14.6885	15.214	14.6837	14.5173
Down	ENSMUSG00000117621	-0.834197	0.0189		18C	protein_coding	6.48317	6.76537	6.96132	7.50741	7.13916	7.81881	7.2711	7.56619	7.79253
Down	ENSMUSG00000008658	-0.829781	0.000159	Rbfox1	16A1	protein_coding	9.91983	9.17954	9.27154	10.7589	10.733	10.5278	10.2181	10.3528	10.3881
Down	ENSMUSG00000085218	-0.829116	0.00125	BB218582	2000	processed_transcript	6.90566	6.95617	6.7159	8.32394	8.30126	8.06459	7.81392	7.76182	7.41396
Down	ENSMUSG00000091264	-0.82801	5.68e-23	Smim13	13A3.3	protein_coding	10.6223	10.5386	10.6807	11.3295	11.2922	11.3603	11.4632	11.4354	11.423
Down	ENSMUSG00000055493	-0.826956	2.25e-06	Epm2a	10A1	protein_coding	10.2378	10.0175	10.2205	10.5547	10.7282	10.6575	11.3006	10.8204	10.778
Down	ENSMUSG00000022237	-0.826487	4.95e-08	Ankrd33b	15B2	protein_coding	10.6666	10.3612	10.4413	11.228	11.1101	11.1599	11.5396	11.2938	11.0921
Down	ENSMUSG00000025723	-0.823186	0.0288	Nmb	7D3	protein_coding	6.50193	6.05503	6.33547	7.17903	6.98744	7.20466	7.43578	7.06021	6.7071
Down	ENSMUSG00000036377	-0.823128	0.001	C530008M17Rik	5C3.3	protein_coding	7.31923	7.36235	7.53551	7.33825	7.32789	7.35183	8.16632	7.94603	8.48199
Down	ENSMUSG00000058446	-0.822359	2.62e-13	Znrf2	6B3	protein_coding	10.3991	10.458	10.5579	11.1032	11.1464	11.0437	11.4397	11.2618	11.1664
Down	ENSMUSG00000014748	-0.820711	2.57e-21	Tex261	6C3	protein_coding	11.0278	10.9656	10.9873	11.8849	11.9773	11.998	11.738	11.8053	11.8914
Down	ENSMUSG00000064225	-0.8202	4.59e-06	Paqr9	9E3.3	protein_coding	11.7716	11.1882	11.3458	12.1843	12.1656	12.2177	12.4558	12.3023	12.0391
Down	ENSMUSG00000027238	-0.820023	4.72e-10	Frmd5	200000	protein_coding	12.7598	12.3882	12.8168	13.2535	13.385	13.1712	13.4672	13.5069	13.4849
Down	ENSMUSG00000058620	-0.818865	0.0459	Adra2b	2F1	protein_coding	6.46417	5.67543	6.1499	6.79562	6.46644	6.98877	6.94639	6.82105	6.95442
Down	ENSMUSG00000032870	-0.817876	1.18e-17	Smap2	4D2.2	protein_coding	10.7346	10.6575	10.6071	11.4385	11.4241	11.3062	11.4504	11.5687	11.4284
Down	ENSMUSG00000001666	-0.814923	1.6e-11	Ddt	10C1	protein_coding	9.55921	9.3988	9.56864	10.3757	10.508	10.4289	10.4433	10.2479	10.2647
Down	ENSMUSG00000040213	-0.812411	0.000355	Kyat3	3H1	protein_coding	9.40332	9.13089	8.73315	10.1448	10.088	10.1477	10.2181	9.69637	9.80174
Down	ENSMUSG00000042444	-0.811674	3.29e-21	Mindy2	9D	protein_coding	11.4773	11.6622	11.6327	12.5276	12.4699	12.4917	12.4141	12.4494	12.3472
Down	ENSMUSG00000074634	-0.807712	5.8e-05	Tmem267	13D2.3	protein_coding	8.59986	8.41547	8.56698	9.5822	9.09581	9.17501	9.24527	9.48895	9.24086
Down	ENSMUSG00000020836	-0.806987	7.21e-09	Coro6	11B5	protein_coding	12.9676	12.4862	12.5882	13.0327	13.1748	13.1469	13.4846	13.4477	13.572
Down	ENSMUSG00000026393	-0.805889	1.16e-13	Nek7	10000	protein_coding	12.1682	11.9947	12.0378	12.7535	12.8125	12.8584	13.0205	12.8694	12.7163
Down	ENSMUSG00000047466	-0.805337	2.47e-24	8030462N17Rik	18000	protein_coding	11.0463	10.9883	11.0901	11.7146	11.6384	11.6309	11.8598	11.8668	11.8104
Down	ENSMUSG00000042686	-0.802602	0.000678	Jph1	1A3	protein_coding	9.36797	9.39056	9.80115	10.1324	10.2004	10.1129	10.7371	10.0596	10.0972
Down	ENSMUSG00000045319	-0.802076	0.00273	Proser2	2A1	protein_coding	8.13675	7.47578	7.67964	8.13024	8.20364	8.41506	8.34268	8.66759	8.701
Down	ENSMUSG00000020189	-0.801395	1.57e-20	Osbpl8	10D1	protein_coding	12.1227	12.1169	12.1646	13.0046	12.905	12.994	13.0491	12.9007	12.85
Down	ENSMUSG00000049858	-0.800047	1.43e-09	Suox	10D3	protein_coding	9.41821	9.16512	9.25438	10.1509	10.1489	10.1453	10.2193	9.97442	10.0294
Down	ENSMUSG00000030739	-0.800015	9.52e-05	Myh14	7B3	protein_coding	12.1527	11.5579	11.3417	12.2161	12.3318	12.3598	12.6084	12.4801	12.484
Down	ENSMUSG00000021823	-0.79826	5.07e-09	Vcl	14A3	protein_coding	12.6337	12.7151	12.738	13.6104	13.6963	13.6459	13.1794	13.6608	13.5965
Down	ENSMUSG00000026878	-0.797872	1.25e-24	Rab14	2B	protein_coding	12.2773	12.2398	12.2264	13.1013	13.0779	13.2023	13.0941	13.0665	12.9729
Down	ENSMUSG00000030357	-0.7966	4.52e-18	Fkbp4	6F3	protein_coding	13.6077	13.578	13.3673	14.452	14.4135	14.3456	14.3079	14.2822	14.3628
Down	ENSMUSG00000064347	-0.795987	1.45e-06	mt-Ta	MT	Mt_tRNA	11.608	11.0147	11.2674	12.0936	12.2145	12.334	12.1374	12.1767	12.0169
Down	ENSMUSG00000051285	-0.795966	1.69e-07	Pcmtd1	1A1	protein_coding	11.6311	11.5287	11.2872	12.3056	12.4441	12.3914	12.5055	12.2714	12.04
Down	ENSMUSG00000032307	-0.794938	3.77e-09	Ube2q2	9B	protein_coding	10.2682	10.2932	10.5426	11.0581	11.0817	11.1163	11.3159	11.1868	10.9756
Down	ENSMUSG00000004035	-0.794323	8.44e-10	Gstm7	3F2.3	protein_coding	9.58802	9.23353	9.40457	10.5593	10.453	10.4473	10.1876	10.2124	10.2148
Down	ENSMUSG00000087579	-0.794146	0.000725	Hectd2os	19C2	antisense	9.80557	9.12842	9.80901	9.49635	9.28992	9.17501	10.5259	10.487	10.1747
Down	ENSMUSG00000111128	-0.79361	0.00441	Gm49338	9A5.2	TEC	7.55304	7.23003	7.12136	7.66453	7.3694	7.62812	7.90418	8.35371	7.97431
Down	ENSMUSG00000116560	-0.791558	0.00332	Gm2808	17A1	unprocessed_pseudogene	7.75418	7.67894	7.83397	7.81655	8.09399	8.45392	8.78416	8.34469	8.44395
Down	ENSMUSG00000001774	-0.790114	2.38e-05	Chordc1	9A2	protein_coding	11.148	10.9054	11.035	11.9835	11.9977	11.929	11.3797	11.9056	12.0889
Down	ENSMUSG00000040749	-0.789704	0.0489	Siah1b	XF5	protein_coding	6.23672	6.53052	7.08299	7.19497	7.33629	7.31008	7.74581	7.41067	7.02826
Down	ENSMUSG00000056204	-0.787143	8.12e-10	Pgpep1	8B3.3	protein_coding	9.99457	10.2754	9.97713	11.0899	11.1963	11.0121	10.7862	10.9247	10.9108
Down	ENSMUSG00000007617	-0.785959	1.81e-07	Homer1	13C3	protein_coding	11.3793	11.0087	11.2408	12.1153	12.114	12.2462	11.7528	12.0607	12.1616
Down	ENSMUSG00000023809	-0.784902	0.00058	Rps6ka2	17A1	protein_coding	10.2009	10.7856	10.2782	11.0915	11.052	10.8956	11.5744	10.9926	11.0484
Down	ENSMUSG00000052085	-0.782577	1.24e-05	Dock8	19B	protein_coding	9.25641	9.08055	8.7207	9.94949	10.1212	9.96872	9.9327	9.80722	9.69566
Down	ENSMUSG00000061603	-0.781512	2.37e-12	Akap6	12C1	protein_coding	13.1668	12.949	13.0667	13.5953	13.657	13.6596	14.0232	13.7465	13.7464
Down	ENSMUSG00000037432	-0.781449	0.0389	Fer1l5	1B	protein_coding	7.22077	7.00017	6.1499	7.3807	7.54635	7.66833	7.56789	7.7482	7.54191
Down	ENSMUSG00000022425	-0.780573	0.0121	Enpp2	15D1	protein_coding	7.6902	7.49897	7.58212	8.11775	8.62981	8.28318	8.75327	7.97555	8.24152
Down	ENSMUSG00000032418	-0.780077	2.57e-08	Me1	9E3.1	protein_coding	12.2882	11.9205	12.1519	12.9464	13.0386	13.0118	13.1187	12.7724	12.8051
Down	ENSMUSG00000084808	-0.779386	0.0115	9430091E24Rik	80	processed_transcript	6.74174	6.67325	6.87411	7.25705	7.62387	7.24952	7.78027	7.31232	7.42961
Down	ENSMUSG00000064348	-0.778108	5.15e-07	mt-Tn	MT	Mt_tRNA	12.381	11.8598	12.0573	12.7808	12.8955	13.0647	12.8903	12.9718	12.8122
Down	ENSMUSG00000066324	-0.777318	3.28e-11	Impad1	4A1	protein_coding	11.506	11.5911	11.6601	12.236	12.2477	12.2146	12.5524	12.3291	12.186
Down	ENSMUSG00000029775	-0.777308	1.46e-14	Klhdc10	6A3.3	protein_coding	11.342	11.1144	11.1212	11.8735	11.8719	11.9064	12.0448	11.9774	11.8914
Down	ENSMUSG00000004896	-0.776227	0.00282	Rrnad1	3F1	protein_coding	8.32231	8.22929	8.09407	8.56078	8.75726	8.93793	8.51627	9.17971	9.16806
Down	ENSMUSG00000103409	-0.775721	7.62e-10	Lsmem2	9F1	lincRNA	10.2927	10.1528	10.3378	10.9228	10.8658	10.6058	11.0312	10.9905	11.0853
Down	ENSMUSG00000010064	-0.775221	0.000718	Slc38a3	9F1	protein_coding	11.5691	10.6754	11.0804	11.7646	11.9451	11.858	11.7275	11.962	12.074
Down	ENSMUSG00000023845	-0.774964	0.00013	Lnpep	17A3.2	protein_coding	13.5416	12.7769	12.9583	13.7127	13.7342	13.9278	14.017	13.9057	13.7828
Down	ENSMUSG00000064350	-0.774551	4.5e-07	mt-Ty	MT	Mt_tRNA	12.5502	12.0926	12.1277	12.9346	12.9885	13.1996	13.027	13.1423	12.9637
Down	ENSMUSG00000027288	-0.773655	2.61e-09	Zfp106	200000	protein_coding	15.1206	14.7136	14.8615	15.4362	15.5227	15.5356	15.8097	15.6847	15.539
Down	ENSMUSG00000025326	-0.773532	3.76e-07	Ube3a	7B5	protein_coding	12.6477	12.1666	12.4175	13.0852	12.9714	13.132	13.3046	13.2735	12.9923
Down	ENSMUSG00000020431	-0.772604	0.00735	Adcy1	11A1	protein_coding	7.16301	7.41206	6.82844	8.42204	8.04871	8.55746	7.98321	7.77531	7.97431
Down	ENSMUSG00000058979	-0.771947	1.35e-09	Hdhd5	6F1	protein_coding	9.7576	9.70662	9.77732	9.72081	9.86964	9.83381	10.6762	10.4777	10.38
Down	ENSMUSG00000105176	-0.771275	0.0309	Gm43668	3A3	TEC	6.84819	6.98929	6.55698	7.29453	7.90365	8.12843	7.68163	7.45325	7.54191
Down	ENSMUSG00000000711	-0.769317	6.11e-23	Rab5b	10D3	protein_coding	11.6585	11.5431	11.5774	12.3561	12.3352	12.3269	12.4302	12.3342	12.3196
Down	ENSMUSG00000086784	-0.76927	7.5e-09	Isoc2a	7A1	protein_coding	9.7923	9.75879	9.84386	10.6144	10.7598	10.6315	10.7614	10.4188	10.4924
Down	ENSMUSG00000046567	-0.767791	0.0198	4930430F08Rik	10D1	protein_coding	6.77297	7.06375	7.08299	7.34542	7.68433	7.75801	7.84681	7.95791	7.30783
Down	ENSMUSG00000021786	-0.766108	2.56e-08	Oxsm	14A2	protein_coding	9.71	9.74753	9.51439	10.583	10.5528	10.6391	10.6116	10.306	10.3381
Down	ENSMUSG00000073609	-0.765137	5.72e-08	D2hgdh	1D	protein_coding	9.74781	9.52088	9.64965	10.5148	10.551	10.5187	10.547	10.4601	10.1805
Down	ENSMUSG00000063410	-0.764012	5.18e-08	Stk24	1400000	protein_coding	11.0254	10.9433	10.769	11.9483	11.8679	11.9207	11.4125	11.8065	11.7859
Down	ENSMUSG00000033953	-0.763778	1.38e-13	Ppp3r1	11A2	protein_coding	11.685	11.7068	11.8367	12.3783	12.4144	12.3689	12.6532	12.4775	12.378
Down	ENSMUSG00000056899	-0.763665	0.00245	Immp2l	12B1	protein_coding	7.76198	7.82065	7.86446	8.405	8.24438	8.14278	8.92017	8.34921	8.36472
Down	ENSMUSG00000015342	-0.763087	9.19e-06	Xk	XA1.1	protein_coding	8.88705	8.68178	8.94412	9.9126	9.72361	9.65192	9.39731	9.75541	9.61922
Down	ENSMUSG00000025885	-0.760615	1.01e-06	Myo5b	1800	protein_coding	10.7503	10.7189	10.346	11.051	11.1009	11.0758	11.5758	11.3014	11.2275
Down	ENSMUSG00000031292	-0.760193	0.000375	Cdkl5	XF4	protein_coding	9.22853	8.55845	8.6655	9.6122	9.67312	9.75353	9.56678	9.55299	9.68266
Down	ENSMUSG00000032263	-0.758997	1.87e-06	Bckdhb	900	protein_coding	10.2434	9.83972	9.70545	11.1438	11.0823	11.0931	10.745	10.6275	10.7377
Down	ENSMUSG00000004347	-0.758024	5.58e-06	Pde1c	6B3	protein_coding	11.1877	10.8259	10.6861	12.208	12.042	12.2547	11.853	11.6045	11.5408
Down	ENSMUSG00000042500	-0.757999	0.000416	Ago4	4D2.2	protein_coding	9.05205	8.90651	8.68271	9.62844	9.49327	9.57115	9.96301	9.53922	9.35594
Down	ENSMUSG00000067081	-0.757412	0.0252	Asb18	1D	protein_coding	8.98029	9.45521	9.39416	9.72768	9.53947	9.79044	10.5826	9.9374	9.36003
Down	ENSMUSG00000030847	-0.757032	1.92e-07	Bag3	7F3	protein_coding	13.1413	12.9469	13.3599	13.6284	13.6665	13.4943	13.7338	13.8954	14.0954
Down	ENSMUSG00000030589	-0.754148	0.0466	Rasgrp4	7B1	protein_coding	6.6936	6.30352	6.48031	7.16291	7.35294	6.5888	7.08516	7.2937	7.29078
Down	ENSMUSG00000059741	-0.753601	5.68e-31	Myl3	9F2	protein_coding	17.4819	17.5328	17.5253	18.1905	18.2294	18.0997	18.2664	18.2662	18.2687
Down	ENSMUSG00000024588	-0.752898	8.19e-13	Fech	180	protein_coding	12.0758	11.923	11.9715	12.7701	12.7801	12.6831	12.9031	12.6645	12.6494
Down	ENSMUSG00000021234	-0.751384	0.00119	Fam161b	12D1	protein_coding	8.26307	8.10886	7.90169	8.8371	8.99597	9.20037	8.58415	9.08541	8.81267
Down	ENSMUSG00000018906	-0.751074	0.000244	P4ha2	11B1.3	protein_coding	10.6697	10.1746	10.2322	11.229	11.2191	11.3413	10.8395	11.0555	11.4196
Down	ENSMUSG00000025823	-0.751028	0.0264	Pdia4	6B2.3	protein_coding	10.5643	10.7856	10.7609	11.7609	11.6354	11.7582	10.5279	11.488	11.995
Down	ENSMUSG00000072640	-0.748097	1.52e-09	Lyrm9	11B5	protein_coding	9.68148	9.94619	9.86475	10.7528	10.6436	10.5727	10.5904	10.6523	10.4979
Down	ENSMUSG00000046785	-0.748068	8.49e-07	Epm2aip1	9F3	protein_coding	11.0487	10.7197	10.765	11.468	11.5074	11.4438	11.7977	11.6003	11.3657
Down	ENSMUSG00000006818	-0.747896	8.85e-16	Sod2	17A1	protein_coding	14.3689	14.1635	14.0903	15.0312	15.0453	15.0162	14.9934	14.9574	14.9291
Down	ENSMUSG00000021371	-0.747534	1.39e-15	Mcur1	13A4	protein_coding	11.6301	11.4609	11.4233	12.2447	12.25	12.2286	12.3332	12.2407	12.1851
Down	ENSMUSG00000057315	-0.746816	3.03e-05	Arhgap24	500000	protein_coding	9.06472	9.36555	9.31358	9.88707	9.97694	9.98871	9.74657	9.95825	10.2427
Down	ENSMUSG00000003731	-0.746734	1.55e-21	Kpna6	4D2.2	protein_coding	11.7279	11.6677	11.6859	12.4912	12.5569	12.4147	12.4536	12.4708	12.3946
Down	ENSMUSG00000020048	-0.746251	0.000772	Hsp90b1	10C1	protein_coding	14.1132	14.0044	13.8357	15.0565	14.9723	15.0906	14.1328	14.9282	14.9956
Down	ENSMUSG00000034210	-0.744851	1.08e-11	Efcab14	4D1	protein_coding	10.6624	10.888	10.9045	11.6122	11.6367	11.7237	11.6026	11.6252	11.4664
Down	ENSMUSG00000000628	-0.744436	1.73e-11	Hk2	6C3	protein_coding	13.3663	13.2805	13.1306	14.0376	13.9642	13.9908	14.155	13.8551	13.9944
Down	ENSMUSG00000060681	-0.74365	3.49e-07	Slc9a6	XA6	protein_coding	10.2152	9.80603	10.2072	10.7528	10.7242	10.8053	10.8979	10.8628	10.7187
Down	ENSMUSG00000002797	-0.743016	0.00125	Ggct	6B3	protein_coding	8.60854	8.57309	8.74139	9.43053	9.49702	9.23425	9.71841	9.31977	9.01562
Down	ENSMUSG00000019080	-0.742504	0.00584	Mfsd3	15D3	protein_coding	7.47923	7.47578	7.51644	7.72068	7.37756	7.71386	8.50807	7.94603	8.14998
Down	ENSMUSG00000002032	-0.740606	0.00129	Tmem25	9A5.2	protein_coding	8.52389	8.83845	8.36855	9.30024	9.28125	8.99174	9.58248	9.09351	9.26287
Down	ENSMUSG00000045917	-0.740263	3.49e-05	Tmem268	4C1	protein_coding	8.5735	8.44761	8.45122	9.50597	9.55394	9.50423	9.25265	8.94924	9.43176
Down	ENSMUSG00000061436	-0.737509	3.48e-05	Hipk2	6B1	protein_coding	11.9426	11.4431	11.2984	12.2757	12.1936	12.263	12.4456	12.2779	12.2442
Down	ENSMUSG00000005087	-0.73741	0.00255	Cd44	200	protein_coding	9.55921	9.9106	9.58475	10.241	10.1819	10.2757	9.88124	10.5686	10.7091
Down	ENSMUSG00000087523	-0.737137	0.00737	Gm12319	11B3	lincRNA	6.87721	7.36235	6.91837	8.11356	8.01771	7.8599	7.96536	7.70657	7.69873
Down	ENSMUSG00000085438	-0.736045	2.36e-08	1700020I14Rik	200000	lincRNA	14.5391	14.1517	14.1667	14.8282	14.8561	14.9103	15.1454	15.0348	14.9096
Down	ENSMUSG00000018800	-0.733416	0.00034	Abca5	110	protein_coding	8.80636	8.74779	8.5389	9.01604	9.02224	9.20037	9.65112	9.47868	9.11337
Down	ENSMUSG00000101523	-0.732695	1.77e-06	Gm10031	1G3	protein_coding	10.3403	10.2517	10.1982	11.04	11.245	11.1728	11.1644	10.7044	11.0772
Down	ENSMUSG00000046223	-0.732037	0.00655	Plaur	7A3	protein_coding	6.74174	7.04287	6.7159	8.24573	8.01771	7.99778	7.35579	7.65643	7.63938
Down	ENSMUSG00000071573	-0.731899	2.67e-05	Rnls	19C1	protein_coding	8.00489	7.857	7.98035	8.29834	8.44411	8.3832	8.76708	8.6712	8.56584
Down	ENSMUSG00000029683	-0.731703	8.9e-06	Lmod2	6A3.1	protein_coding	14.8856	14.4979	14.8918	15.0185	15.0618	15.1872	15.7508	15.4367	15.2758
Down	ENSMUSG00000068823	-0.731261	9.29e-27	Csde1	3F2.2	protein_coding	14.2072	14.214	14.1627	14.9233	14.9233	14.9721	14.9753	14.9493	14.8504
Down	ENSMUSG00000090150	-0.731116	1.64e-08	Acad11	9F1	protein_coding	11.9648	11.9467	11.607	12.8622	12.7545	12.7972	12.6963	12.5779	12.4542
Down	ENSMUSG00000043068	-0.730445	0.0204	Fam89a	800	protein_coding	6.57461	6.6596	6.37835	7.11343	7.31944	7.14891	7.33739	6.96925	7.40606
Down	ENSMUSG00000017291	-0.730443	2.37e-10	Taok1	11B5	protein_coding	12.6003	12.3379	12.4049	13.0294	13.0077	13.105	13.2585	13.2597	13.0142
Down	ENSMUSG00000073608	-0.729489	0.0274	Gal3st2c	1D	protein_coding	7.44087	7.86891	7.18314	8.7372	8.70956	8.80297	8.49982	8.40233	7.72435
Down	ENSMUSG00000064349	-0.72875	1.9e-06	mt-Tc	MT	Mt_tRNA	12.5471	12.0511	12.2337	12.8845	13.0313	13.1965	13.0211	13.0764	12.9605
Down	ENSMUSG00000031568	-0.727726	7.53e-13	Rwdd4a	8B1.1	protein_coding	10.4251	10.4844	10.4337	11.1535	11.2906	11.1611	11.2394	11.0589	11.218
Down	ENSMUSG00000031232	-0.725629	1.19e-09	Magt1	XD	protein_coding	10.7986	10.9538	10.6613	11.9069	11.9797	12.0289	11.3998	11.5701	11.6244
Down	ENSMUSG00000000184	-0.72501	0.000154	Ccnd2	6F3	protein_coding	12.5201	13.1122	13.1769	13.1792	13.1676	13.104	13.8998	13.5737	13.5709
Down	ENSMUSG00000027367	-0.72417	8.57e-16	Stard7	2F1	protein_coding	12.6052	12.6882	12.4859	13.2886	13.3134	13.3399	13.3554	13.3759	13.2228
Down	ENSMUSG00000021646	-0.723183	4.36e-06	Mccc2	13D1	protein_coding	10.8295	10.6455	10.3608	11.4753	11.6092	11.4572	11.5106	11.2031	11.3092
Down	ENSMUSG00000029467	-0.719684	8.37e-08	Atp2a2	5F	protein_coding	19.0863	18.7543	18.5782	19.7365	19.7335	19.7092	19.5148	19.5882	19.5205
Down	ENSMUSG00000027082	-0.719379	8.76e-07	Tfpi	2D	protein_coding	11.5433	11.6901	11.2437	12.1885	12.3326	12.3834	12.1384	12.3647	12.1554
Down	ENSMUSG00000038764	-0.718847	0.00834	Ptpn3	4B3	protein_coding	11.2507	10.6797	10.6295	11.37	11.2321	11.1493	12.0459	11.3574	11.2629
Down	ENSMUSG00000086451	-0.717469	0.046	4933431K23Rik	8C1	processed_transcript	7.07806	7.08434	6.33547	7.70406	7.68433	7.84828	7.40078	7.87264	7.39813
Down	ENSMUSG00000031698	-0.716308	2.28e-06	Mylk3	8C3	protein_coding	14.5201	14.166	14.0292	15.0364	15.046	15.0532	15.1378	14.9441	14.8083
Down	ENSMUSG00000036282	-0.716004	6.07e-08	Naa30	14C1	protein_coding	10.2696	10.1158	10.2278	10.7277	10.9066	10.5665	11.0111	10.9163	10.8254
Down	ENSMUSG00000045284	-0.715434	0.0479	Dcaf12l1	XA4	protein_coding	6.97443	7.36235	6.59384	7.35963	7.76743	7.72025	7.94119	7.72754	7.42961
Down	ENSMUSG00000024219	-0.71518	2.83e-08	Anks1	17A3.3	protein_coding	11.7373	11.6553	11.4896	12.6726	12.7411	12.5387	12.1451	12.4478	12.4247
Down	ENSMUSG00000015377	-0.712448	0.00765	Dennd6b	15000	protein_coding	9.00022	8.33185	8.42077	8.8371	8.44022	8.91025	9.44104	9.1873	9.32489
Down	ENSMUSG00000045201	-0.711672	0.00241	Lrrc3b	14A2	protein_coding	9.14149	9.68657	9.46551	10.7742	10.5671	10.2126	10.3293	9.91015	10.2023
Down	ENSMUSG00000034910	-0.711166	0.0034	Pygo1	9D	protein_coding	10.3965	9.77471	9.50475	10.7642	10.8239	10.9291	10.5075	10.6956	10.7377
Down	ENSMUSG00000021792	-0.710374	0.000951	Fam213a	14B	protein_coding	9.0296	8.46341	8.44115	9.27983	9.40818	9.37454	9.48974	9.31053	9.31859
Down	ENSMUSG00000028842	-0.709177	2.45e-06	Ago3	4D2.2	protein_coding	10.0829	9.69161	9.82266	10.5345	10.6461	10.6806	10.6816	10.6237	10.4256
Down	ENSMUSG00000045973	-0.708932	9.29e-16	Slc25a51	4B1	protein_coding	11.785	11.6059	11.6132	12.427	12.3972	12.4541	12.382	12.3216	12.4295
Down	ENSMUSG00000116812	-0.706047	0.00521	Gm2792	17A1	unprocessed_pseudogene	7.81545	7.48355	7.65369	7.67594	8.06901	7.95508	8.56846	8.24642	8.21014
Down	ENSMUSG00000059422	-0.705413	0.000633	Gm8116	90	processed_pseudogene	9.5924	9.15542	9.55	10.2178	10.1453	9.7613	10.1152	10.306	10.0022
Down	ENSMUSG00000007033	-0.704803	0.0044	Hspa1l	17B1	protein_coding	9.58142	9.46113	10.1649	9.27609	8.81249	9.00226	10.3443	10.4327	10.6215
Down	ENSMUSG00000044408	-0.704166	8.2e-10	Sptssa	12C1	protein_coding	10.1602	10.3431	10.2568	11.0455	10.9185	10.9263	11.0749	10.8509	10.9405
Down	ENSMUSG00000053898	-0.703963	0.000123	Ech1	7B1	protein_coding	14.8434	14.1986	14.2991	15.391	15.3825	15.2551	15.3281	15.0904	15.1082
Down	ENSMUSG00000058492	-0.702997	0.00105	Scp2-ps2	9F4	transcribed_unprocessed_pseudogene	9.53437	9.05209	9.72635	9.75213	9.54491	9.64185	10.3363	10.0609	10.0737
Down	ENSMUSG00000022800	-0.702118	5.38e-10	Fyttd1	16B3	protein_coding	11.7239	11.968	11.9728	12.5378	12.4754	12.5235	12.7082	12.6053	12.4596
Down	ENSMUSG00000051065	-0.702081	0.00861	Mb21d2	16B2	protein_coding	8.9327	8.72175	8.34712	9.11573	9.26154	8.93793	9.72019	9.26585	9.09385
Down	ENSMUSG00000003814	-0.70198	0.000135	Calr	8C2	protein_coding	13.6266	13.643	13.6189	14.6374	14.5799	14.6928	13.8478	14.4926	14.5534
Down	ENSMUSG00000010721	-0.701258	1.15e-06	Lmbr1	5B1	protein_coding	9.50212	9.77787	9.51919	10.045	9.99562	10.163	10.4217	10.3141	10.17
Down	ENSMUSG00000044337	-0.699496	6.33e-08	Ackr3	1D	protein_coding	11.8139	11.9876	11.9034	12.135	12.3642	12.3664	12.7865	12.4601	12.5405
Down	ENSMUSG00000028223	-0.699411	9.92e-05	Decr1	4A2	protein_coding	13.6853	13.2956	13.1425	14.3115	14.2913	14.2304	14.3368	14.0307	13.8695
Down	ENSMUSG00000047719	-0.698698	0.00488	Ubiad1	400	protein_coding	9.35771	9.53029	10.0846	10.3385	10.454	10.0647	10.1446	10.4263	10.5597
Down	ENSMUSG00000002107	-0.69818	2.24e-05	Celf2	2A1	protein_coding	11.9267	11.4179	11.4909	11.9336	12.0049	11.9944	12.4147	12.41	12.1401
Down	ENSMUSG00000115610	-0.697662	0.0488	Gm31251	14C3	antisense	8.6042	8.07326	7.76292	8.74534	8.76971	9.29544	8.63775	9.22711	8.69777
Down	ENSMUSG00000028572	-0.696571	0.00601	Hook1	4C5	protein_coding	9.69377	9.20562	9.02394	9.64304	9.9512	10.0445	10.2892	9.9344	9.82264
Down	ENSMUSG00000039496	-0.695718	0.000363	Cdnf	2A1	protein_coding	9.75173	9.36344	9.22824	10.1631	10.0868	10.2046	10.3818	10.0331	10.0294
Down	ENSMUSG00000026103	-0.695244	1.33e-10	Gls	1C1.1	protein_coding	11.5741	11.5565	11.7894	12.2658	12.2486	12.2331	12.4643	12.2906	12.2508
Down	ENSMUSG00000042350	-0.693725	0.000241	Arel1	12D1	protein_coding	11.2652	10.9134	10.7281	11.7434	11.5997	11.6711	11.9397	11.5575	11.4992
Down	ENSMUSG00000032501	-0.693514	1.41e-05	Trib1	15D1	protein_coding	10.5121	10.3474	10.6893	11.0026	10.6154	10.8671	11.0645	11.2838	11.2835
Down	ENSMUSG00000009575	-0.693401	1.25e-09	Cbx5	15F3	protein_coding	11.9953	12.1172	11.8606	12.5518	12.4862	12.6565	12.8082	12.6701	12.5765
Down	ENSMUSG00000068205	-0.693113	0.0114	Macrod2	2F3	protein_coding	7.99167	7.31958	7.82625	8.11775	8.08405	8.37917	8.54059	8.42818	8.27657
Down	ENSMUSG00000028690	-0.691458	4.7e-14	Mmachc	4D1	protein_coding	10.6718	10.769	10.6602	11.3687	11.4702	11.3746	11.4557	11.3279	11.3894
Down	ENSMUSG00000064340	-0.691286	3.97e-05	mt-Tl1	MT	Mt_tRNA	12.1616	11.7077	11.6928	12.571	12.7382	12.8532	12.6692	12.5986	12.404
Down	ENSMUSG00000027177	-0.691179	1.73e-11	Hipk3	200	protein_coding	13.7889	13.5025	13.5728	14.1307	14.2085	14.2926	14.3426	14.3139	14.2959
Down	ENSMUSG00000052981	-0.690853	0.000311	Ube2ql1	13C1	protein_coding	7.81545	7.98295	8.02827	9.00251	8.83043	8.70005	8.69306	8.68199	8.50063
Down	ENSMUSG00000025040	-0.688721	6.15e-07	Fundc1	XA1.2	protein_coding	9.37308	9.60877	9.67137	10.2487	10.2667	10.1989	10.32	10.306	10.0923
Down	ENSMUSG00000021952	-0.688464	1.11e-05	Xpo4	14C3	protein_coding	9.90933	9.7362	9.91659	10.5454	10.5465	10.5665	10.7997	10.4231	10.3638
Down	ENSMUSG00000020393	-0.687723	3.99e-08	Kremen1	11A1	protein_coding	12.6347	12.6288	13.0082	13.123	13.1799	13.0945	13.4574	13.4047	13.5031
Down	ENSMUSG00000053877	-0.687107	0.0229	Srcap	7F3	protein_coding	11.3862	10.6489	10.8087	11.12	11.1076	11.1947	12.1311	11.5516	11.1593
Down	ENSMUSG00000024772	-0.686673	6.01e-06	Ehd1	19A	protein_coding	12.4852	12.1557	12.1722	12.9513	12.922	13.03	12.7197	12.9845	13.158
Down	ENSMUSG00000021557	-0.685773	0.000581	Agtpbp1	13B2	protein_coding	12.3046	11.663	11.6204	12.7682	12.861	12.8761	12.6822	12.6017	12.4568
Down	ENSMUSG00000021687	-0.685572	1.82e-11	Scamp1	13C3	protein_coding	10.5788	10.4988	10.6184	11.2644	11.2394	11.251	11.3724	11.2254	11.1428
Down	ENSMUSG00000062210	-0.683946	5.25e-05	Tnfaip8	18D1	protein_coding	11.0074	11.1349	10.5414	11.9673	11.9264	12.0714	11.6813	11.6083	11.5048
Down	ENSMUSG00000006219	-0.683213	2.7e-12	Fblim1	4D3	protein_coding	13.1983	13.3756	13.2331	14.0324	14.0932	13.8542	13.9309	13.959	13.9723
Down	ENSMUSG00000031791	-0.683075	8.61e-15	Tmem38a	8B3.3	protein_coding	13.7045	13.6411	13.518	14.4253	14.4354	14.289	14.3547	14.2787	14.2839
Down	ENSMUSG00000003233	-0.682891	1.53e-07	Dvl3	16A3	protein_coding	11.148	10.8351	10.8224	11.5932	11.5834	11.5444	11.4863	11.7224	11.6551
Down	ENSMUSG00000005506	-0.682547	5.83e-16	Celf1	20	protein_coding	12.0473	11.8952	11.9388	12.7196	12.8303	12.7414	12.5881	12.6656	12.6755
Down	ENSMUSG00000074794	-0.681763	0.00462	Arrdc3	13C2	protein_coding	11.5658	10.7287	11.1446	11.7464	11.8148	12.1586	11.7092	11.8478	12.0262
Down	ENSMUSG00000096780	-0.681601	0.00048	Tmem181b-ps	17A1	transcribed_unprocessed_pseudogene	8.33806	8.47515	8.19349	8.95649	8.69657	9.07636	8.87942	9.07726	9.08399
Down	ENSMUSG00000039891	-0.681378	0.0116	Txlnb	10A3	protein_coding	14.8521	13.8885	13.9503	14.9508	14.9497	15.0058	15.1864	14.9333	14.8012
Down	ENSMUSG00000105245	-0.681334	0.0103	Gm31305	3F2.2	antisense	7.63179	7.21144	7.27679	6.68707	6.48167	6.72212	7.995	7.99873	8.1547
Down	ENSMUSG00000028136	-0.681248	3.74e-14	Snx27	3F2.1	protein_coding	10.6759	10.6068	10.6083	11.4119	11.341	11.251	11.297	11.2903	11.3431
Down	ENSMUSG00000032705	-0.681177	5.76e-06	Exd2	12C3	protein_coding	9.4256	9.21731	9.24861	9.69301	9.76309	9.71726	9.7861	9.98171	10.1406
Down	ENSMUSG00000023921	-0.679424	2.17e-09	Mut	17B2	protein_coding	12.1983	12.0032	11.8681	12.8345	12.768	12.832	12.809	12.6751	12.636
Down	ENSMUSG00000048109	-0.679202	2.21e-05	Rbm15	3F2.3	protein_coding	10.1106	9.8153	10.0201	10.3852	10.3004	10.526	10.7159	10.8138	10.4353
Down	ENSMUSG00000024122	-0.67919	1.42e-05	Pdpk1	17A3.3	protein_coding	11.5774	11.1787	11.4468	11.8708	11.8167	11.9245	11.8408	12.1443	12.2491
Down	ENSMUSG00000036854	-0.677555	0.000424	Hspb6	7B1	protein_coding	14.3471	14.106	14.8507	14.6716	14.7961	14.5664	15.1914	15.1222	15.1236
Down	ENSMUSG00000021047	-0.677422	0.00762	Nova1	12B3	protein_coding	7.45055	7.66534	7.57291	7.37371	7.30239	7.49285	8.49568	8.14097	8.02157
Down	ENSMUSG00000063317	-0.677139	0.000263	Usp31	7F2	protein_coding	10.2614	9.79358	10.0569	10.4851	10.5831	10.751	10.4889	10.7589	10.8947
Down	ENSMUSG00000019916	-0.677033	0.0148	P4ha1	10B4	protein_coding	11.5591	11.4321	11.612	12.4283	12.2326	12.2423	11.4774	12.3188	12.616
Down	ENSMUSG00000029669	-0.676869	1.07e-06	Tspan12	6A3.1	protein_coding	10.4555	10.8836	10.8166	11.4671	11.4147	11.5227	11.4868	11.373	11.3565
Down	ENSMUSG00000097412	-0.674886	0.00343	1810014B01Rik	10C1	transcribed_unprocessed_pseudogene	8.54213	8.44761	8.19349	8.79588	8.76038	9.08876	9.3384	8.89775	8.93564
Down	ENSMUSG00000032946	-0.674647	0.0208	Rasgrp2	19A	protein_coding	10.3207	9.90772	9.8246	10.5415	10.7016	11.0063	10.1043	10.9262	10.9419
Down	ENSMUSG00000055994	-0.673581	0.0115	Nod2	8C3	protein_coding	7.10285	7.33684	7.08299	8.32756	7.86934	8.029	7.96536	7.76182	7.78646
Down	ENSMUSG00000025813	-0.673397	4.99e-10	Homer2	7D3	protein_coding	12.3744	12.2552	12.5544	12.662	12.6907	12.6969	13.1343	13.1174	12.96
Down	ENSMUSG00000024787	-0.673025	0.00323	Snx15	19A	protein_coding	8.27947	8.43964	8.68271	9.07538	9.39216	8.85035	9.23288	9.00468	9.18199
Down	ENSMUSG00000038506	-0.67282	1.11e-21	Dcun1d2	8A1.1	protein_coding	11.1753	11.2205	11.2129	11.8369	11.8482	11.8112	11.8834	11.8617	11.8801
Down	ENSMUSG00000029313	-0.670696	4.87e-05	Aff1	500000	protein_coding	11.8646	11.2775	11.679	12.185	12.1988	12.3585	12.2257	12.3805	12.28
Down	ENSMUSG00000048458	-0.669533	0.00991	Inka2	3F2.2	protein_coding	10.9462	11.7844	11.8821	12.1226	12.2845	11.8842	12.1301	12.2958	12.3541
Down	ENSMUSG00000036833	-0.66891	0.00693	Pnpla7	2A3	protein_coding	9.54797	9.19619	9.14376	9.92819	9.67146	9.60089	10.3409	9.74345	9.74967
Down	ENSMUSG00000040550	-0.666296	2.2e-22	Otud6b	4A1	protein_coding	11.7224	11.7287	11.7769	12.208	12.1828	12.2481	12.4111	12.4202	12.3938
Down	ENSMUSG00000025733	-0.665026	2.72e-12	Rhot2	17A3.3	protein_coding	12.1415	12.0412	11.8849	12.9821	13.0273	12.938	12.7398	12.6626	12.6695
Down	ENSMUSG00000026434	-0.663835	1.66e-12	Nucks1	10000	protein_coding	11.8799	11.7938	11.728	12.3722	12.3202	12.4194	12.4125	12.5757	12.4008
Down	ENSMUSG00000027589	-0.662664	0.00356	Pcmtd2	2H4	protein_coding	11.4401	10.7482	10.8786	11.6159	11.5023	11.6216	11.9613	11.7	11.44
Down	ENSMUSG00000068747	-0.661392	5.36e-06	Sort1	3F2.3	protein_coding	10.2308	10.3516	10.0502	11.6332	11.5887	11.3578	11.0132	10.8461	10.7595
Down	ENSMUSG00000022270	-0.661185	0.0264	Retreg1	15B1	protein_coding	13.3361	12.3177	12.4627	12.906	13.0921	13.31	13.5252	13.5945	13.1651
Down	ENSMUSG00000051495	-0.658999	0.0243	Irf2bp2	800	protein_coding	12.1704	11.1019	11.4854	12.3387	12.1131	12.5187	12.1089	12.5215	12.2789
Down	ENSMUSG00000030137	-0.657169	0.00126	Tuba8	6F1	protein_coding	12.0489	12.1419	12.3958	12.874	13.0536	12.8861	12.4262	12.9083	13.1527
Down	ENSMUSG00000097487	-0.656921	0.00215	Ptges3l	11D	protein_coding	9.60113	10.2206	10.123	10.8573	10.8254	10.7376	10.8247	10.7469	10.375
Down	ENSMUSG00000026753	-0.656405	7.3e-11	Ppp6c	2B	protein_coding	10.9675	10.8129	10.9899	11.5651	11.4957	11.6373	11.6406	11.5927	11.5043
Down	ENSMUSG00000036432	-0.656394	0.0158	Siah2	3D	protein_coding	8.55116	8.35745	9.0639	9.49956	9.39618	9.07636	9.32212	9.13333	9.53125
Down	ENSMUSG00000022383	-0.656223	0.00221	Ppara	1500	protein_coding	10.9616	10.2183	10.3473	11.2625	11.0539	11.1693	11.2486	11.195	11.1588
Down	ENSMUSG00000020484	-0.655629	0.000691	Xbp1	11A1	protein_coding	11.2234	11.426	11.304	12.2058	12.3151	12.23	11.5249	12.0672	12.2406
Down	ENSMUSG00000035236	-0.655415	0.00119	Scai	2B	protein_coding	8.95329	9.16512	9.24282	9.3598	9.10322	9.66357	9.83117	9.6623	9.8315
Down	ENSMUSG00000020277	-0.654858	3.92e-06	Pfkl	10C1	protein_coding	11.6401	11.6419	11.5259	12.625	12.7567	12.641	11.9635	12.3568	12.4129
Down	ENSMUSG00000041920	-0.6545	0.000183	Slc16a6	110	protein_coding	9.03927	9.34437	8.99323	9.44727	9.45328	9.60435	9.60765	9.80722	9.92698
Down	ENSMUSG00000024042	-0.653676	0.0116	Sik1	17B1	protein_coding	11.7269	11.2094	11.404	11.7881	11.53	11.5525	12.5346	12.0184	11.658
Down	ENSMUSG00000102752	-0.653634	0.0114	Gm7694	1H3	protein_coding	8.64696	8.24309	8.13841	9.30024	9.64972	9.66688	8.68216	9.18225	9.10608
Down	ENSMUSG00000021133	-0.65184	2.25e-05	Susd6	12C3	protein_coding	12.4442	11.9122	11.9958	12.703	12.749	12.7971	12.7654	12.7794	12.8189
Down	ENSMUSG00000027784	-0.651736	0.000885	Ppm1l	30	protein_coding	11.6156	11.1576	10.9469	12.1273	12.118	12.1929	11.7589	12.1061	11.8683
Down	ENSMUSG00000029238	-0.650093	0.0145	Clock	5C3.3	protein_coding	11.6669	11.2112	11.3831	12.2959	12.3375	12.293	11.4272	12.3934	12.2502
Down	ENSMUSG00000058006	-0.64815	9.28e-05	Mdn1	4A5	protein_coding	10.0354	9.90338	10.1664	10.3267	10.5884	10.6374	10.4742	10.7035	10.8503
Down	ENSMUSG00000022442	-0.645397	0.000106	Ttll1	150	protein_coding	10.4663	10.7635	10.2711	11.4166	11.6307	11.5117	11.0901	11.0603	11.3144
Down	ENSMUSG00000028318	-0.64525	0.00893	Polr1e	4B1	protein_coding	9.67116	10.2943	10.2654	10.2149	10.2864	10.0723	11.0749	10.5802	10.5228
Down	ENSMUSG00000028116	-0.642689	2.13e-15	Myoz2	3G1	protein_coding	15.2939	15.126	15.3015	15.6913	15.7122	15.7107	15.9457	15.8725	15.8356
Down	ENSMUSG00000044676	-0.641833	0.037	Zfp612	8D3	protein_coding	9.63551	8.77654	8.66982	9.55157	9.60697	9.88162	9.75699	9.69282	9.74811
Down	ENSMUSG00000029821	-0.639802	0.00964	Gsdme	6B2.3	protein_coding	7.24324	7.47578	7.39638	7.76941	7.86934	8.15698	8.09146	7.89134	8.02157
Down	ENSMUSG00000030452	-0.639358	4.66e-05	Nipa2	7B5	protein_coding	9.798	9.85028	10.1634	10.8926	10.8104	10.7626	10.73	10.5946	10.407
Down	ENSMUSG00000051747	-0.638409	0.0133	Ttn	2C3	protein_coding	18.3951	17.5618	17.6847	17.7874	17.9951	18.2157	18.6602	18.7132	18.2953
Down	ENSMUSG00000019731	-0.63699	6.23e-11	Slc35e1	8B3.3	protein_coding	12.0162	11.8482	11.8993	12.5313	12.6419	12.6435	12.4579	12.5648	12.6483
Down	ENSMUSG00000050627	-0.636926	2.64e-11	Gpd1l	9F3	protein_coding	11.6004	11.4174	11.4208	12.1389	12.2168	12.101	12.1314	12.0548	12.1657
Down	ENSMUSG00000035944	-0.635063	0.00601	Ttc38	1500	protein_coding	9.66077	9.3272	8.99668	9.94714	10.1139	9.90284	10.2306	9.82678	9.865
Down	ENSMUSG00000033068	-0.634652	0.0112	Entpd6	2G3	protein_coding	9.07415	8.86843	8.21731	9.66324	9.66814	9.68005	9.48139	9.37839	9.32069
Down	ENSMUSG00000063077	-0.634309	3.02e-13	Kif1b	400	protein_coding	13.8672	13.6873	13.7293	13.9882	14.0608	13.9705	14.4591	14.4085	14.3213
Down	ENSMUSG00000021798	-0.634	9.11e-10	Ldb3	14B	protein_coding	15.3739	15.0499	15.1718	15.6899	15.7601	15.6645	15.8322	15.8726	15.8107
Down	ENSMUSG00000021898	-0.633241	0.000198	Asb14	14A3	protein_coding	11.2528	10.7674	10.7198	11.9156	11.853	11.7752	11.6689	11.5129	11.5107
Down	ENSMUSG00000064339	-0.632157	0.00216	mt-Rnr2	MT	Mt_rRNA	18.359	17.604	17.721	18.7172	18.6563	18.8246	18.4694	18.6293	18.5961
Down	ENSMUSG00000031616	-0.629867	0.00761	Ednra	8C1	protein_coding	11.1019	10.569	10.6786	11.3774	11.5697	11.4615	10.9736	11.614	11.6137
Down	ENSMUSG00000021185	-0.629827	3.1e-08	Dglucy	12E	protein_coding	10.447	10.2619	10.1847	11.5924	11.629	11.4889	10.9773	10.9494	10.8619
Down	ENSMUSG00000026361	-0.629776	1.22e-07	Cdc73	1F	protein_coding	11.3407	11.0478	11.1562	11.7602	11.6691	11.7625	11.8355	11.9102	11.6917
Down	ENSMUSG00000026858	-0.629024	0.00267	Miga2	2B	protein_coding	11.466	10.9552	11.0266	11.9147	12.0977	11.8681	11.4466	11.9303	11.9543
Down	ENSMUSG00000025019	-0.628981	0.000643	Lcor	19C3	protein_coding	9.40082	8.89781	9.22237	9.53444	9.44748	9.62322	9.71485	9.9389	9.77287
Down	ENSMUSG00000025538	-0.628852	0.0213	Sumf2	5G1.3	protein_coding	7.51661	7.92134	8.2232	8.78801	8.50498	8.91025	8.59581	8.4239	8.57994
Down	ENSMUSG00000027947	-0.627986	0.0197	Il6ra	3F1	protein_coding	8.57793	8.17753	7.97338	8.96813	9.05823	9.3459	8.60352	9.03584	8.9815
Down	ENSMUSG00000030671	-0.627465	0.0101	Pde3b	7F1	protein_coding	8.74075	8.21536	8.47117	8.93053	9.04291	9.26735	8.91086	9.04422	9.3436
Down	ENSMUSG00000046994	-0.625922	4.39e-06	Mars2	1C1.2	protein_coding	9.53209	9.64039	9.41748	10.1335	10.3747	10.2306	10.0602	10.2235	10.1828
Down	ENSMUSG00000032826	-0.625515	8.55e-08	Ank2	3G2	protein_coding	12.8915	12.7145	12.5767	13.495	13.4648	13.5213	13.4808	13.3532	13.2311
Down	ENSMUSG00000024259	-0.624026	2.36e-06	Slc25a46	18B1	protein_coding	11.7912	11.4887	11.4182	12.3252	12.2756	12.3316	12.1274	12.328	12.1311
Down	ENSMUSG00000019998	-0.623948	1.89e-10	Stx7	10A4	protein_coding	10.6995	10.8411	10.8879	11.5442	11.5327	11.5052	11.5219	11.3977	11.3804
Down	ENSMUSG00000068284	-0.623677	0.000106	Usf3	16B4	protein_coding	10.9792	10.6015	10.5567	11.1448	11.0437	11.2987	11.3875	11.4263	11.2208
Down	ENSMUSG00000000915	-0.623281	4.23e-05	Hip1r	5F	protein_coding	10.1483	10.0282	10.2395	10.5469	10.6654	10.8023	10.539	10.8268	10.8954
Down	ENSMUSG00000005534	-0.622922	9.44e-06	Insr	8A1.1	protein_coding	13.2687	12.8418	13.0569	13.2453	13.3912	13.5194	13.611	13.7572	13.6945
Down	ENSMUSG00000042828	-0.622708	3.03e-14	Trim72	7F3	protein_coding	13.6284	13.6513	13.663	14.3969	14.4217	14.2278	14.2943	14.2294	14.286
Down	ENSMUSG00000080850	-0.622605	0.00341	Gm12439	4B1	processed_pseudogene	7.69835	8.08862	8.02152	8.26474	8.48245	8.27452	8.63399	8.57808	8.47068
Down	ENSMUSG00000022403	-0.622569	7.15e-08	St13	150	protein_coding	12.0505	12.0837	12.3181	12.8394	12.7647	12.8901	12.6611	12.7771	12.8859
Down	ENSMUSG00000068740	-0.620952	0.00667	Celsr2	3F3	protein_coding	9.21722	8.814	8.52465	9.30024	9.3861	9.32718	9.65112	9.47455	9.34979
Down	ENSMUSG00000064344	-0.620467	9.04e-06	mt-Tm	MT	Mt_tRNA	10.7513	10.4659	10.4426	11.2492	11.4534	11.4917	11.2462	11.2106	11.0754
Down	ENSMUSG00000046139	-0.620343	7.75e-07	Patl1	19A	protein_coding	10.5098	10.4322	10.399	11.1371	11.0533	11.0494	10.867	11.2125	11.0988
Down	ENSMUSG00000054321	-0.61953	0.0406	Taf4b	18A1	protein_coding	7.11509	7.10464	7.70514	8.01821	7.95909	7.73925	8.02404	7.7953	7.99024
Down	ENSMUSG00000075703	-0.619282	0.000425	Selenoi	5B1	protein_coding	9.95598	9.61585	9.85339	10.494	10.4684	10.585	10.1433	10.5879	10.5237
Down	ENSMUSG00000045205	-0.618558	1.7e-05	Dpy19l4	4A1	protein_coding	10.2586	9.96989	10.0846	10.567	10.6654	10.758	10.7502	10.8517	10.5597
Down	ENSMUSG00000030172	-0.61789	1.46e-05	Erc1	6F1	protein_coding	11.6648	11.5016	11.341	12.0116	11.9458	11.9878	12.3396	12.0141	11.9976
Down	ENSMUSG00000007656	-0.616901	2.7e-12	Arpp19	9D	protein_coding	11.2035	11.2459	11.2816	11.8077	11.7325	11.6772	11.8546	11.7925	11.9294
Down	ENSMUSG00000043262	-0.616106	0.000108	Uevld	7B3	protein_coding	9.31592	9.18193	8.97239	9.74674	9.68632	9.87304	9.79792	9.87613	9.64794
Down	ENSMUSG00000046709	-0.615989	7.49e-05	Mapk10	500000	protein_coding	10.0656	9.76358	9.7222	10.3367	10.1842	10.309	10.5777	10.5184	10.3077
Down	ENSMUSG00000011148	-0.613553	0.000102	Adssl1	12F1	protein_coding	11.9928	11.4925	11.6293	12.2336	12.3511	12.2817	12.4751	12.2474	12.2664
Down	ENSMUSG00000027999	-0.613319	0.0084	Pla2g12a	3G3	protein_coding	10.5109	9.87116	9.749	10.8173	10.783	10.623	10.7972	10.6938	10.587
Down	ENSMUSG00000031985	-0.612298	7.14e-12	Gnpat	800	protein_coding	13.2036	13.0334	13.0614	13.8451	13.886	13.8482	13.7971	13.7189	13.6188
Down	ENSMUSG00000031147	-0.610691	4.59e-05	Magix	XA1.1	protein_coding	9.93716	9.93773	9.70124	10.3204	10.5145	10.2517	10.6154	10.3607	10.4285
Down	ENSMUSG00000020954	-0.609818	1.42e-15	Strn3	12B3	protein_coding	12.0913	12.1795	12.2363	12.7682	12.7202	12.7363	12.8138	12.78	12.7444
Down	ENSMUSG00000014498	-0.609419	1.04e-06	Ankrd52	10D3	protein_coding	12.0373	11.7449	11.6981	12.3003	12.3588	12.3417	12.3248	12.5265	12.4717
Down	ENSMUSG00000031021	-0.609343	5.97e-06	Tmem9b	7000	protein_coding	9.9406	10.1913	10.3514	10.8193	10.8658	10.7849	10.7432	10.8122	10.7788
Down	ENSMUSG00000064302	-0.609307	3.79e-08	Clasp1	1E2.3	protein_coding	14.0994	14.0131	13.9359	14.7312	14.8048	14.7419	14.4261	14.6985	14.7365
Down	ENSMUSG00000035725	-0.608948	1.5e-08	Prkx	XB	protein_coding	10.3649	10.3685	10.3201	10.9757	10.886	11.1127	10.9442	11.029	10.901
Down	ENSMUSG00000013662	-0.608801	7.21e-09	Atad1	19C1	protein_coding	12.1276	11.8178	11.8965	12.5364	12.5452	12.5374	12.5298	12.5937	12.56
Down	ENSMUSG00000033419	-0.608776	0.0112	Snap91	9E3.1	protein_coding	8.8436	8.96873	8.2638	9.41189	9.29424	9.31034	9.48766	9.27299	9.21399
Down	ENSMUSG00000020684	-0.607599	0.00651	Rasl10b	11C	protein_coding	10.2572	10.7919	10.1741	11.5936	11.6363	11.3771	11.2833	10.9427	10.8648
Down	ENSMUSG00000025068	-0.605461	8.24e-05	Gsto1	19D1	protein_coding	11.5884	11.4062	11.8808	12.3342	12.2486	12.2536	12.4023	12.1764	12.1356
Down	ENSMUSG00000021496	-0.604182	0.0498	Pcbd2	13B1	protein_coding	7.74634	8.15824	7.74665	8.87471	8.57763	8.14278	8.58805	8.31267	8.56938
Down	ENSMUSG00000026817	-0.604001	1.9e-11	Ak1	2B	protein_coding	14.2115	14.1313	14.1349	14.8164	14.841	14.6879	14.8723	14.6984	14.7136
Down	ENSMUSG00000027618	-0.601929	3.34e-08	Nfs1	2H1	protein_coding	11.355	11.3825	11.2144	12.1037	12.0455	11.9815	12.0572	11.875	11.8193
Down	ENSMUSG00000035473	-0.60134	0.000562	Galm	17000	protein_coding	9.14448	9.06768	8.8444	9.94714	9.94159	9.76439	9.80631	9.58972	9.45106
Down	ENSMUSG00000028766	-0.601225	5.57e-06	Alpl	4D3	protein_coding	9.83915	10.0842	10.1997	10.8128	10.8745	10.7305	10.6231	10.62	10.6995
Down	ENSMUSG00000064202	-0.600933	0.024	4430402I18Rik	19C1	protein_coding	8.58234	8.10383	7.98035	9.03609	9.03261	8.82389	9.07807	8.61605	8.78859
Down	ENSMUSG00000020268	-0.600309	4.16e-05	Lyrm7	11B1.3	protein_coding	9.45477	9.43131	9.749	9.95652	10.0528	9.85719	10.1991	10.0855	10.1595
Down	ENSMUSG00000028247	-0.599564	6.6e-06	Coq3	4A3	protein_coding	10.8616	10.6839	10.6592	11.4494	11.4825	11.4288	11.5275	11.2908	11.167
Down	ENSMUSG00000038582	-0.598215	4.13e-06	Pptc7	5F	protein_coding	12.9744	12.5725	12.6038	13.3474	13.4248	13.3443	13.2911	13.3609	13.3268
Down	ENSMUSG00000025133	-0.597964	0.000526	Ints4	70	protein_coding	10.6676	10.1083	10.2554	10.9126	10.9741	10.9692	10.8702	10.9605	11.042
Down	ENSMUSG00000097776	-0.597137	0.0232	Gm26795	8A2	lincRNA	7.80037	8.06292	7.93079	8.19113	8.28833	8.29607	8.84076	8.47025	8.19648
Down	ENSMUSG00000017057	-0.596729	0.000251	Il13ra1	XA3.3	protein_coding	11.1999	11.7262	11.6343	12.1024	11.9983	11.9304	12.2391	12.0957	12.0615
Down	ENSMUSG00000036698	-0.596136	2.53e-05	Ago2	15D3	protein_coding	12.0714	11.6939	11.7332	12.3308	12.4808	12.5164	12.3297	12.5455	12.432
Down	ENSMUSG00000033713	-0.596038	0.000217	Foxn3	12E	protein_coding	12.2478	11.6977	11.9011	12.2012	12.2309	12.3677	12.5586	12.6389	12.4852
Down	ENSMUSG00000023961	-0.594306	1.79e-05	Enpp4	17B3	protein_coding	10.7852	10.5292	10.4197	11.1753	11.1945	11.2209	11.2748	11.2211	11.0312
Down	ENSMUSG00000021258	-0.594258	0.000369	Ccnk	12F1	protein_coding	10.3167	10.4099	10.5798	10.9436	10.9178	10.8106	10.7803	10.9998	11.2733
Down	ENSMUSG00000073664	-0.593185	0.000129	Nbeal1	1C2	protein_coding	12.2296	11.8879	12.0014	12.4463	12.4742	12.5623	12.774	12.7412	12.3689
Down	ENSMUSG00000038193	-0.592069	0.000283	Hand2	8B2	protein_coding	11.5072	11.2141	11.4259	12.0122	11.6607	11.9654	12.1549	11.9594	11.7999
Down	ENSMUSG00000031987	-0.591429	3.68e-07	Egln1	800	protein_coding	13.916	13.652	13.5332	14.4398	14.5106	14.5174	14.326	14.2961	14.2795
Down	ENSMUSG00000037720	-0.591003	0.000326	Tmem33	5C3.1	protein_coding	10.6974	10.745	10.8897	11.4639	11.3998	11.2471	11.0942	11.3719	11.5978
Down	ENSMUSG00000022412	-0.590299	7.09e-06	Mief1	150	protein_coding	10.3429	10.2229	10.35	11.0787	10.9483	10.9096	10.6989	10.9701	10.9961
Down	ENSMUSG00000021270	-0.587945	0.0275	Hsp90aa1	12F1	protein_coding	13.2543	13.4511	13.9406	14.0711	13.8514	13.839	13.678	14.2197	14.4868
Down	ENSMUSG00000091898	-0.587538	5.22e-06	Tnnc1	14B	protein_coding	15.4713	15.8833	15.8793	16.0952	16.1239	16.0427	16.3259	16.3544	16.3535
Down	ENSMUSG00000075470	-0.586779	2.29e-05	Alg10b	15000	protein_coding	11.3767	11.0413	11.0925	11.586	11.7072	11.8116	11.782	11.8522	11.6492
Down	ENSMUSG00000061838	-0.585866	2.58e-05	Suclg2	6D2	protein_coding	12.6864	12.4067	12.3541	13.1605	13.1238	13.198	13.2684	12.9698	12.9669
Down	ENSMUSG00000014077	-0.585755	5.91e-11	Chp1	200000	protein_coding	11.6653	11.8354	11.6955	12.3846	12.2862	12.2887	12.3358	12.3526	12.2694
Down	ENSMUSG00000027227	-0.585512	2.92e-09	Sord	200000	protein_coding	12.3026	12.3274	12.0839	13.0342	13.0397	13.065	12.9027	12.7858	12.791

## Sheet: Diff_WTV-KO_FC1.5_FDR0.05
Regulation	Ensembl ID	log2 Fold Change	Adj.Pval	Symbol	Chr	Type	S637A_rep1	S637A_rep2	S637A_rep3	WT_rep1	WT_rep2	WT_rep3	KO_rep1	KO_rep2	KO_rep3
Up	ENSMUSG00000089865	20.1942	5.21e-05	Gm44503	9D	protein_coding	2	2	7.61835	2	5.86813	5.55048	2	2	2
Up	ENSMUSG00000044022	19.9406	6.82e-05	Pcdhb21	18B3	protein_coding	6.57461	7.41206	2	6.42847	2	2	2	2	2
Up	ENSMUSG00000116024	8.75831	0.000243	Gm49527	15D3	protein_coding	8.24648	8.58397	8.58997	8.15083	2.55488	7.5297	2	2.32749	2
Up	ENSMUSG00000117874	7.04949	0.00557		18B2	protein_coding	5.41389	4.65248	4.01643	2	4.50855	5.85919	2	2	2
Up	ENSMUSG00000040276	5.33281	0.000694	Pacsin1	17A3.3	protein_coding	3.74044	2.97185	2	6.96326	5.3429	5.68722	3.1998	2	2
Up	ENSMUSG00000111512	3.35347	0.00877	Gm17853	9B	processed_pseudogene	3.86158	3.76697	3.49952	5.27143	4.50855	4.95533	2	3.01388	2.94889
Up	ENSMUSG00000037129	2.92474	0.0059	Tmprss13	9A5.2	protein_coding	5.37372	5.19716	4.62711	5.85671	6.08301	6.07398	2	4.41472	3.39406
Up	ENSMUSG00000043811	2.83041	0.00524	Rtn4r	16A3	protein_coding	4.43031	7.49128	6.04733	9.36334	9.68303	9.13731	6.8196	6.46931	6.58659
Up	ENSMUSG00000023984	2.75517	0.0154	Gm20517	17C	protein_coding	6.52045	6.92226	4.88678	8.21479	5.12752	6.42635	4.2902	5.1945	4.00854
Up	ENSMUSG00000112734	2.57923	0.022	Gm47644	10B3	sense_intronic	8.59986	8.41547	8.2638	11.4402	9.47436	12.7811	8.70027	9.43685	9.37224
Up	ENSMUSG00000043621	2.52963	0.0282	Ubxn10	4D3	protein_coding	2	3.42351	2	6.30167	7.45674	6.96744	5.508	3.82714	4.00854
Up	ENSMUSG00000034533	2.43495	6.11e-05	Scn10a	9F3	protein_coding	5.70039	5.70232	5.10677	5.79528	6.1224	6.657	3.73757	4.19145	4.30863
Up	ENSMUSG00000070354	2.16589	0.0377	Evi2	11B5	protein_coding	6.14423	4.75876	5.75358	6.56968	6.54101	4.55884	4.04019	4.26978	4.37483
Up	ENSMUSG00000021730	2.06884	1.12e-07	Hcn1	13D2.3	protein_coding	9.79039	10.3324	10.6988	8.46212	8.05381	7.67492	5.33336	6.59633	6.09163
Up	ENSMUSG00000037145	2.03192	3.74e-10	2210407C18Rik	11B1.3	protein_coding	9.01662	8.2703	7.73018	10.5539	10.2657	10.1886	7.94119	8.57036	8.39694
Up	ENSMUSG00000024411	2.00288	1e-13	Aqp4	18A1	protein_coding	5.10592	5.53293	4.31021	9.9258	9.95393	10.2962	8.41025	7.95198	7.81654
Up	ENSMUSG00000025271	1.93865	0.00014	Pfkfb1	XF3	protein_coding	6.25894	5.62011	4.82611	7.76408	7.54635	7.77038	6.24029	5.31022	5.80997
Up	ENSMUSG00000024696	1.77517	0.00033	Lpxn	19A	protein_coding	5.63392	5.75464	5.96531	6.12984	6.23449	6.45728	4.90408	4.34407	4.71859
Up	ENSMUSG00000036913	1.74136	0.00429	Trim67	800	protein_coding	5.41389	5.1195	4.69654	6.70944	7.14873	6.64361	5.04678	4.60802	5.76131
Up	ENSMUSG00000111765	1.69947	0.0163	Gm10635	90	lincRNA	4.83716	5.37479	6.90377	7.97269	8.10878	8.05451	6.79284	6.25498	6.03134
Up	ENSMUSG00000041193	1.67917	1.06e-20	Pla2g5	4D3	protein_coding	9.92331	10.0027	9.75511	11.0717	11.1052	11.106	9.71307	9.00182	9.46062
Up	ENSMUSG00000044976	1.6358	0.0393	Wdr72	9D	protein_coding	5.49102	7.23003	6.35707	6.41492	6.67948	6.39474	4.62954	5.41733	4.81711
Up	ENSMUSG00000020333	1.61133	0.00755	Acsl6	11B1.3	protein_coding	7.01417	7.08434	5.34162	8.33117	8.19904	7.97659	7.06294	6.27411	6.3438
Up	ENSMUSG00000109052	1.48315	0.000501	Gm45012	70	antisense	6.19122	5.1195	5.29761	7.9161	7.65777	8.07459	6.22035	6.58105	6.52961
Up	ENSMUSG00000074521	1.45492	0.000139	Gm14327	2H4	protein_coding	8.3064	7.6447	7.03018	8.67034	8.62981	8.93244	7.51158	7.28429	7.13716
Up	ENSMUSG00000090157	1.43016	9.36e-05	Gm16534	2B	processed_transcript	7.47923	7.15416	7.24238	8.32031	7.50968	8.4385	6.68057	6.59633	6.94356
Up	ENSMUSG00000116056	1.4217	4.52e-05	Gm4544	15F3	lincRNA	6.42539	6.53052	6.62978	7.87215	7.34464	7.89986	6.54286	6.45261	6.01067
Up	ENSMUSG00000100550	1.39628	3.46e-08	2310039L15Rik	10C2	lincRNA	5.41389	5.23448	5.34162	8.8037	8.40472	8.4032	7.26137	7.1664	7.10827
Up	ENSMUSG00000043639	1.35557	1.24e-53	Rbm20	19D2	protein_coding	13.7577	13.7666	13.7843	13.5904	13.695	13.6434	12.4177	12.2746	12.1628
Up	ENSMUSG00000111867	1.34161	0.00309	Gm31013	9A4	lincRNA	6.21415	5.99105	5.10677	8.29834	8.01771	7.53695	6.66591	6.71306	6.65478
Up	ENSMUSG00000033595	1.32186	0.00528	Lgi3	14D2	protein_coding	5.99334	6.58932	6.53819	6.82666	6.51164	6.6301	5.13462	5.51704	5.57677
Up	ENSMUSG00000056596	1.25997	0.00146	Trnp1	4D2.3	protein_coding	9.81122	9.44331	8.88586	7.35963	7.26768	6.8558	5.88255	6.2356	5.76131
Up	ENSMUSG00000085272	1.2572	0.0199	Sbk3	7A1	protein_coding	6.70983	5.94676	6.46048	7.24943	7.09034	7.97659	6.54286	6.25498	5.9897
Up	ENSMUSG00000031821	1.23787	0.0249	Gins2	80	protein_coding	7.19794	7.55166	7.27679	7.13011	7.75495	6.8324	5.47472	6.48581	6.16828
Up	ENSMUSG00000031097	1.17697	0.00696	Tnni2	7F5	protein_coding	9.19434	9.38642	9.86663	6.62957	6.78142	6.01284	5.54053	5.5488	5.11698
Up	ENSMUSG00000027375	1.1558	0.000533	Mal	2F1	protein_coding	8.43884	9.14566	8.28085	9.02275	9.03777	8.9434	7.88531	8.12525	7.50544
Up	ENSMUSG00000078137	1.14557	0.0221	Ankrd63	200000	protein_coding	9.27289	8.27478	8.2695	7.62388	7.18639	7.75801	6.66591	6.36612	6.24107
Up	ENSMUSG00000114792	1.10909	0.0241	Gm6416	13D2.3	lincRNA	5.41389	5.37479	4.47734	7.35963	7.44901	7.29304	6.47716	5.98005	6.39254
Up	ENSMUSG00000001504	1.08642	0.0311	Irx2	13C1	protein_coding	7.84513	7.6025	7.25394	7.17099	7.8866	8.25705	6.51038	6.96925	6.81833
Up	ENSMUSG00000035105	1.07821	3.61e-05	Egln3	12C1	protein_coding	10.9497	11.6063	11.2516	13.3924	13.3782	13.2077	11.7253	12.3017	12.5951
Up	ENSMUSG00000025701	1.04807	2.57e-06	Alox5	6000	protein_coding	7.95811	7.63775	7.25394	9.43053	9.58775	9.64353	8.44073	8.49492	8.60774
Up	ENSMUSG00000042251	1.02727	0.0108	Pm20d1	10000	protein_coding	5.10592	5.53293	5.1569	8.13438	8.32677	8.3173	7.51158	6.68475	7.42961
Up	ENSMUSG00000037949	0.962453	2.15e-19	Ano10	9F4	protein_coding	9.8299	9.97816	9.98409	11.0781	11.1876	11.027	10.103	10.2099	10.1021
Up	ENSMUSG00000020264	0.946477	0.00292	Slc36a2	11B1.3	protein_coding	10.1981	9.66452	9.65838	10.084	10.1912	10.4023	9.5308	8.72433	9.48142
Up	ENSMUSG00000025537	0.928166	0.000238	Phkg1	5G1.3	protein_coding	6.74174	7.28443	6.59384	10.0428	10.1249	10.066	9.41277	8.88847	9.11579
Up	ENSMUSG00000038463	0.922328	8.78e-05	Olfml2b	1H3	protein_coding	9.66909	10.0765	10.0235	10.045	10.3015	9.88019	8.86985	9.17971	9.40429
Up	ENSMUSG00000042359	0.915644	0.0103	Osbpl6	2C3	protein_coding	8.83253	8.05251	8.31437	9.9258	9.75684	9.87877	9.3545	8.82828	8.53361
Up	ENSMUSG00000046312	0.905741	0.000595	AI464131	4A5	protein_coding	8.91181	9.06509	8.32537	9.10733	9.28342	9.18197	8.35645	8.19215	8.33177
Up	ENSMUSG00000030630	0.90521	0.0287	Fah	7D3	protein_coding	7.83036	7.55904	7.43752	8.69297	8.5087	8.36701	8.11864	7.18673	7.4451
Up	ENSMUSG00000066975	0.899626	0.0168	Cryba4	5F	protein_coding	5.91152	5.30634	5.72063	8.2342	7.7798	7.90547	6.98235	7.14578	7.18407
Up	ENSMUSG00000061533	0.890195	0.000323	Cep128	12D3	protein_coding	8.40934	8.83845	8.68271	9.39819	8.96381	9.32927	8.19725	8.31729	8.54443
Up	ENSMUSG00000057606	0.887844	0.0232	Colq	14B	protein_coding	8.52389	8.48293	7.46762	9.33123	9.55034	9.52628	8.37009	8.7278	8.65179
Up	ENSMUSG00000072902	0.881458	0.0232	Gm10435	11B1.3	antisense	8.4143	8.28371	7.5068	9.03609	9.39417	9.38664	8.46635	8.62725	8.0773
Up	ENSMUSG00000045659	0.866916	0.0447	Plekha7	7F1	protein_coding	7.12722	7.55904	6.93283	7.62976	7.59616	7.5077	6.87166	6.90934	6.37648
Up	ENSMUSG00000021311	0.845468	0.000153	Mtr	13A1	protein_coding	13.4311	12.9867	13.0525	13.6971	13.9071	13.8643	12.5424	13.1712	13.1446
Up	ENSMUSG00000112593	0.840341	0.00548	Gm48882	10C2	antisense	8.10643	7.84498	8.10688	8.35975	8.23093	8.27017	7.62209	7.04915	7.63938
Up	ENSMUSG00000086863	0.838251	7.4e-05	Gm15543	6G3	antisense	9.95428	10.1552	10.0798	10.1519	10.1164	10.0032	9.42588	8.84436	9.42786
Up	ENSMUSG00000021280	0.814866	0.0171	Exoc3l4	12F1	protein_coding	7.61466	7.95527	7.79493	7.60611	7.53909	7.6617	6.52671	7.07119	6.7822
Up	ENSMUSG00000028919	0.801108	2.11e-12	Arhgef19	4D3	protein_coding	10.7096	10.6627	10.5056	11.4098	11.512	11.3346	10.5228	10.6732	10.6618
Up	ENSMUSG00000039137	0.788798	7.14e-07	Whrn	4C1	protein_coding	8.25756	8.2385	7.86446	11.3545	11.5074	11.2421	10.4476	10.6705	10.6266
Up	ENSMUSG00000063245	0.785704	0.0134	Zfp993	40	protein_coding	7.59732	7.42826	7.27679	7.75335	7.49475	7.6349	7.00584	6.7948	6.79434
Up	ENSMUSG00000004791	0.782329	0.0177	Pgf	12D1	protein_coding	7.87421	7.71239	7.43752	8.75344	8.4324	8.70005	7.54402	7.84732	8.13573
Up	ENSMUSG00000016386	0.777071	0.000139	Mpped2	2000	protein_coding	8.74863	8.66479	8.51026	9.71391	9.88547	9.87017	9.27699	9.06084	8.77946
Up	ENSMUSG00000008540	0.768304	0.0065	Mgst1	6G1	protein_coding	10.2614	10.5236	10.1293	10.0014	9.91661	9.7613	9.40395	9.23933	8.65512
Up	ENSMUSG00000020331	0.760722	0.00144	Hcn2	10C1	protein_coding	11.8088	11.9298	11.2928	11.5473	11.3147	11.3314	10.5865	10.438	10.8691
Up	ENSMUSG00000018927	0.75922	0.0241	Ccl6	11C	protein_coding	9.40332	8.49066	8.88957	9.74267	9.63958	9.962	8.93553	9.0104	9.14454
Up	ENSMUSG00000064179	0.738691	0.044	Tnnt1	7A1	protein_coding	9.08041	9.40291	8.46123	10.1519	10.1405	9.9279	9.14306	9.60113	9.24086
Up	ENSMUSG00000025269	0.735609	0.0131	Apex2	XF3	protein_coding	8.06288	8.31888	7.92357	8.13024	7.9093	7.99778	7.44441	7.12486	7.29933
Up	ENSMUSG00000035783	0.724495	4.18e-05	Acta2	19C1	protein_coding	11.4444	11.5441	11.7455	14.3517	14.2294	13.9647	13.6226	13.2274	13.5211
Up	ENSMUSG00000036918	0.717856	0.000228	Ttc7	170000	protein_coding	8.70478	8.88026	9.04406	10.1662	10.1139	9.80704	9.43456	9.28247	9.2475
Up	ENSMUSG00000032786	0.714493	8.72e-06	Alas1	9F1	protein_coding	12.9451	13.2389	12.7888	13.9371	13.9757	13.7333	13.0383	13.2317	13.2362
Up	ENSMUSG00000022032	0.712718	0.000506	Scara5	14D1	protein_coding	10.1152	9.59807	9.5453	10.8729	10.9455	10.9872	10.1734	10.176	10.3204
Up	ENSMUSG00000033578	0.697658	0.0287	Tmem35a	XE3	protein_coding	9.09592	9.86522	9.52874	9.20307	8.92813	8.98379	8.43208	8.31729	8.30656
Up	ENSMUSG00000030110	0.692782	0.0385	Ret	6F1	protein_coding	7.77746	8.53993	8.57161	10.3783	10.3818	10.1238	9.39731	9.59733	9.80474
Up	ENSMUSG00000036006	0.690399	0.044	Ripor2	13A3.1	protein_coding	8.2297	7.8866	7.73018	9.122	9.12277	9.1958	8.09694	8.78226	8.42845
Up	ENSMUSG00000028527	0.688575	5.07e-14	Ak4	4C6	protein_coding	9.25641	9.16994	9.15305	11.3978	11.3561	11.3183	10.6457	10.6876	10.6783
Up	ENSMUSG00000048582	0.687945	0.00877	Gja3	14C3	protein_coding	8.99692	9.2878	8.87467	10.1376	9.94572	10.1262	9.62671	9.44531	9.03109
Up	ENSMUSG00000044986	0.669268	0.00263	Tst	150	protein_coding	9.31327	9.72313	9.41491	9.15701	9.29639	9.07885	8.64525	8.49899	8.39694
Up	ENSMUSG00000022748	0.667279	0.000273	Cmss1	16C1.1	protein_coding	10.8239	10.6006	10.2839	11.4585	11.3633	11.3035	10.7588	10.7758	10.5905
Up	ENSMUSG00000068747	0.656144	3.64e-05	Sort1	3F2.3	protein_coding	10.2308	10.3516	10.0502	11.6332	11.5887	11.3578	11.0132	10.8461	10.7595
Up	ENSMUSG00000021185	0.642232	7.6e-08	Dglucy	12E	protein_coding	10.447	10.2619	10.1847	11.5924	11.629	11.4889	10.9773	10.9494	10.8619
Up	ENSMUSG00000032122	0.623771	0.0068	Slc37a2	9A4	protein_coding	7.60601	7.71239	7.54495	8.51706	8.63663	8.77869	8.0749	7.96969	8.04717
Up	ENSMUSG00000118012	0.620153	0.00199		18000	lincRNA	8.52847	8.2658	8.55301	9.45391	9.40818	9.56938	8.99542	8.72084	8.85966
Up	ENSMUSG00000078684	0.613637	0.000197	5830417I10Rik	3F1	unprocessed_pseudogene	11.4081	11.2228	10.9585	11.8346	11.9807	11.9032	11.1767	11.4021	11.2959
Up	ENSMUSG00000024053	0.6133	1.89e-07	Emilin2	17E1.3	protein_coding	12.0393	11.928	11.8391	12.2061	12.2182	12.409	11.5812	11.688	11.7305
Up	ENSMUSG00000023019	0.608412	0.000127	Gpd1	15F1	protein_coding	11.4654	11.5107	11.3745	11.6747	11.6765	11.5089	11.2468	10.9125	10.8539
Up	ENSMUSG00000005686	0.602095	0.000245	Ampd3	7000	protein_coding	11.772	11.5216	11.3377	11.7191	11.8737	11.8419	11.0853	11.2443	11.2969
Up	ENSMUSG00000041313	0.599458	7.19e-07	Slc7a1	5G3	protein_coding	10.0208	10.1972	10.2395	11.9935	12.1976	12.0202	11.4163	11.4669	11.5372
Up	ENSMUSG00000039646	0.589892	0.0475	Vasn	16A1	protein_coding	10.2682	9.96018	10.5497	9.64013	9.75214	9.71406	9.06974	8.87287	9.36208
Down	ENSMUSG00000092534	-21.9505	6.12e-06	Pagr1b	7F3	protein_coding	2	7.09452	6.09953	2	2	2	6.88439	2	2
Down	ENSMUSG00000078234	-9.54668	1.57e-10	Klhdc7a	4D3	protein_coding	7.15118	8.50218	6.46048	2	2	2	7.55998	6.33002	6.7822
Down	ENSMUSG00000118229	-5.79824	4.09e-22		180	lincRNA	9.29993	8.22466	8.13216	2.68159	3.74211	2	7.66698	7.95198	7.69873
Down	ENSMUSG00000087263	-5.09245	0.0118	Gm15726	XF5	antisense	2.90921	3.13862	3.14947	2	2	2.55182	3.94619	4.41472	5.19233
Down	ENSMUSG00000058019	-4.6935	0.00366	Ces5a	8C5	protein_coding	4.71386	3.66132	5.84815	2	2.95464	2	5.54053	4.26978	5.33217
Down	ENSMUSG00000030283	-3.76532	2.12e-16	St8sia1	6G3	protein_coding	6.14423	5.80512	5.75358	4.14474	4.9637	3.39549	7.89162	7.9098	7.46803
Down	ENSMUSG00000111249	-3.64726	0.00986	Gm47717	9A4	processed_pseudogene	2.90921	2.97185	2.68631	2.85217	2.95464	2	4.62954	5.66929	4.61285
Down	ENSMUSG00000074736	-3.64491	0.000496	Syndig1	2G3	protein_coding	6.04541	5.59163	7.44762	3.14262	2.95464	2	4.80044	5.41733	5.65876
Down	ENSMUSG00000086806	-3.44711	0.000373	Gm13054	400	antisense	10.4888	10.1369	11.6923	3.9329	4.9637	3.51791	8.24738	6.67038	6.73257
Down	ENSMUSG00000027524	-3.12965	7e-19	Edn3	2H4	protein_coding	4.07703	4.53774	4.76278	5.59355	5.74736	4.95533	8.83749	8.22201	8.30656
Down	ENSMUSG00000027868	-3.10671	1.5e-10	Tbx15	3F2.2	protein_coding	6.57461	6.98929	7.51644	4.93413	3.52416	5.0395	7.64471	7.41067	7.54191
Down	ENSMUSG00000055691	-3.10081	1.63e-06	Gja6	XF4	protein_coding	5.00434	4.99455	5.25221	3.14262	3.93141	3.39549	6.47716	5.6401	6.03134
Down	ENSMUSG00000079049	-2.99484	5.23e-07	Serpinb1c	13A3.2	protein_coding	5.99334	6.11629	6.44039	3.77215	3.63725	2.95	5.57234	5.98005	6.25871
Down	ENSMUSG00000049349	-2.97055	0.000151	Gm5105	3G3	protein_coding	5.63392	4.99455	5.25221	3.14262	3.83987	2.76461	5.95673	5.15377	5.76131
Down	ENSMUSG00000041616	-2.85546	3.74e-10	Nppa	400	protein_coding	17.2938	17.4297	18.4757	12.6018	12.6966	11.9169	15.5587	15.2275	15.0664
Down	ENSMUSG00000000183	-2.72232	0.000204	Fgf6	6F3	protein_coding	5.99334	5.27086	7.87198	5.27143	5.6429	4.95533	7.48675	8.05511	8.11167
Down	ENSMUSG00000072844	-2.71638	0.00447	G530011O06Rik	XF5	processed_transcript	4.83716	3.42351	4.945	3.85477	4.7287	3.83295	5.93242	5.83302	7.46803
Down	ENSMUSG00000043857	-2.63368	3.63e-08	Mgat5b	1100	protein_coding	8.79119	7.89245	8.42077	3.9329	4.44783	5.19439	6.52671	7.12486	7.32467
Down	ENSMUSG00000079428	-2.51091	1.09e-05	Tceal7	XF1	protein_coding	8.57793	7.33684	8.52942	4.44059	4.44783	4.99803	7.59137	6.74082	6.20513
Down	ENSMUSG00000007122	-2.38155	6.23e-59	Casq1	1H3	protein_coding	15.1905	15.6796	15.7505	10.638	10.8417	10.7657	13.1628	13.1972	13.0228
Down	ENSMUSG00000038112	-2.36948	5.6e-07	AW551984	9A5.1	protein_coding	9.02637	10.5497	10.4476	4.85606	5.23923	4.55884	6.66591	7.51083	7.04868
Down	ENSMUSG00000028841	-2.33208	6.9e-12	Cnksr1	4D3	protein_coding	9.36797	8.01547	8.97239	6.53252	6.61191	6.87883	8.81773	8.96404	9.10608
Down	ENSMUSG00000025658	-2.21762	0.00378	Cnksr2	XF4	protein_coding	5.5995	5.03741	7.01666	5.0082	4.56682	5.19439	6.88439	7.45325	6.54407
Down	ENSMUSG00000031972	-2.19877	0.000128	Acta1	800	protein_coding	13.9771	13.8894	14.9541	13.4229	13.3562	12.9461	16.0545	15.0285	15.0217
Down	ENSMUSG00000038670	-2.17409	7.01e-56	Mybpc2	7B3	protein_coding	13.5464	13.1528	13.1371	10.2544	10.4617	10.4043	12.6458	12.5884	12.3936
Down	ENSMUSG00000050071	-2.06945	2.1e-06	Bex1	XF1	protein_coding	9.3807	8.34044	9.28851	5.11261	6.30465	5.88217	7.44441	7.95198	8.03186
Down	ENSMUSG00000024803	-2.05465	8.95e-06	Ankrd1	19C2	protein_coding	16.8325	17.8841	18.26	14.2885	14.3962	14.228	16.7678	15.8608	16.311
Down	ENSMUSG00000024471	-1.9251	4.83e-21	Myot	18B3	protein_coding	10.1379	9.29444	9.55935	9.36686	9.31564	9.54799	11.3831	11.266	11.3457
Down	ENSMUSG00000085162	-1.9058	2.17e-25	Gm12295	11B3	lincRNA	9.98794	10.0597	10.1801	8.00017	8.31832	7.9222	10.134	10.0976	9.66458
Down	ENSMUSG00000097166	-1.77359	0.0385	9330179D12Rik	6F3	antisense	4.50659	5.37479	6.07366	4.07753	4.38445	4.77066	6.22035	5.72596	6.03134
Down	ENSMUSG00000028613	-1.76494	0.000926	Lrp8	4C7	protein_coding	6.42539	6.09615	7.33238	4.97164	5.3429	5.55048	6.87166	7.13535	6.86513
Down	ENSMUSG00000032105	-1.75913	1.07e-12	Pdzd3	9A5.2	protein_coding	8.34327	8.44363	8.72901	7.42193	7.30239	7.0305	9.26973	8.62353	9.01821
Down	ENSMUSG00000084850	-1.75883	0.0207	Gm12092	11A3.3	lincRNA	6.67719	6.85197	7.73018	3.9329	5.53027	4.61478	6.65109	6.07036	6.54407
Down	ENSMUSG00000046589	-1.75816	0.046	Lrrc8e	8A1.1	protein_coding	5.79468	6.72661	6.39933	3.68452	3.74211	4.01028	5.80434	4.97828	4.76869
Down	ENSMUSG00000116641	-1.75063	0.0475	Gm41505	16C4	antisense	5.20082	6.35526	5.65238	3.68452	5.00643	4.50064	6.07248	6.33002	5.65876
Down	ENSMUSG00000025427	-1.73696	0.00153	Rnf165	18000	protein_coding	6.23672	5.96908	6.69908	5.07864	5.37587	4.37669	6.3174	6.7815	6.68118
Down	ENSMUSG00000028555	-1.72409	1.09e-05	Ttc39a	4C7	protein_coding	7.50735	8.00471	7.84166	6.5072	5.4081	5.92705	7.90418	7.42785	7.67922
Down	ENSMUSG00000044835	-1.70648	0.00412	Ankrd45	1H2.1	protein_coding	7.12722	7.05335	8.04167	6.11316	5.47048	5.23065	7.84029	6.87216	6.92158
Down	ENSMUSG00000030134	-1.69798	0.0454	Rasgef1a	6F1	protein_coding	6.70983	7.69242	7.5068	3.2685	3.74211	3.51791	4.36475	5.15377	4.81711
Down	ENSMUSG00000079560	-1.67917	0.00843	Hoxa3	6B3	protein_coding	6.32363	6.17505	6.0205	5.46795	5.08827	3.92434	6.63611	6.53421	6.36023
Down	ENSMUSG00000109754	-1.50634	9.13e-28	Gm39214	8C3	lincRNA	10.4214	10.3249	10.6482	9.10522	9.23932	9.27822	10.8452	10.6849	10.5853
Down	ENSMUSG00000022129	-1.46844	2.16e-07	Dct	140000	protein_coding	7.5258	6.86392	7.57291	7.75335	7.35294	7.62131	8.7498	9.13595	9.18199
Down	ENSMUSG00000105245	-1.45434	5.7e-09	Gm31305	3F2.2	antisense	7.63179	7.21144	7.27679	6.68707	6.48167	6.72212	7.995	7.99873	8.1547
Down	ENSMUSG00000103472	-1.45252	0.0168	Pcdhga7	18B3	protein_coding	9.03927	9.14811	8.05495	8.45551	8.05381	6.80861	9.85076	8.79224	9.24971
Down	ENSMUSG00000007033	-1.43425	5.2e-10	Hspa1l	17B1	protein_coding	9.58142	9.46113	10.1649	9.27609	8.81249	9.00226	10.3443	10.4327	10.6215
Down	ENSMUSG00000090053	-1.41676	1.44e-06	Palm2	4B3	protein_coding	7.69835	8.22466	7.90902	6.95392	6.71856	6.34599	8.00085	7.98138	8.23708
Down	ENSMUSG00000100410	-1.40588	0.00224	2310020H05Rik	13D1	lincRNA	5.37372	4.99455	5.38433	5.89626	5.95796	5.90479	7.71051	6.99253	6.96521
Down	ENSMUSG00000031748	-1.35581	3.2e-21	Gnao1	8C5	protein_coding	12.5787	12.2283	12.642	10.2845	10.5663	10.2561	11.7173	11.7678	11.7006
Down	ENSMUSG00000036192	-1.33808	0.0414	Rorb	19B	protein_coding	6.12015	6.60365	6.57553	5.87662	5.3429	5.68722	7.53598	6.29299	6.6414
Down	ENSMUSG00000049313	-1.29563	2.21e-16	Sorl1	9A5.1	protein_coding	10.8644	10.6042	10.6217	9.23812	9.23483	9.50423	10.8305	10.5063	10.5026
Down	ENSMUSG00000114053	-1.23803	0.013	Gm35330	13A1	lincRNA	6.96094	7.15416	6.84382	6.7205	7.27644	6.45728	8.56451	7.97555	7.45278
Down	ENSMUSG00000024558	-1.22446	0.00447	Mapk4	1800	protein_coding	8.76036	9.22661	9.86663	8.93291	8.80039	8.54312	9.29139	10.0303	10.4168
Down	ENSMUSG00000034959	-1.17133	0.0199	Rubcnl	14D3	protein_coding	6.81857	6.82775	6.22231	6.02671	5.74736	5.85919	7.26137	7.11428	6.52961
Down	ENSMUSG00000037996	-1.1482	0.00388	Slc24a2	4C4	protein_coding	9.41326	9.21498	8.83288	5.97224	5.91375	5.76345	7.42711	6.65587	6.73257
Down	ENSMUSG00000021983	-1.14813	1.65e-05	Atp8a2	14D1	protein_coding	9.20583	8.6126	9.23409	8.58518	8.98533	9.0563	10.2368	10.0774	9.734
Down	ENSMUSG00000049872	-1.10272	0.0122	Calhm5	10B1	protein_coding	7.12722	7.46797	7.91631	7.68161	6.85342	7.40832	8.0412	8.61605	8.59043
Down	ENSMUSG00000096596	-1.09822	0.00557	Gm10591	4A5	protein_coding	8.18977	8.09371	8.42589	7.44877	7.88087	6.70933	8.62643	8.34469	8.52635
Down	ENSMUSG00000087579	-1.0817	8.95e-06	Hectd2os	19C2	antisense	9.80557	9.12842	9.80901	9.49635	9.28992	9.17501	10.5259	10.487	10.1747
Down	ENSMUSG00000108322	-1.07834	0.000139	5430431A17Rik	7B3	lincRNA	7.91677	7.92705	8.20545	6.53252	6.94414	6.64361	7.87896	7.56619	7.8284
Down	ENSMUSG00000050211	-1.07686	0.00326	Pla2g4e	200000	protein_coding	9.17694	8.91802	8.66982	8.27228	8.08405	8.13323	9.77419	8.91613	8.80068
Down	ENSMUSG00000052920	-1.06725	0.000468	Prkg1	19C1	protein_coding	10.3991	11.0066	10.9899	10.1922	10.0541	10.3195	11.6985	11.1887	10.7203
Down	ENSMUSG00000027956	-1.0487	0.000199	Tmem144	3000	protein_coding	11.7888	11.032	12.0895	9.98431	9.78012	9.81751	10.7828	10.8589	11.0698
Down	ENSMUSG00000026839	-1.04225	0.00694	Upp2	2C1.1	protein_coding	7.12722	7.42826	7.3104	6.17877	6.4355	6.45728	7.71051	7.24606	7.06882
Down	ENSMUSG00000022887	-1.01755	6.54e-06	Masp1	16B1	protein_coding	10.4446	10.2425	10.8292	8.96581	9.41216	9.23202	10.4052	10.1773	10.0787
Down	ENSMUSG00000041798	-1.0135	0.00718	Gck	11A1	protein_coding	7.07806	6.45349	7.81068	9.40163	9.25269	9.38664	10.2293	10.2333	10.5809
Down	ENSMUSG00000097177	-1.00649	1.41e-05	9330159M07Rik	9E3.1	processed_transcript	8.62146	8.45553	8.48596	7.88695	8.04871	7.89422	9.00128	9.16954	8.59043
Down	ENSMUSG00000037185	-1.00333	0.00217	Krt80	15F2	protein_coding	8.2903	8.46341	8.36855	6.75318	6.2164	6.99932	7.61447	7.80848	7.57044
Down	ENSMUSG00000026479	-0.990261	2.57e-07	Lamc2	1G3	protein_coding	10.5952	10.5404	10.7333	8.62103	8.62639	8.67725	9.2673	9.67854	9.86356
Down	ENSMUSG00000063558	-0.973522	0.0203	Aox1	1C1.3	protein_coding	9.68969	8.76384	8.37915	9.38782	9.46673	9.44759	10.6698	10.2539	10.2461
Down	ENSMUSG00000037709	-0.95423	0.00208	Fam13a	6B3	protein_coding	11.1819	10.4786	11.5133	10.4017	10.6729	10.2822	11.1793	11.4507	11.5825
Down	ENSMUSG00000041889	-0.953813	0.00343	Shisa4	10000	protein_coding	9.57479	10.0982	10.4016	7.20288	7.47967	7.27579	8.50395	8.12525	8.11652
Down	ENSMUSG00000029769	-0.952735	0.000871	Ccdc136	6A3.3	protein_coding	8.56014	8.65794	8.80564	6.48143	6.71856	6.24326	7.24172	7.52686	7.46042
Down	ENSMUSG00000042895	-0.93853	0.00333	Abra	15B3.1	protein_coding	11.5371	10.989	12.1908	11.2468	11.2987	11.1097	12.0826	12.119	12.2656
Down	ENSMUSG00000107355	-0.927926	0.00792	AI839979	5B1	lincRNA	7.09051	7.37911	7.60035	6.37348	6.78142	6.6027	7.54402	7.39328	7.53469
Down	ENSMUSG00000115149	-0.924287	0.00755	9330188P03Rik	14E2.3	processed_transcript	7.66546	7.65161	7.82625	6.44189	6.27	6.6027	7.60681	7.23634	7.12759
Down	ENSMUSG00000028434	-0.924098	0.000468	Epb41l4b	4B3	protein_coding	8.34846	8.59477	7.98035	7.79055	7.79816	7.65505	8.69667	8.78892	8.48199
Down	ENSMUSG00000049134	-0.912141	6.66e-06	Nrap	19D2	protein_coding	16.1391	15.6948	16.4759	14.7837	15.0366	14.8841	15.8542	15.8281	15.7683
Down	ENSMUSG00000097910	-0.906077	0.0107	5033428I22Rik	8B2	lincRNA	7.95811	8.5174	8.71653	6.75318	6.87664	6.99932	7.75277	7.87264	7.65278
Down	ENSMUSG00000036377	-0.893253	0.00167	C530008M17Rik	5C3.3	protein_coding	7.31923	7.36235	7.53551	7.33825	7.32789	7.35183	8.16632	7.94603	8.48199
Down	ENSMUSG00000026204	-0.883108	0.00112	Ptprn	1C4	protein_coding	8.77586	8.85052	9.21351	7.0447	6.9331	6.89021	7.96536	7.6637	7.81654
Down	ENSMUSG00000043668	-0.873934	0.0178	Tox3	8C4	protein_coding	9.05205	9.46506	9.28287	8.22258	7.96452	7.22277	8.70027	8.66759	8.80669
Down	ENSMUSG00000056671	-0.861657	0.0006	Prelid2	18B3	protein_coding	9.07415	9.28558	8.98632	7.43541	7.82824	7.47028	8.63399	8.36713	8.2852
Down	ENSMUSG00000021047	-0.856635	0.0023	Nova1	12B3	protein_coding	7.45055	7.66534	7.57291	7.37371	7.30239	7.49285	8.49568	8.14097	8.02157
Down	ENSMUSG00000020866	-0.846082	1.15e-05	Cacna1g	11D	protein_coding	12.891	13.2085	13.5542	10.8822	10.97	11.0646	11.6922	11.9273	11.8275
Down	ENSMUSG00000028098	-0.842213	0.0354	Rnf115	3F2.1	protein_coding	10.6488	10.6463	11.7668	10.4196	10.3375	10.3466	11.1506	11.1328	11.3338
Down	ENSMUSG00000006221	-0.841928	1.63e-06	Hspb7	4D3	protein_coding	17.069	17.1221	17.6505	16.294	16.4351	16.2828	17.244	17.1749	17.1212
Down	ENSMUSG00000037139	-0.829058	0.0423	Myom3	4D3	protein_coding	9.60547	9.64905	9.90747	6.37348	6.73135	6.2254	7.68163	7.04915	6.93261
Down	ENSMUSG00000025586	-0.828999	0.00557	Cpeb1	7D3	protein_coding	9.01987	9.17954	9.38893	8.14263	8.39671	8.52499	9.5489	8.9903	8.93015
Down	ENSMUSG00000022995	-0.826748	0.00358	Enah	1H5	protein_coding	14.0934	13.8857	14.8145	12.7894	12.8371	12.6984	13.4129	13.5708	13.7976
Down	ENSMUSG00000031824	-0.821351	0.00113	6430548M08Rik	80	protein_coding	10.2886	10.3474	10.9326	9.79853	9.84483	9.81751	10.4074	10.5927	10.877
Down	ENSMUSG00000023927	-0.810343	2.97e-07	Satb1	17C	protein_coding	11.2078	11.2407	11.2574	10.4581	10.7629	10.4721	11.5944	11.3153	11.2016
Down	ENSMUSG00000067629	-0.793106	0.0334	Syngap1	17A3.3	protein_coding	8.21841	8.59836	8.10049	7.24943	7.57502	7.74553	8.38808	7.99873	8.51171
Down	ENSMUSG00000110344	-0.775864	1.49e-07	Gm45716	11C	protein_coding	9.73002	9.64905	9.84194	9.19912	9.33881	9.35824	10.2218	9.95825	10.023
Down	ENSMUSG00000048915	-0.770906	0.0415	Efna5	17E1.1	protein_coding	11	10.1794	10.6548	9.02275	9.00916	9.21176	10.2577	9.57437	9.61409
Down	ENSMUSG00000117990	-0.765937	0.00113		19C2	processed_transcript	8.51929	8.2703	8.2638	8.71249	8.23542	8.61689	9.39509	9.32436	9.16104
Down	ENSMUSG00000029228	-0.763809	0.00388	Lnx1	5C3.3	protein_coding	11.0755	11.1398	11.2107	9.07323	9.33043	9.35414	10.4315	9.72793	9.78358
Down	ENSMUSG00000022464	-0.761949	0.00224	Slc38a4	15F1	protein_coding	9.44995	9.74592	10.0469	10.0217	10.1465	10.3195	10.7606	11.1975	10.7811
Down	ENSMUSG00000022987	-0.761235	0.00447	Zfp641	15F1	protein_coding	9.90228	9.83365	10.4959	8.91377	8.75413	8.88204	9.75352	9.51128	9.54749
Down	ENSMUSG00000076435	-0.758788	5.78e-06	Acsf2	11D	protein_coding	10.6841	10.753	10.6094	10.3982	10.3909	10.4132	11.4386	10.9825	11.0059
Down	ENSMUSG00000066838	-0.757867	0.044	Zfp772	7A1	protein_coding	7.60601	7.42018	7.54495	6.70944	6.75661	6.6301	7.11786	7.48643	7.6461
Down	ENSMUSG00000082938	-0.753486	0.0475	Gm2810	5B3	processed_pseudogene	7.81545	7.67216	7.25394	6.81638	7.07034	6.8558	7.52789	7.78867	7.62585
Down	ENSMUSG00000029061	-0.751017	0.0199	Mmp23	400	protein_coding	9.41821	9.6456	10.1464	7.92569	7.86354	7.80686	8.63022	8.7722	8.39694
Down	ENSMUSG00000074652	-0.742394	7.06e-06	Myh7b	2H1	protein_coding	4.07703	5.03741	5.29761	10.8012	10.8468	10.9618	11.4326	11.6764	11.7126
Down	ENSMUSG00000030554	-0.74148	0.00257	Synm	7C	protein_coding	10.2668	10.0401	10.4775	9.18323	9.37391	8.93793	10.1057	9.66411	9.9366
Down	ENSMUSG00000049550	-0.735205	7.99e-08	Clip1	5F	protein_coding	14.2275	13.8227	14.0159	13.2044	13.3317	13.4402	14.1197	14.0556	14.0134
Down	ENSMUSG00000026726	-0.729728	0.0228	Cubn	2A1	protein_coding	4.77683	5.40784	5.38433	7.65879	7.96452	7.66833	8.42774	8.56649	8.47068
Down	ENSMUSG00000070802	-0.718882	0.00877	Pnmal2	7A2	protein_coding	8.56906	8.98524	8.75365	7.62976	7.82824	8.01867	8.41464	8.68913	8.50803
Down	ENSMUSG00000031626	-0.711993	1.71e-24	Sorbs2	8B1.1	protein_coding	14.9555	14.9618	15.0596	14.54	14.5607	14.5054	15.2026	15.2874	15.2511
Down	ENSMUSG00000058979	-0.709729	2.53e-07	Hdhd5	6F1	protein_coding	9.7576	9.70662	9.77732	9.72081	9.86964	9.83381	10.6762	10.4777	10.38
Down	ENSMUSG00000071342	-0.697205	0.00258	Lsmem1	12B1	protein_coding	9.86835	10.2322	10.0585	10.0689	9.87686	9.80103	10.8565	10.6358	10.3014
Down	ENSMUSG00000042842	-0.689923	0.000566	Serpinb6b	13A3.2	protein_coding	11.2121	11.2573	11.6585	10.6747	10.8607	11.0251	11.7075	11.4591	11.4668
Down	ENSMUSG00000060487	-0.682282	0.0415	Samd5	10A1	protein_coding	9.49746	10.2562	10.1832	8.62398	8.82448	8.79694	9.62671	9.30822	9.32698
Down	ENSMUSG00000109635	-0.681924	0.00455	Gm45670	7F3	antisense	8.68849	8.76064	9.30249	9.96585	9.74585	9.72998	10.5065	10.5657	10.4178
Down	ENSMUSG00000032251	-0.675011	0.0358	Irak1bp1	900	protein_coding	8.14274	8.17274	8.47612	7.33106	7.47967	7.37631	8.26208	8.06612	7.81654
Down	ENSMUSG00000046442	-0.670963	5.58e-05	Ppm1e	11C	protein_coding	11.7119	11.3521	11.7124	9.74538	9.93054	9.90705	10.4982	10.6469	10.4421
Down	ENSMUSG00000000326	-0.668998	3.73e-09	Comt	16A3	protein_coding	12.7029	12.5389	12.6567	12.3748	12.3653	12.234	13.1353	12.8807	12.9563
Down	ENSMUSG00000029822	-0.66285	1e-09	Osbpl3	6B2.3	protein_coding	10.3047	10.3031	10.1055	10.5028	10.4039	10.426	11.1254	11.0733	11.1201
Down	ENSMUSG00000035439	-0.657073	0.0008	Haus8	8B3.3	protein_coding	10.3074	10.1758	10.7083	9.91381	10.031	9.89721	10.5991	10.5413	10.6668
Down	ENSMUSG00000035049	-0.654995	0.015	Rrp12	19C3	protein_coding	10.5666	10.0255	10.7989	10.0003	10.1549	10.1978	10.6725	10.7766	10.8633
Down	ENSMUSG00000046034	-0.652726	0.0226	Otulin	15B1	protein_coding	11.0926	11.0465	11.7572	10.2207	10.2635	10.0698	10.7388	10.7699	10.9915
Down	ENSMUSG00000042476	-0.652208	0.000214	Abcb4	5A1	protein_coding	11.2802	10.765	11.133	10.4915	10.5743	10.545	11.2024	11.0997	11.2575
Down	ENSMUSG00000007279	-0.625758	0.00877	Scube2	7000	protein_coding	10.527	10.3935	10.9523	10.1355	9.8869	10.033	10.551	10.822	10.5481
Down	ENSMUSG00000026471	-0.625558	0.0078	Mr1	1G3	protein_coding	10.8707	11.3166	11.3471	9.07538	9.19613	9.20721	10	9.65136	9.66953
Down	ENSMUSG00000038178	-0.618281	6.8e-05	Slc43a2	11B5	protein_coding	10.5565	10.4786	10.2234	10.0206	10.1041	10.0084	10.6844	10.7606	10.5301
Down	ENSMUSG00000023088	-0.616006	0.0143	Abcc1	16A1	protein_coding	11.8496	11.749	11.7598	11.063	11.1835	11.1901	12.1625	11.4669	11.5525
Down	ENSMUSG00000026781	-0.613386	3.64e-05	Acbd5	2A3	protein_coding	11.1338	11.0301	11.1306	10.9222	10.9366	10.9462	11.7786	11.4295	11.4033
Down	ENSMUSG00000009569	-0.612756	0.00682	Mrtfb	16A1	protein_coding	11.8592	11.2159	11.4323	10.8485	10.922	11.0456	11.591	11.613	11.4487
Down	ENSMUSG00000035299	-0.603281	0.0199	Mid1	XF5	protein_coding	7.82292	7.98842	7.76292	7.71516	7.55357	7.72662	8.34729	8.18206	8.25037
Down	ENSMUSG00000028329	-0.594226	0.00893	Xpa	4B1	protein_coding	8.3064	8.52495	8.48105	7.83702	7.9093	7.9442	8.59581	8.46193	8.38494
Down	ENSMUSG00000046432	-0.590899	0.0287	Bex3	XF1	protein_coding	8.66372	9.04423	8.72486	7.94938	7.97532	7.96587	8.53253	8.69624	8.39694

## Sheet: Diff_WT-S637A_FC1.5_FDR0.05
Regulation	Ensembl ID	log2 Fold Change	Adj.Pval	Symbol	Chr	Type	S637A_rep1	S637A_rep2	S637A_rep3	WT_rep1	WT_rep2	WT_rep3	KO_rep1	KO_rep2	KO_rep3
Up	ENSMUSG00000079845	8.09095	0.0236	Xlr4a	XA7.3	protein_coding	2	2	2	5.64088	4.44783	6.74736	2	4.19145	2
Up	ENSMUSG00000106783	7.96288	2.04e-08	Chaer1	5C3.3	lincRNA	2	2	2	5.87662	5.6429	5.81211	5.29574	4.60802	4.43811
Up	ENSMUSG00000103476	7.70453	1.23e-07	Gm34302	30	protein_coding	2	2	2	5.33036	6.02184	5.11902	7.40961	5.6103	6.45507
Up	ENSMUSG00000114069	7.66621	1.38e-06	E130119H09Rik	13B1	processed_transcript	2	2	2	4.68598	6.06291	5.46175	5.9077	4.26978	4.00854
Up	ENSMUSG00000039198	7.47115	3.36e-07	Ptchd3	1100	protein_coding	2	2	2	5.41447	5.08827	5.46175	4.21158	5.15377	4.76869
Up	ENSMUSG00000114800	7.38066	0.000279	Gm31600	13A3.3	lincRNA	2	2	2	4.59277	3.83987	6.24326	5.37002	5.11186	2
Up	ENSMUSG00000031302	7.18535	0.00164	Nlgn3	XD	protein_coding	2	2	2	6.04442	4.44783	3.73539	2	2	3.73377
Up	ENSMUSG00000112345	7.12943	5.53e-06	Gm40652	10B4	lincRNA	2	2	2	4.77352	4.24865	5.68722	4.7457	4.34407	4.08962
Up	ENSMUSG00000110922	7.10456	0.000213	Gm35177	9A5.1	lincRNA	2	2	2	4.97164	4.7287	5.26601	5.00076	2	4.81711
Up	ENSMUSG00000113278	6.76437	0.000857	Gm33016	12C3	lincRNA	2	2	2	4.32942	5.4081	4.01028	4.43564	2	3.92264
Up	ENSMUSG00000114073	6.41439	0.0019	Gm30302	13A5	protein_coding	2	2	2	4.44059	4.17564	4.61478	5.508	4.97828	2
Up	ENSMUSG00000116093	6.34096	2.15e-05	Gm3888	15000	processed_pseudogene	2	2.31073	2	5.38698	4.67673	5.3672	5.04678	4.97828	4.55692
Up	ENSMUSG00000074652	6.18168	6.43e-174	Myh7b	2H1	protein_coding	4.07703	5.03741	5.29761	10.8012	10.8468	10.9618	11.4326	11.6764	11.7126
Up	ENSMUSG00000045967	5.97087	0.0472	Gpr158	2A3	protein_coding	2	2	2	5.27143	2.95464	2	2.83045	3.18534	2
Up	ENSMUSG00000043621	5.65768	1.13e-08	Ubxn10	4D3	protein_coding	2	3.42351	2	6.30167	7.45674	6.96744	5.508	3.82714	4.00854
Up	ENSMUSG00000112800	5.46923	2.11e-09	Gm40604	10A2	lincRNA	2	2	3.14947	6.14634	6.32167	5.90479	6.07248	5.6401	6.16828
Up	ENSMUSG00000067242	5.38532	3.81e-33	Lgi1	19C3	protein_coding	4.07703	3.66132	2.9364	8.72901	8.2577	8.41112	8.86344	7.99873	7.91437
Up	ENSMUSG00000024411	5.15549	5.64e-70	Aqp4	18A1	protein_coding	5.10592	5.53293	4.31021	9.9258	9.95393	10.2962	8.41025	7.95198	7.81654
Up	ENSMUSG00000051606	5.01125	2.38e-14	2010001K21Rik	13A5	processed_transcript	2.90921	4.04419	2	6.54501	7.95364	7.75178	6.97047	6.71306	6.7071
Up	ENSMUSG00000030972	4.89369	0.000245	Acsm5	7F2	protein_coding	3.11815	2	2	5.14581	5.58768	5.99186	5.13462	3.01388	3.5164
Up	ENSMUSG00000059325	4.86632	0	Hopx	5C3.3	protein_coding	9.05205	9.02039	8.76985	13.9543	13.7543	13.7068	13.9011	13.6719	13.6749
Up	ENSMUSG00000103967	4.8153	0.00166	Gm38214	9E3.1	TEC	2	2	2.68631	5.04385	4.44783	4.37669	3.62074	5.27267	4.49874
Up	ENSMUSG00000037143	4.6679	0.000446	Cfap61	2G1	protein_coding	3.11815	2	2	5.38698	5.37587	5.46175	4.2902	5.31022	2.94889
Up	ENSMUSG00000053930	4.47774	0.000827	Shisa6	11B3	protein_coding	2	2	3.14947	5.97224	4.87424	4.50064	3.84565	3.60344	2.94889
Up	ENSMUSG00000026407	4.47401	3.33e-06	Cacna1s	10000	protein_coding	5.00434	4.20323	2	8.35975	8.03845	8.52133	7.97133	7.43637	7.54191
Up	ENSMUSG00000044951	4.4103	7.44e-25	Mylk4	13A3.2	protein_coding	9.78082	9.45719	8.65245	13.8797	13.7011	13.729	14.235	13.2749	13.0376
Up	ENSMUSG00000056494	4.22767	2.04e-12	Cngb3	4A3	protein_coding	4.83716	2.78326	2.9364	7.83193	7.12953	7.77038	6.57462	6.53421	6.40843
Up	ENSMUSG00000097740	4.21938	0.0277	E030044B06Rik	19C3	lincRNA	2.90921	2	2	5.24103	4.77886	3.39549	3.62074	2	3.26037
Up	ENSMUSG00000056306	4.20708	0.00962	Sertm1	3C	protein_coding	2	2.97185	2	4.93413	4.31815	5.23065	3.02691	3.01388	2
Up	ENSMUSG00000107653	4.08549	7.32e-05	Gm31520	6C1	transcribed_processed_pseudogene	3.11815	2	3.14947	6.06191	6.32167	4.44	3.62074	3.9272	4.37483
Up	ENSMUSG00000040276	3.95391	0.00195	Pacsin1	17A3.3	protein_coding	3.74044	2.97185	2	6.96326	5.3429	5.68722	3.1998	2	2
Up	ENSMUSG00000114858	3.94527	0.0147	Gm5790	13A5	processed_pseudogene	3.86158	2	2	6.95392	5.08827	3.83295	2.83045	4.19145	5.39732
Up	ENSMUSG00000104736	3.83667	9.22e-11	Gm33609	5000	lincRNA	4.17379	3.13862	3.33508	7.25705	7.03981	6.31256	7.1286	6.50213	5.90263
Up	ENSMUSG00000060882	3.79108	1.24e-46	Kcnd2	6A2	protein_coding	7.38133	7.6447	6.44039	11.1545	10.9888	10.8446	10.8861	10.2394	10.405
Up	ENSMUSG00000078815	3.72324	8.92e-07	Cacng6	7A1	protein_coding	3.97332	3.28808	2	6.67575	6.27	6.01284	5.60346	4.54642	5.11698
Up	ENSMUSG00000021913	3.68419	2.04e-15	Ogdhl	14B	protein_coding	10.1304	9.30544	8.12588	13.0854	13.1889	12.9588	13.0515	12.7735	12.9046
Up	ENSMUSG00000096988	3.64945	0.00249	A930029G22Rik	17E1.3	lincRNA	2	2	4.47734	6.28687	6.02184	6.54628	4.2902	6.04831	6.22321
Up	ENSMUSG00000110626	3.63005	0.0031	Gm45805	800	lincRNA	3.74044	2	2	5.14581	5.20294	5.73848	4.21158	3.9272	3.39406
Up	ENSMUSG00000020434	3.47611	0.000168	4921536K21Rik	11A1	protein_coding	3.11815	3.28808	2	5.66397	5.16572	5.49193	6.11629	5.27267	4.37483
Up	ENSMUSG00000026062	3.40031	5.31e-18	Slc9a2	1B	protein_coding	4.83716	4.75876	4.62711	8.16708	8.00196	7.5727	8.24244	7.43637	7.12759
Up	ENSMUSG00000118555	3.36692	0.000194	NA	NANA	NA	3.11815	2.78326	2.38359	5.44146	4.67673	5.07981	4.43564	5.0242	4.30863
Up	ENSMUSG00000112734	3.35929	5.2e-05	Gm47644	10B3	sense_intronic	8.59986	8.41547	8.2638	11.4402	9.47436	12.7811	8.70027	9.43685	9.37224
Up	ENSMUSG00000100550	3.35815	1.12e-38	2310039L15Rik	10C2	lincRNA	5.41389	5.23448	5.34162	8.8037	8.40472	8.4032	7.26137	7.1664	7.10827
Up	ENSMUSG00000028386	3.30091	0.0454	Slc46a2	4B3	protein_coding	2	2.97185	3.14947	4.32942	5.47048	5.07981	5.09137	2	3.39406
Up	ENSMUSG00000029727	3.29391	0.000399	Cyp3a13	5G2	protein_coding	3.46259	3.28808	2	4.54381	5.58768	6.0938	6.3906	5.31022	5.19233
Up	ENSMUSG00000039137	3.25679	3.56e-116	Whrn	4C1	protein_coding	8.25756	8.2385	7.86446	11.3545	11.5074	11.2421	10.4476	10.6705	10.6266
Up	ENSMUSG00000002266	3.24322	2.38e-17	Zim1	7A1	protein_coding	4.50659	5.19716	3.64711	7.52644	7.70394	7.64165	7.31876	7.07119	7.35778
Up	ENSMUSG00000117748	3.20977	9.14e-06	Chtf8	8D3	protein_coding	4.26446	3.66132	4.47734	6.94452	7.93717	4.95533	7.72473	7.84732	9.04386
Up	ENSMUSG00000025537	3.20805	1.91e-51	Phkg1	5G1.3	protein_coding	6.74174	7.28443	6.59384	10.0428	10.1249	10.066	9.41277	8.88847	9.11579
Up	ENSMUSG00000042251	3.11299	9.17e-23	Pm20d1	10000	protein_coding	5.10592	5.53293	5.1569	8.13438	8.32677	8.3173	7.51158	6.68475	7.42961
Up	ENSMUSG00000107879	3.07988	9.9e-12	9330102E08Rik	6F3	lincRNA	3.6082	4.8091	5.25221	7.44211	7.65105	7.62812	7.78706	7.04915	6.89927
Up	ENSMUSG00000101860	3.06394	0.00979	Mindy4b-ps	3D	protein_coding	2.90921	3.76697	2.9364	6.0792	5.16572	5.66089	4.50321	4.26978	2
Up	ENSMUSG00000101257	3.05222	0.000326	2310015K22Rik	1C5	lincRNA	4.71386	3.42351	4.01643	6.49437	6.79368	7.23174	5.80434	5.41733	2.94889
Up	ENSMUSG00000045776	3.03919	2.25e-09	Lrtm1	14A3	protein_coding	11.879	11.8905	10.0991	14.6281	14.6196	14.3312	14.659	14.1888	14.1144
Up	ENSMUSG00000117251	2.99447	4.05e-10		4C4	lincRNA	3.6082	5.62011	5.25221	7.52012	7.97532	8.12843	7.00584	6.67038	6.52961
Up	ENSMUSG00000043811	2.98698	0.000275	Rtn4r	16A3	protein_coding	4.43031	7.49128	6.04733	9.36334	9.68303	9.13731	6.8196	6.46931	6.58659
Up	ENSMUSG00000078307	2.96898	0.000464	AI593442	9A5.3	protein_coding	3.11815	2.97185	4.55417	6.82666	5.08827	6.32937	4.50321	4.41472	5.26394
Up	ENSMUSG00000025900	2.9677	0.00537	Rp1	1A1	protein_coding	4.64803	2	4.62711	6.3594	6.56979	7.31008	5.9077	3.60344	5.92489
Up	ENSMUSG00000054752	2.94694	3.65e-112	Fsd1l	4B2	protein_coding	9.00022	8.87731	9.34095	11.9571	12.0046	12.0992	12.4656	12.3857	12.2461
Up	ENSMUSG00000033849	2.91031	2.49e-05	B3galt2	1F	protein_coding	4.83716	6.23152	7.21898	9.39474	9.4397	8.82092	11.297	10.3071	10.3931
Up	ENSMUSG00000074505	2.89769	9.82e-13	Fat3	9A2	protein_coding	4.26446	4.53774	4.88678	7.53272	7.10024	7.08103	6.07248	6.88466	6.62789
Up	ENSMUSG00000063919	2.86385	1.93e-16	Srrm4	5F	protein_coding	6.75744	7.72556	5.87834	9.76421	9.97021	9.68659	9.55886	9.56857	9.45106
Up	ENSMUSG00000028017	2.83157	1.1e-07	Egf	3G3	protein_coding	5.96658	5.37479	5.1569	8.26851	8.36832	8.13801	8.93859	6.90934	7.11796
Up	ENSMUSG00000084839	2.77026	0.000484	Gm14097	2F2	antisense	4.17379	3.86542	2	5.68671	5.79689	6.2254	5.40577	4.83106	5.57677
Up	ENSMUSG00000115180	2.75359	0.048	Gm30556	14B	lincRNA	4.34976	2	2	5.30119	5.43963	5.26601	3.84565	4.60802	4.81711
Up	ENSMUSG00000105960	2.73212	0.0491	6330410L21Rik	3G3	antisense	2	4.47676	2	5.91563	5.47048	4.99803	5.33336	4.26978	4.37483
Up	ENSMUSG00000028825	2.68718	1.43e-08	Rhd	4D3	protein_coding	3.97332	3.86542	3.64711	6.24153	6.02184	6.13264	6.65109	6.11347	6.27613
Up	ENSMUSG00000026726	2.68311	2.87e-24	Cubn	2A1	protein_coding	4.77683	5.40784	5.38433	7.65879	7.96452	7.66833	8.42774	8.56649	8.47068
Up	ENSMUSG00000034623	2.61976	1.42e-10	Prss55	14D1	protein_coding	4.89507	4.7066	3.781	6.93506	6.91078	6.97815	6.66591	6.29299	6.84192
Up	ENSMUSG00000035783	2.60908	1.08e-74	Acta2	19C1	protein_coding	11.4444	11.5441	11.7455	14.3517	14.2294	13.9647	13.6226	13.2274	13.5211
Up	ENSMUSG00000086607	2.59484	0.0227	4930511M06Rik	18D3	antisense	3.30063	3.54731	2	4.64013	5.08827	5.19439	3.1998	4.93086	4.43811
Up	ENSMUSG00000036218	2.56993	1.28e-09	Pdzrn4	15000	protein_coding	4.50659	5.64804	5.05484	7.74796	7.71686	7.23174	6.90951	6.04831	6.65478
Up	ENSMUSG00000115924	2.54721	8.12e-07	Gm19277	1500	lincRNA	5.24602	3.76697	4.69654	6.45519	7.10024	7.37631	7.80055	6.96925	7.03851
Up	ENSMUSG00000074183	2.50696	0.00194	Gsta1	90	protein_coding	3.74044	2.56626	3.14947	5.24103	4.9637	5.0395	5.74974	4.72385	5.36511
Up	ENSMUSG00000027820	2.49942	1.22e-32	Mme	30	protein_coding	7.11509	6.67325	6.96132	9.27796	9.33672	9.52445	10.0989	9.65866	9.54029
Up	ENSMUSG00000005268	2.49415	4.9e-06	Prlr	15A1	protein_coding	6.52045	6.26797	5.20534	8.7372	8.41665	8.39523	8.41464	6.27411	7.03851
Up	ENSMUSG00000010492	2.48644	6.41e-05	Uckl1os	2H4	antisense	5.5995	5.80512	3.781	7.53272	7.75495	7.70745	8.55658	7.12486	6.7576
Up	ENSMUSG00000012126	2.43213	0.0257	Ubxn11	4D3	protein_coding	2	3.42351	3.64711	5.17825	4.17564	5.33425	5.04678	4.10863	4.23926
Up	ENSMUSG00000019874	2.43019	0.0297	Fabp7	10B4	protein_coding	3.97332	2	4.01643	5.56929	5.23923	5.73848	3.62074	5.6103	5.26394
Up	ENSMUSG00000066975	2.42393	1.64e-17	Cryba4	5F	protein_coding	5.91152	5.30634	5.72063	8.2342	7.7798	7.90547	6.98235	7.14578	7.18407
Up	ENSMUSG00000068762	2.41039	0.0161	Gstm6	3F2.3	protein_coding	2	3.76697	3.781	5.49396	4.82734	5.39941	4.2902	5.51704	4.55692
Up	ENSMUSG00000032259	2.39501	2.75e-07	Drd2	9A5.3	protein_coding	4.26446	4.8091	4.62711	6.48143	6.66622	7.11051	5.21743	6.04831	5.94682
Up	ENSMUSG00000030359	2.38707	0.00617	Pzp	6F3	protein_coding	2.90921	3.54731	3.14947	4.68598	5.20294	5.11902	5.17662	3.82714	4.76869
Up	ENSMUSG00000109052	2.38179	4.54e-11	Gm45012	70	antisense	6.19122	5.1195	5.29761	7.9161	7.65777	8.07459	6.22035	6.58105	6.52961
Up	ENSMUSG00000112950	2.3596	9.89e-05	Gm32369	12C2	lincRNA	4.83716	4.27662	3.781	5.75283	6.54101	6.9127	6.02729	6.84683	5.71094
Up	ENSMUSG00000114792	2.34803	1.44e-10	Gm6416	13D2.3	lincRNA	5.41389	5.37479	4.47734	7.35963	7.44901	7.29304	6.47716	5.98005	6.39254
Up	ENSMUSG00000039126	2.33634	9.24e-21	Prune2	19B	protein_coding	9.73993	9.77471	9.80705	12.0469	11.9163	12.3222	12.0963	11.0889	11.049
Up	ENSMUSG00000056973	2.30863	0.00027	Ces1d	8C5	protein_coding	10.7582	9.04423	8.73315	12.12	12.0828	12.1247	11.4407	10.7933	10.9226
Up	ENSMUSG00000105962	2.30659	0.00347	Gm42432	9F2	TEC	3.11815	3.42351	3.781	4.44059	5.04793	5.94898	5.40577	5.75348	5.15514
Up	ENSMUSG00000022595	2.29959	0.0417	Lypd2	15D3	protein_coding	4.07703	3.86542	3.14947	5.56929	6.00086	5.33425	4.43564	4.02077	2
Up	ENSMUSG00000026011	2.28894	0.0108	Ctla4	1C2	protein_coding	2	5.15885	4.21877	6.30167	6.33849	6.34599	5.98063	6.11347	5.39732
Up	ENSMUSG00000046480	2.28431	0.0306	Scn4b	9A5.2	protein_coding	7.54402	5.67543	5.75358	9.1732	8.68017	8.59272	8.98364	6.45261	6.85357
Up	ENSMUSG00000112327	2.23411	1.31e-38	Gm36827	10B4	lincRNA	8.92577	8.37427	8.22907	10.7339	10.7629	10.7917	10.2417	10.299	10.3484
Up	ENSMUSG00000111867	2.21796	9.59e-10	Gm31013	9A4	lincRNA	6.21415	5.99105	5.10677	8.29834	8.01771	7.53695	6.66591	6.71306	6.65478
Up	ENSMUSG00000026527	2.21143	3.94e-07	Rgs7	1H3	protein_coding	5.66754	4.7066	5.10677	7.17099	7.23211	7.45504	6.51038	5.66929	6.7071
Up	ENSMUSG00000042425	2.19161	4.2e-08	Frmpd3	XF1	protein_coding	5.45297	4.27662	5.20534	7.07086	7.11983	7.09092	6.51038	6.13456	6.37648
Up	ENSMUSG00000114212	2.19017	0.00313	Gm47985	1G1	protein_coding	3.11815	4.34647	5.00096	6.11316	6.76907	5.83585	7.63721	5.80699	6.79434
Up	ENSMUSG00000051067	2.18754	6.32e-12	Lingo3	10C1	protein_coding	7.70646	7.31958	6.62978	9.51869	9.47627	9.32927	8.08596	9.07726	8.91632
Up	ENSMUSG00000026824	2.18233	1.41e-16	Kcnj3	2C1.1	protein_coding	10.0143	9.98091	9.00354	11.9389	11.893	11.9085	11.6509	10.9133	10.9514
Up	ENSMUSG00000081957	2.17744	2.24e-06	Ak3l2-ps	2C3	processed_pseudogene	5.20082	4.34647	4.82611	6.83685	6.95508	6.69642	6.62098	5.57988	6.24107
Up	ENSMUSG00000028527	2.17204	8.84e-133	Ak4	4C6	protein_coding	9.25641	9.16994	9.15305	11.3978	11.3561	11.3183	10.6457	10.6876	10.6783
Up	ENSMUSG00000041798	2.16587	3.99e-14	Gck	11A1	protein_coding	7.07806	6.45349	7.81068	9.40163	9.25269	9.38664	10.2293	10.2333	10.5809
Up	ENSMUSG00000097644	2.14391	5.05e-11	Gm26862	70	sense_overlapping	5.76393	5.47174	5.34162	7.50101	7.61699	7.62131	6.37264	7.07119	7.10827
Up	ENSMUSG00000111765	2.14106	7.15e-05	Gm10635	90	lincRNA	4.83716	5.37479	6.90377	7.97269	8.10878	8.05451	6.79284	6.25498	6.03134
Up	ENSMUSG00000050640	2.12662	2.38e-15	Tmem150c	50000	protein_coding	6.53873	6.07574	6.24567	8.44888	8.44022	8.18958	8.45786	7.76182	8.02157
Up	ENSMUSG00000099583	2.12491	0.0365	Hist1h3d	13A3.1	protein_coding	2.90921	2.78326	4.21877	5.17825	4.77886	5.26601	4.7457	3.47707	4.90933
Up	ENSMUSG00000068606	2.10785	0.0113	Gm4841	18D3	protein_coding	3.6082	4.53774	4.55417	6.94452	5.30916	5.68722	5.57234	3.9272	5.39732
Up	ENSMUSG00000025271	2.10219	2.42e-06	Pfkfb1	XF3	protein_coding	6.25894	5.62011	4.82611	7.76408	7.54635	7.77038	6.24029	5.31022	5.80997
Up	ENSMUSG00000023828	2.08795	1.02e-08	Slc22a3	17A1	protein_coding	6.55678	5.40784	6.1499	8.35621	8.14747	7.83067	8.29582	7.94006	7.49804
Up	ENSMUSG00000047658	2.07027	9.45e-08	Gal3st3	19A	protein_coding	7.76198	8.2703	6.46048	9.95769	9.76464	9.41251	9.65669	8.92524	9.3038
Up	ENSMUSG00000025938	2.06482	3.97e-12	Slco5a1	1A3	protein_coding	7.5258	7.67216	8.2232	9.84095	9.96886	9.83675	10.7938	9.62367	9.98508
Up	ENSMUSG00000023473	2.056	1.03e-06	Celsr3	9F2	protein_coding	4.34976	4.7066	4.47734	6.31632	6.35512	6.45728	5.63393	5.5488	5.92489
Up	ENSMUSG00000087236	2.05302	0.0167	Kif28	1H4	protein_coding	3.97332	4.8091	3.33508	5.83652	6.00086	6.05389	6.11629	4.34407	4.30863
Up	ENSMUSG00000022044	2.04468	0.00731	Stmn4	14D1	protein_coding	3.6082	5.15885	5.84815	7.03588	7.32789	6.72212	4.50321	5.75348	6.50026
Up	ENSMUSG00000102533	2.04175	0.00775	Gm37226	9E3.1	TEC	2.90921	3.66132	4.62711	5.11261	6.02184	5.55048	5.04678	5.72596	5.36511
Up	ENSMUSG00000111815	2.03955	0.000146	Gm6018	9D	processed_pseudogene	5.10592	4.53774	4.47734	6.67575	6.598	6.51722	4.85319	5.93269	6.29335
Up	ENSMUSG00000022742	2.039	4.1e-49	Cpox	16C1.2	protein_coding	9.89698	9.81684	9.50717	11.9102	11.7817	11.6495	11.7222	12.0205	11.9121
Up	ENSMUSG00000035105	2.03576	6.76e-21	Egln3	12C1	protein_coding	10.9497	11.6063	11.2516	13.3924	13.3782	13.2077	11.7253	12.3017	12.5951
Up	ENSMUSG00000047298	2.03496	2.49e-06	Kcnv2	19C1	protein_coding	6.38555	4.75876	6.04733	7.44211	8.02812	7.95508	7.33739	7.01544	7.29933
Up	ENSMUSG00000043122	2.03205	0.000565	A530016L24Rik	12F1	protein_coding	9.34997	7.83894	7.33238	10.5399	10.4578	10.3783	9.55886	9.71224	9.55821
Up	ENSMUSG00000116725	2.02341	0.00352	Gm29686	16B5	processed_transcript	4.26446	4.04419	4.01643	5.75283	5.91375	5.90479	3.94619	4.41472	5.51939
Up	ENSMUSG00000020435	2.01904	1.7e-20	Osbp2	11A1	protein_coding	8.04381	7.90408	7.36473	9.94949	9.67643	9.7613	10.1419	9.60302	9.75279
Up	ENSMUSG00000106498	2.00639	1.83e-08	Gm43032	5A3	TEC	4.95074	5.34097	5.1569	7.00907	6.97674	7.13941	6.70947	6.5656	6.05171
Up	ENSMUSG00000030110	1.97196	4.36e-19	Ret	6F1	protein_coding	7.77746	8.53993	8.57161	10.3783	10.3818	10.1238	9.39731	9.59733	9.80474
Up	ENSMUSG00000045875	1.96773	0.0187	Adra1a	14D1	protein_coding	8.7368	6.17505	6.91837	9.54381	9.76775	9.58872	10.73	10.2309	9.62092
Up	ENSMUSG00000036242	1.95219	7.87e-13	Armh4	14C1	protein_coding	8.34846	7.23003	8.24074	9.98775	9.99562	9.8673	10.3751	9.93289	9.85489
Up	ENSMUSG00000021994	1.94986	2.17e-12	Wnt5a	14A3	protein_coding	7.82292	8.19183	7.97338	9.67038	10.4883	9.436	9.69693	10.1478	10.0959
Up	ENSMUSG00000025701	1.93199	9.72e-23	Alox5	6000	protein_coding	7.95811	7.63775	7.25394	9.43053	9.58775	9.64353	8.44073	8.49492	8.60774
Up	ENSMUSG00000037145	1.9213	3.97e-10	2210407C18Rik	11B1.3	protein_coding	9.01662	8.2703	7.73018	10.5539	10.2657	10.1886	7.94119	8.57036	8.39694
Up	ENSMUSG00000041313	1.92117	8.8e-76	Slc7a1	5G3	protein_coding	10.0208	10.1972	10.2395	11.9935	12.1976	12.0202	11.4163	11.4669	11.5372
Up	ENSMUSG00000019828	1.9108	9.03e-11	Grm1	10A1	protein_coding	8.24648	7.89245	6.93283	9.57461	9.66314	9.79952	9.45177	8.9845	9.12784
Up	ENSMUSG00000028003	1.90511	1.87e-07	Lrat	3000	protein_coding	7.57977	7.40389	6.97536	9.31673	9.12034	9.21854	9.17449	7.95198	7.82249
Up	ENSMUSG00000014503	1.88319	1.29e-27	Pkd2l2	18B1	protein_coding	8.03739	7.78336	8.31988	10.0116	9.91801	9.84554	9.35221	9.52532	9.21625
Up	ENSMUSG00000024353	1.883	0.00808	Mzb1	18B2	protein_coding	3.30063	3.42351	4.01643	5.56929	5.08827	4.37669	5.98063	5.88371	5.80997
Up	ENSMUSG00000102428	1.87176	3.15e-05	Pcdhga12	18B3	protein_coding	7.24324	6.15573	6.96132	8.86726	8.33936	8.79996	6.83279	8.23671	8.42845
Up	ENSMUSG00000036913	1.87096	0.00019	Trim67	800	protein_coding	5.41389	5.1195	4.69654	6.70944	7.14873	6.64361	5.04678	4.60802	5.76131
Up	ENSMUSG00000006403	1.84609	0.0217	Adamts4	1H3	protein_coding	7.13925	6.86392	7.171	8.93529	8.94196	8.75087	6.02729	8.73472	8.76101
Up	ENSMUSG00000028927	1.83027	0.00704	Padi2	4D3	protein_coding	3.6082	4.59625	4.69654	5.68671	6.5264	5.57888	6.22035	5.23411	5.29846
Up	ENSMUSG00000021579	1.82383	0.00522	Lrrc14b	13C1	protein_coding	8.72488	7.58816	8.01474	9.70559	10.7899	8.83865	8.37009	8.0716	8.40091
Up	ENSMUSG00000003545	1.82134	0.000247	Fosb	7A3	protein_coding	4.43031	4.34647	5.68691	6.80604	6.70565	6.32937	6.59024	6.5656	6.54407
Up	ENSMUSG00000070574	1.81541	0.0135	2310016G11Rik	7B3	antisense	4.17379	4.53774	4.69654	5.79528	5.6429	6.657	6.76558	4.77845	5.76131
Up	ENSMUSG00000087242	1.79512	0.023	C78197	11B3	antisense	3.6082	3.86542	4.12114	5.64088	5.3429	5.0395	4.43564	3.47707	4.86396
Up	ENSMUSG00000109206	1.79297	0.0399	Gm45137	7F2	TEC	3.11815	4.41308	4.39619	5.77421	5.3429	5.71308	3.84565	5.51704	4.30863
Up	ENSMUSG00000085632	1.78761	0.00668	Gm12381	4A5	lincRNA	3.6082	5.75464	5.10677	6.44189	7.09034	6.6027	5.44066	5.0687	4.95332
Up	ENSMUSG00000100658	1.77037	0.0409	F730311O21Rik	10000	lincRNA	5.52809	5.23448	3.49952	6.89657	5.93602	6.8558	4.56776	6.50213	6.95442
Up	ENSMUSG00000022769	1.76129	1.29e-05	Sdf2l1	16A3	protein_coding	7.24324	7.74508	7.74665	9.28543	9.36778	9.35824	7.70334	8.7722	9.57766
Up	ENSMUSG00000022797	1.75172	0.0119	Tfrc	16B3	protein_coding	11.1862	13.3353	11.9401	14.0281	14.3761	14.1269	12.5191	13.3791	13.1193
Up	ENSMUSG00000111080	1.74129	5.31e-27	Gm20300	10A4	lincRNA	8.9396	8.66479	9.18662	10.646	10.7258	10.6567	10.9586	10.7469	10.5677
Up	ENSMUSG00000024601	1.73801	1.7e-61	Isoc1	18D3	protein_coding	10.3416	10.5717	10.4627	12.155	12.1741	12.2616	12.1038	11.9712	11.8571
Up	ENSMUSG00000040147	1.73463	1.38e-31	Maob	XA1.2	protein_coding	9.30261	8.88026	9.14065	10.7188	11.0302	10.7626	10.32	10.337	10.2069
Up	ENSMUSG00000069094	1.73236	5.33e-25	Pde7a	3A2	protein_coding	8.64275	8.52495	8.3949	10.1355	10.0374	10.5196	10.0893	10.1282	10.3162
Up	ENSMUSG00000040247	1.71829	0.00907	Tbc1d10c	19A	protein_coding	6.32363	4.20323	4.76278	7.10501	7.20485	6.6301	5.37002	5.80699	5.68509
Up	ENSMUSG00000033633	1.70591	0.0286	Clec18a	80	protein_coding	4.57904	3.86542	3.33508	5.77421	5.79689	4.37669	5.57234	5.51704	5.45965
Up	ENSMUSG00000104348	1.70406	8.8e-09	Gm37691	1H6	TEC	6.67719	7.23924	6.44039	8.17916	8.64679	8.63052	7.61447	7.7953	8.13573
Up	ENSMUSG00000040648	1.70009	2.08e-05	Ppip5k2	1D	protein_coding	11.8678	10.8113	10.6839	12.8773	12.8799	13.0079	12.8207	12.7248	12.3717
Up	ENSMUSG00000085643	1.67892	0.00659	Gm12519	4B3	lincRNA	4.83716	4.47676	3.64711	5.51951	5.97957	6.0938	5.9077	5.0687	5.78584
Up	ENSMUSG00000002500	1.66008	1.01e-15	Rpl3l	17A3.3	protein_coding	12.1886	11.3815	11.2893	13.2724	13.4303	13.3066	13.0881	13.1248	13.0519
Up	ENSMUSG00000101941	1.65931	2.21e-05	Gm28979	90000	lincRNA	5.76393	6.58932	5.58074	7.76408	7.53909	7.65505	7.32811	6.50213	6.8766
Up	ENSMUSG00000030433	1.64438	0.022	Sbk2	7A1	protein_coding	6.14423	5.8539	6.31354	7.47513	7.91491	7.68149	7.18112	4.10863	5.94682
Up	ENSMUSG00000108802	1.64212	0.0116	Gm44769	6C1	TEC	3.97332	4.47676	3.49952	5.20998	5.50068	5.57888	4.95323	5.51704	5.03747
Up	ENSMUSG00000071324	1.63824	8.35e-14	Armc2	10B2	protein_coding	8.52847	7.72556	8.32537	9.70001	9.95665	9.89156	9.7255	9.4025	9.41219
Up	ENSMUSG00000008307	1.63516	0.0266	1700109H08Rik	5A1	protein_coding	3.46259	3.54731	3.90351	5.07864	4.50855	5.11902	4.80044	5.48456	5.33217
Up	ENSMUSG00000112329	1.63221	0.00817	Gm47908	10A4	TEC	4.89507	4.59625	4.21877	5.79528	6.28743	6.05389	6.07248	6.29299	4.86396
Up	ENSMUSG00000040387	1.62565	0.000907	Klhl32	4A3	protein_coding	5.45297	6.09615	5.75358	7.31656	7.3694	7.36004	7.11786	5.93269	5.65876
Up	ENSMUSG00000032575	1.61232	0.000736	Manf	9F1	protein_coding	10.1734	10.5017	10.2057	11.9498	11.9877	11.7867	10.2675	11.5428	11.9878
Up	ENSMUSG00000025316	1.60183	1.87e-08	Banp	80	protein_coding	8.48199	8.27925	8.51026	10.0925	9.94297	10.0123	8.92941	9.85087	10.217
Up	ENSMUSG00000059408	1.60041	1.21e-05	Mrgprh	17A1	protein_coding	6.46417	6.72661	6.12494	8.22258	7.87512	7.93324	7.55998	6.41864	7.25608
Up	ENSMUSG00000109473	1.60024	0.0253	B930025P03Rik	8A1.1	lincRNA	3.6082	3.66132	4.21877	5.44146	4.87424	5.07981	4.56776	4.77845	5.19233
Up	ENSMUSG00000020926	1.59615	3.46e-10	Adam11	110	protein_coding	7.51661	7.7321	7.35403	9.01604	8.96922	9.3459	9.12172	8.63097	8.3276
Up	ENSMUSG00000056476	1.58344	4.8e-07	Med12l	3D	protein_coding	7.82292	8.2703	7.5068	9.3076	9.46098	9.62663	9.54289	9.03864	8.39295
Up	ENSMUSG00000022525	1.57506	2.4e-18	Hrasls	16B2	protein_coding	8.39937	8.95761	8.92616	10.2742	10.4911	10.2747	10.8598	10.5254	10.5659
Up	ENSMUSG00000114005	1.57355	4.74e-05	Gm24474	12C2	lincRNA	6.28083	5.07904	5.25221	7.22634	7.07034	7.08103	8.0749	7.72754	7.74952
Up	ENSMUSG00000111318	1.5629	0.000695	Gm48483	10A3	lincRNA	4.64803	5.03741	4.76278	6.0792	6.49673	6.15168	5.17662	5.34681	5.65876
Up	ENSMUSG00000026971	1.55939	5.36e-07	Itgb6	2C1.2	protein_coding	7.93759	9.40291	8.91164	10.1942	10.6283	10.4142	10.3919	10.0527	10.1863
Up	ENSMUSG00000031712	1.5586	1.85e-07	Il15	8C2	protein_coding	8.10643	8.76384	8.14464	10.0797	9.92638	9.73314	10.2784	9.64035	9.17504
Up	ENSMUSG00000044177	1.55259	1.17e-06	Wfikkn2	11D	protein_coding	6.30239	6.01269	6.24567	7.44211	7.74237	7.85411	7.65959	6.95746	7.00755
Up	ENSMUSG00000043795	1.54968	1.18e-17	Prr33	7F5	lincRNA	7.78514	8.10383	7.77902	9.29655	9.68303	9.28901	9.33609	9.28954	9.42786
Up	ENSMUSG00000021799	1.54581	0.00216	Opn4	14B	protein_coding	5.73251	5.07904	5.50535	7.30925	6.5264	6.79657	5.29574	6.48581	6.1495
Up	ENSMUSG00000020333	1.54009	0.00179	Acsl6	11B1.3	protein_coding	7.01417	7.08434	5.34162	8.33117	8.19904	7.97659	7.06294	6.27411	6.3438
Up	ENSMUSG00000037490	1.53577	9.64e-06	Slc2a12	10A3	protein_coding	7.95811	7.23003	6.57553	8.7372	8.64341	9.1889	8.55658	8.30339	8.5623
Up	ENSMUSG00000049537	1.53477	7.82e-30	Tecrl	50	protein_coding	10.2279	9.99864	9.87414	11.5589	11.5817	11.5761	11.2017	11.2955	10.9268
Up	ENSMUSG00000054013	1.53455	0.00323	Tmem179	12F1	protein_coding	6.6936	5.53293	4.88678	7.56988	7.24109	7.27579	7.11786	7.11428	6.51501
Up	ENSMUSG00000043230	1.53309	0.0477	Fam124b	1C5	protein_coding	7.01417	5.67543	5.84815	7.56375	7.61699	8.12843	5.04678	7.81503	8.12616
Up	ENSMUSG00000029685	1.52134	0.000463	Asb15	6A3.1	protein_coding	10.8948	9.77471	9.58246	11.7762	11.6835	11.7145	11.7459	11.6978	11.4386
Up	ENSMUSG00000029469	1.52068	5.98e-34	Ift81	5F	protein_coding	10.2378	10.1133	9.82266	11.4835	11.6071	11.662	11.2572	11.3658	11.2927
Up	ENSMUSG00000037989	1.51908	0.0105	Wnk2	13A5	protein_coding	11.2298	9.98091	9.32185	11.8429	12.0265	11.8709	11.3553	10.9955	11.0118
Up	ENSMUSG00000115167	1.50686	0.0458	Gm49015	14D3	antisense	4.71386	3.54731	3.64711	5.24103	5.37587	5.3672	4.50321	5.41733	5.11698
Up	ENSMUSG00000023267	1.50622	0.0493	Gabrr2	4A5	protein_coding	3.86158	4.85775	3.781	5.20998	6.04252	5.30054	5.04678	6.21595	5.33217
Up	ENSMUSG00000060512	1.49508	0.00515	0610040J01Rik	5C3.1	protein_coding	4.64803	5.75464	5.00096	7.00002	6.49673	6.2254	6.02729	5.48456	5.45965
Up	ENSMUSG00000003484	1.49471	0.02	Cyp4f18	8B3.3	protein_coding	5.05603	4.53774	4.55417	5.49396	6.02184	6.54628	4.85319	5.93269	6.09163
Up	ENSMUSG00000022758	1.49379	0.0318	P2rx6	16A3	protein_coding	4.43031	4.41308	3.781	5.66397	5.30916	5.57888	5.57234	5.5488	4.37483
Up	ENSMUSG00000029380	1.49288	0.0434	Cxcl1	50	protein_coding	3.97332	4.1259	5.68691	5.93475	6.46644	6.03351	4.7457	5.5488	5.33217
Up	ENSMUSG00000038801	1.48763	5.53e-09	Scgb1c1	7F4	protein_coding	6.25894	6.23152	6.82844	7.89185	7.86934	7.95508	7.73179	7.54272	7.50544
Up	ENSMUSG00000035165	1.48622	0.0152	Kcne3	700	protein_coding	5.05603	4.41308	4.945	5.97224	6.41978	6.0938	4.7457	6.15534	6.09163
Up	ENSMUSG00000029657	1.47072	6.38e-09	Hsph1	5G3	protein_coding	10.8525	10.3821	10.7497	12.3439	12.0471	12.0156	11.5426	12.2567	12.6683
Up	ENSMUSG00000107810	1.46359	0.000661	Gm18609	6F3	processed_pseudogene	5.00434	4.99455	4.55417	5.99063	6.37156	6.2254	6.42585	6.71306	6.18683
Up	ENSMUSG00000047344	1.45898	0.00233	Lancl3	XA1.1	protein_coding	7.82292	6.07574	6.90377	8.46541	8.32255	8.78175	7.31876	8.40667	7.94738
Up	ENSMUSG00000021356	1.45775	0.0494	Irf4	13A3.2	protein_coding	4.71386	4.41308	5.84815	5.61741	7.14873	6.24326	5.04678	6.04831	5.88002
Up	ENSMUSG00000097547	1.44857	0.00919	B230110C06Rik	14A2	processed_transcript	5.99334	5.72872	4.39619	6.54501	7.07034	7.00979	7.64471	6.95746	6.55838
Up	ENSMUSG00000032115	1.44683	8.61e-10	Hyou1	9A5.2	protein_coding	10.9616	10.8206	10.8224	12.263	12.3026	12.3758	11.1941	12.0063	12.3436
Up	ENSMUSG00000031647	1.44599	1.22e-07	Mfap3l	8B3.1	protein_coding	8.04381	8.17274	8.06155	9.54692	9.62594	9.39864	9.87965	8.8571	9.02079
Up	ENSMUSG00000101086	1.44009	1.93e-06	Gm28651	14B	lincRNA	6.07076	6.70018	6.55698	7.67024	7.86354	8.04944	7.56789	7.71359	7.11796
Up	ENSMUSG00000032691	1.43642	0.0313	Nlrp3	11B1.3	protein_coding	3.46259	4.7066	5.34162	5.83652	6.02184	6.07398	5.21743	5.41733	5.57677
Up	ENSMUSG00000042359	1.43064	9.77e-08	Osbpl6	2C3	protein_coding	8.83253	8.05251	8.31437	9.9258	9.75684	9.87877	9.3545	8.82828	8.53361
Up	ENSMUSG00000037010	1.42904	0.00209	Apln	XA5	protein_coding	9.87196	11.0706	10.3514	11.8523	12.0236	11.9488	10.4228	11.2725	11.5886
Up	ENSMUSG00000038732	1.42446	6.41e-05	Mboat1	13A3.2	protein_coding	5.10592	5.96908	5.72063	6.91594	7.00862	7.07106	6.37264	6.31162	6.50026
Up	ENSMUSG00000055320	1.41376	5.8e-17	Tead1	7F1	protein_coding	12.9655	12.2805	12.3731	13.9467	13.9541	14.0545	13.9856	14.155	14.0865
Up	ENSMUSG00000114898	1.41146	0.01	Gm49390	14D1	lincRNA	5.00434	4.53774	5.38433	5.97224	6.2164	6.64361	6.60569	5.6979	5.78584
Up	ENSMUSG00000085218	1.40095	8.22e-10	BB218582	2000	processed_transcript	6.90566	6.95617	6.7159	8.32394	8.30126	8.06459	7.81392	7.76182	7.41396
Up	ENSMUSG00000085525	1.3903	0.0457	Gm13166	40	lincRNA	4.07703	4.47676	4.31021	5.83652	5.69608	4.72055	4.90408	4.48207	4.76869
Up	ENSMUSG00000064342	1.38947	2.09e-19	mt-Ti	MT	Mt_tRNA	10.8202	10.2229	10.3674	11.7897	11.9296	11.9155	11.6264	11.6656	11.5645
Up	ENSMUSG00000062785	1.38929	0.000586	Kcnc3	7B3	protein_coding	6.12015	6.01269	5.38433	6.92553	7.17707	7.46268	6.79284	6.45261	6.01067
Up	ENSMUSG00000110317	1.38501	0.0339	Gm45250	8A2	lincRNA	4.34976	4.04419	4.12114	5.04385	5.58768	5.3672	4.62954	5.45134	5.26394
Up	ENSMUSG00000104344	1.38324	0.0101	Gm38077	9F1	TEC	6.12015	4.65248	6.09953	6.64126	7.53909	6.89021	6.65109	6.76807	7.16549
Up	ENSMUSG00000035112	1.37863	5.47e-06	Wnk4	11D	protein_coding	8.26307	8.02082	7.526	9.43221	9.32411	9.23648	9.90642	8.97284	9.02853
Up	ENSMUSG00000026864	1.37638	8.19e-10	Hspa5	2B	protein_coding	14.4755	14.4654	14.3111	15.7907	15.796	15.7997	14.5628	15.5157	15.6186
Up	ENSMUSG00000086938	1.36549	3.05e-05	4930481A15Rik	19A	antisense	8.45337	7.18308	7.8569	9.1468	9.21675	9.43211	8.52848	9.11488	9.09139
Up	ENSMUSG00000021238	1.36446	3.24e-16	Aldh6a1	12D1	protein_coding	12.5488	12.1355	11.8525	13.5518	13.6268	13.5335	13.5066	13.3172	13.2238
Up	ENSMUSG00000028278	1.36111	5.36e-15	Rragd	4A5	protein_coding	11.7845	11.515	10.9908	12.7933	12.8172	12.868	12.394	12.4497	12.4798
Up	ENSMUSG00000006378	1.35682	1.98e-05	Gcat	150	protein_coding	7.39143	6.46923	7.38591	8.37732	8.77899	8.18496	8.02404	8.33562	8.06732
Up	ENSMUSG00000042340	1.35521	0.000235	Ctf1	7F3	protein_coding	6.04541	5.8539	6.85905	7.75872	7.79206	7.26709	8.29105	7.74135	8.06231
Up	ENSMUSG00000011382	1.35483	1.4e-16	Dhdh	7B3	protein_coding	9.03283	8.6267	8.95478	10.1902	10.2345	10.2561	10.6202	10.1949	10.3172
Up	ENSMUSG00000078932	1.3488	0.0374	CN725425	15000	protein_coding	3.74044	4.7066	4.69654	5.81605	5.08827	5.85919	5.74974	5.41733	5.22858
Up	ENSMUSG00000026012	1.33639	2.62e-05	Cd28	1C2	protein_coding	6.25894	7.03231	6.17445	7.73711	7.72967	8.05956	7.74581	7.96381	7.63263
Up	ENSMUSG00000038375	1.33156	1.3e-24	Trp53inp2	2H1	protein_coding	14.3453	13.8101	14.086	15.3891	15.4874	15.4063	15.3853	15.3899	15.3299
Up	ENSMUSG00000044447	1.32465	8.89e-21	Dock5	14D1	protein_coding	8.85459	8.88026	8.63929	9.97972	10.2312	10.1201	10.0432	9.9404	9.78662
Up	ENSMUSG00000100457	1.32093	0.017	D830032E09Rik	1E2.1	lincRNA	7.2094	5.40784	5.58074	7.64725	7.53909	7.56562	6.2985	6.21595	6.18683
Up	ENSMUSG00000097431	1.32081	3.47e-09	Gm26782	14C1	antisense	8.11254	8.59836	8.04833	9.54225	9.43775	9.76285	9.69873	9.64035	9.17736
Up	ENSMUSG00000103081	1.32064	4.04e-05	Pcdhgb8	18B3	polymorphic_pseudogene	6.32363	6.57484	5.84815	7.39457	7.43344	7.81881	6.9342	7.09289	7.32467
Up	ENSMUSG00000068747	1.31754	3.35e-23	Sort1	3F2.3	protein_coding	10.2308	10.3516	10.0502	11.6332	11.5887	11.3578	11.0132	10.8461	10.7595
Up	ENSMUSG00000000197	1.31735	0.00983	Nalcn	1400000	protein_coding	4.34976	4.47676	4.76278	5.70908	5.72195	5.66089	5.80434	5.34681	5.80997
Up	ENSMUSG00000021508	1.31602	0.00129	Cxcl14	13B1	protein_coding	7.01417	7.14439	6.66485	8.2835	8.45957	7.9442	8.64151	7.15612	8.0112
Up	ENSMUSG00000020102	1.31269	3.48e-07	Slc16a7	10D3	protein_coding	7.57977	7.59535	8.13841	8.98198	9.08837	9.1935	8.92017	9.06907	8.34834
Up	ENSMUSG00000048371	1.31156	1.58e-07	Pdp2	8D3	protein_coding	9.79039	9.27218	8.64808	10.5036	10.6845	10.6567	10.537	10.3187	10.3577
Up	ENSMUSG00000022332	1.30189	1.39e-38	Khdrbs3	15D3	protein_coding	10.4639	10.4998	10.3727	11.7881	11.7451	11.7045	11.3735	11.6097	11.5838
Up	ENSMUSG00000105096	1.29953	0.00379	Gbp10	500000	protein_coding	5.88319	5.67543	5.46613	7.12179	6.65283	6.93485	7.68163	6.62641	7.87489
Up	ENSMUSG00000046345	1.29928	1.7e-08	Smco1	16B3	protein_coding	8.11863	8.54737	7.77902	9.58372	9.41414	9.41645	9.38168	8.92826	9.07904
Up	ENSMUSG00000026112	1.29918	5.72e-38	Coa5	1B	protein_coding	11.9418	11.7899	12.1317	13.2499	13.2998	13.2265	13.1765	13.1194	13.1342
Up	ENSMUSG00000042978	1.29244	1.74e-19	Sbk1	7F3	protein_coding	11.1709	10.7172	11.195	12.2841	12.3859	12.3298	12.6913	12.6551	12.9035
Up	ENSMUSG00000029499	1.28868	1.01e-15	Pxmp2	5F	protein_coding	9.95768	9.47679	9.47789	11.0122	10.9868	10.8113	10.8845	10.7132	10.6569
Up	ENSMUSG00000018554	1.28743	1.75e-15	Ybx2	11B3	protein_coding	7.73845	7.7386	7.68819	8.9957	8.99597	8.9891	8.34729	8.60854	8.66176
Up	ENSMUSG00000078648	1.28505	0.0326	Gm17546	15F1	antisense	4.34976	4.95038	4.62711	6.02671	6.00086	5.30054	5.25712	4.72385	4.81711
Up	ENSMUSG00000034206	1.28485	6.12e-06	Polq	16B3	protein_coding	7.24324	7.78964	7.59126	8.63863	8.96922	8.85616	9.57661	8.69978	8.94928
Up	ENSMUSG00000079164	1.28065	0.00712	Tlr5	1H5	protein_coding	5.88319	5.64804	5.90792	6.90629	7.03981	7.14891	5.40577	6.61144	6.83017
Up	ENSMUSG00000044026	1.27901	0.00703	Slc35g1	19C3	protein_coding	6.04541	5.94676	6.1499	7.3807	7.44125	6.95666	7.95935	6.45261	7.02826
Up	ENSMUSG00000046223	1.27653	4.74e-08	Plaur	7A3	protein_coding	6.74174	7.04287	6.7159	8.24573	8.01771	7.99778	7.35579	7.65643	7.63938
Up	ENSMUSG00000021236	1.27576	2.85e-09	Entpd5	12D1	protein_coding	11.6716	11.8831	11.2681	12.9275	12.9149	12.8707	13.0026	12.4317	12.212
Up	ENSMUSG00000021185	1.27206	2.04e-33	Dglucy	12E	protein_coding	10.447	10.2619	10.1847	11.5924	11.629	11.4889	10.9773	10.9494	10.8619
Up	ENSMUSG00000054203	1.27131	0.000544	Ifi205	1H3	protein_coding	8.76813	7.42018	7.76292	9.53601	8.87724	9.56584	8.62264	8.7278	8.57994
Up	ENSMUSG00000022367	1.2709	0.0457	Has2	15D1	protein_coding	5.41389	5.80512	5.81731	6.82666	6.96595	6.89021	4.43564	6.25498	6.57255
Up	ENSMUSG00000020029	1.26819	2.62e-89	Nudt4	10C2	protein_coding	12.9214	12.9528	12.8895	14.1976	14.1864	14.1839	13.7264	13.812	13.8169
Up	ENSMUSG00000038473	1.26595	3.01e-05	Nos1ap	1H3	protein_coding	6.86277	7.22076	6.35707	7.80101	8.20822	8.24823	7.52789	7.86635	7.82249
Up	ENSMUSG00000105263	1.26352	4.04e-06	Gm42427	5B3	TEC	6.87721	6.35526	6.1499	7.68725	7.67774	7.78873	7.28076	7.32155	7.36594
Up	ENSMUSG00000046794	1.26316	7.65e-10	Ppp1r3b	8A4	protein_coding	9.63551	9.84877	9.29131	11.1632	10.8938	10.4683	10.879	10.7563	10.7657
Up	ENSMUSG00000041930	1.25741	0.00689	Fam222a	5F	protein_coding	6.86277	6.89921	6.57553	7.65303	8.06396	8.26143	6.40833	8.11468	7.42961
Up	ENSMUSG00000004347	1.25729	4.87e-16	Pde1c	6B3	protein_coding	11.1877	10.8259	10.6861	12.208	12.042	12.2547	11.853	11.6045	11.5408
Up	ENSMUSG00000029359	1.25649	1.41e-35	Tesc	5F	protein_coding	10.8842	10.8792	10.7281	12.0803	12.165	12.0127	12.1106	11.8895	12.0227
Up	ENSMUSG00000106025	1.25341	0.00141	Gm42940	3G1	TEC	5.73251	5.30634	6.09953	6.87694	7.17707	6.69642	7.62209	6.99253	7.13716
Up	ENSMUSG00000064346	1.25022	4.02e-15	mt-Tw	MT	Mt_tRNA	10.314	9.75237	9.91112	11.1412	11.2879	11.3392	10.995	10.9546	10.7993
Up	ENSMUSG00000038201	1.24823	0.000778	Kcna7	7B3	protein_coding	6.55678	6.67325	5.54353	7.41514	7.67774	7.55136	7.71764	7.23634	7.67266
Up	ENSMUSG00000057606	1.24806	1.27e-05	Colq	14B	protein_coding	8.52389	8.48293	7.46762	9.33123	9.55034	9.52628	8.37009	8.7278	8.65179
Up	ENSMUSG00000027765	1.24663	1.26e-08	P2ry1	30	protein_coding	9.82618	8.95761	9.08023	10.536	10.5519	10.655	10.6844	10.5898	10.5606
Up	ENSMUSG00000060548	1.24448	0.012	Tnfrsf19	14D1	protein_coding	5.05603	5.75464	5.1569	6.64126	6.82982	5.97058	6.94639	6.19603	6.81833
Up	ENSMUSG00000017861	1.24328	0.0494	Mybl2	2H2	protein_coding	5.63392	6.93365	6.24567	7.39457	7.6443	7.66833	5.693	7.65643	7.73699
Up	ENSMUSG00000097626	1.24263	0.00767	4921504A21Rik	5A3	antisense	6.04541	5.56258	5.10677	6.6983	6.92198	6.75982	7.26137	6.53421	6.29335
Up	ENSMUSG00000073608	1.23905	1.43e-05	Gal3st2c	1D	protein_coding	7.44087	7.86891	7.18314	8.7372	8.70956	8.80297	8.49982	8.40233	7.72435
Up	ENSMUSG00000086392	1.23827	0.0105	Mccc1os	3B	antisense	5.24602	4.75876	5.10677	5.93475	5.79689	6.657	6.33605	6.72701	6.61425
Up	ENSMUSG00000034057	1.23414	0.00895	Myrfl	10D2	protein_coding	5.10592	6.24986	5.34162	6.5072	7.03981	6.9015	6.37264	6.64121	6.24107
Up	ENSMUSG00000116056	1.23351	9.16e-05	Gm4544	15F3	lincRNA	6.42539	6.53052	6.62978	7.87215	7.34464	7.89986	6.54286	6.45261	6.01067
Up	ENSMUSG00000050578	1.22898	0.00295	Mmp13	9A1	protein_coding	5.63392	6.33822	6.07366	7.5576	6.63932	7.32692	6.92191	6.48581	6.62789
Up	ENSMUSG00000062373	1.22741	4.48e-36	Tmem65	15D1	protein_coding	12.5455	12.409	12.3191	13.6135	13.675	13.6738	13.8468	13.654	13.6303
Up	ENSMUSG00000023272	1.226	0.000251	Creld2	15000	protein_coding	9.11737	8.8445	8.76582	10.1	10.1309	10.177	8.58805	9.64587	10.1178
Up	ENSMUSG00000020431	1.22342	1.59e-06	Adcy1	11A1	protein_coding	7.16301	7.41206	6.82844	8.42204	8.04871	8.55746	7.98321	7.77531	7.97431
Up	ENSMUSG00000022788	1.22335	2.57e-14	Fgd4	16A3	protein_coding	10.8378	10.3717	10.2993	11.7177	11.6958	11.8161	11.4584	11.5269	11.232
Up	ENSMUSG00000093482	1.22255	0.00343	Gm20619	6A1	lincRNA	6.44491	6.61784	5.617	7.00907	7.82824	7.47028	7.83374	7.2167	7.8343
Up	ENSMUSG00000026255	1.22241	3.49e-06	Efhd1	1C5	protein_coding	7.07806	7.28443	7.45765	8.44221	8.51981	8.48427	7.33739	7.94006	8.11652
Up	ENSMUSG00000086350	1.22026	4.59e-10	B230369F24Rik	1H4	antisense	7.28715	7.03231	7.18314	8.39813	8.30554	8.39123	8.77051	8.51917	8.42063
Up	ENSMUSG00000026639	1.21732	8.82e-06	Lamb3	1H6	protein_coding	8.38428	7.58093	8.38442	9.26669	9.22808	9.57644	9.32912	8.94924	8.7641
Up	ENSMUSG00000048486	1.2154	6.66e-07	Fitm2	2H3	protein_coding	13.053	12.1605	11.9583	13.6434	13.6737	13.7444	13.4848	13.6541	13.4466
Up	ENSMUSG00000045625	1.2151	0.0484	Pigz	16B2	protein_coding	4.89507	4.41308	4.47734	5.66397	5.55926	5.81211	5.37002	5.66929	4.61285
Up	ENSMUSG00000028360	1.20938	0.0435	Slc44a5	3H3	protein_coding	5.3324	4.95038	4.62711	5.68671	6.4355	6.0938	4.43564	4.88182	5.36511
Up	ENSMUSG00000031958	1.20795	4.72e-15	Ldhd	80	protein_coding	9.55472	9.19619	9.38367	10.5731	10.6102	10.5788	10.5309	10.1176	10.2
Up	ENSMUSG00000064343	1.206	1.68e-20	mt-Tq	MT	Mt_tRNA	10.5799	10.2607	10.1526	11.4381	11.5909	11.6035	11.2905	11.3314	11.2558
Up	ENSMUSG00000041193	1.1999	2.45e-11	Pla2g5	4D3	protein_coding	9.92331	10.0027	9.75511	11.0717	11.1052	11.106	9.71307	9.00182	9.46062
Up	ENSMUSG00000102752	1.19858	8.14e-08	Gm7694	1H3	protein_coding	8.64696	8.24309	8.13841	9.30024	9.64972	9.66688	8.68216	9.18225	9.10608
Up	ENSMUSG00000036006	1.19636	3.22e-07	Ripor2	13A3.1	protein_coding	8.2297	7.8866	7.73018	9.122	9.12277	9.1958	8.09694	8.78226	8.42845
Up	ENSMUSG00000042109	1.19132	0.0462	Csdc2	150	protein_coding	11.0439	9.45521	9.41748	11.3245	11.4938	11.2998	11.0915	11.3262	11.1849
Up	ENSMUSG00000037110	1.19061	1.83e-27	Ralgapa2	2G1	protein_coding	11.5147	11.5794	11.4761	12.6804	12.76	12.6998	12.6	12.2782	12.2963
Up	ENSMUSG00000101693	1.1897	2.12e-08	Gm19461	10000	antisense	8.34327	8.0681	7.61835	9.19318	9.19613	9.26517	9.14835	8.95221	8.83047
Up	ENSMUSG00000106375	1.18825	0.00117	Gm43361	5F	TEC	5.82479	5.19716	5.617	6.66434	6.65283	6.72212	6.90951	6.50213	6.58659
Up	ENSMUSG00000016386	1.18802	4.76e-12	Mpped2	2000	protein_coding	8.74863	8.66479	8.51026	9.71391	9.88547	9.87017	9.27699	9.06084	8.77946
Up	ENSMUSG00000008658	1.18615	6.23e-09	Rbfox1	16A1	protein_coding	9.91983	9.17954	9.27154	10.7589	10.733	10.5278	10.2181	10.3528	10.3881
Up	ENSMUSG00000029864	1.18099	2.84e-18	Gstk1	6B2.1	protein_coding	10.4373	10.1319	9.92746	11.3532	11.3771	11.347	11.1922	11.1426	11.2169
Up	ENSMUSG00000031298	1.17714	0.0212	Adgrg2	XF4	protein_coding	5.52809	4.9048	6.09953	6.68707	6.35512	6.96744	5.63393	6.19603	6.18683
Up	ENSMUSG00000040350	1.17699	3.5e-16	Trim7	11B1.2	protein_coding	10.037	9.95878	9.83041	11.083	11.1712	11.0999	11.101	10.9457	10.6155
Up	ENSMUSG00000051235	1.17656	0.00632	Gen1	12A1.1	protein_coding	6.28083	6.82775	6.22231	7.52012	7.59616	7.72025	6.25996	7.13535	7.59841
Up	ENSMUSG00000020534	1.1753	3.97e-05	Shmt1	11B2	protein_coding	7.44087	6.92226	6.87411	8.42204	8.20822	8.10909	8.14003	8.45776	7.78646
Up	ENSMUSG00000071253	1.17332	3.68e-18	Slc25a16	10B4	protein_coding	9.59459	9.79045	9.65838	10.9359	10.8089	10.8121	11.1274	10.9209	10.7282
Up	ENSMUSG00000072902	1.17123	4.33e-05	Gm10435	11B1.3	antisense	8.4143	8.28371	7.5068	9.03609	9.39417	9.38664	8.46635	8.62725	8.0773
Up	ENSMUSG00000019838	1.1709	2.46e-09	Slc16a10	10B1	protein_coding	9.98627	9.26318	9.3863	10.7555	10.7952	10.688	10.561	10.3551	10.3162
Up	ENSMUSG00000044933	1.17012	0.00108	Sstr3	150	protein_coding	6.34457	6.46923	6.73253	7.88203	7.43344	7.62131	7.3649	7.44483	6.54407
Up	ENSMUSG00000093677	1.1696	0.0497	Gm20712	15D1	sense_overlapping	6.21415	5.67543	5.65238	6.79562	7.01909	7.12021	7.58358	6.21595	5.8337
Up	ENSMUSG00000037949	1.16955	1.75e-29	Ano10	9F4	protein_coding	9.8299	9.97816	9.98409	11.0781	11.1876	11.027	10.103	10.2099	10.1021
Up	ENSMUSG00000074698	1.16837	7e-53	Csnk2a1	2G3	protein_coding	11.6285	11.7006	11.7465	12.7968	12.8833	12.8983	12.755	12.8448	12.7868
Up	ENSMUSG00000041827	1.16817	0.0201	Oasl1	5F	protein_coding	6.04541	7.04287	5.617	7.83193	7.43344	7.14891	6.54286	7.24606	6.73257
Up	ENSMUSG00000027316	1.16653	0.000466	Gfra4	2F1	protein_coding	7.04007	6.38875	6.04733	7.70962	7.74867	7.58676	7.34662	7.038	7.31627
Up	ENSMUSG00000025911	1.16644	5.79e-07	Adhfe1	1A2	protein_coding	11.5319	10.6122	10.5867	12.197	12.1316	12.1071	11.9725	12.0343	11.9184
Up	ENSMUSG00000037095	1.16556	0.000532	Lrg1	17D	protein_coding	9.87556	8.91515	8.36322	10.4136	10.3015	10.33	9.67878	9.9933	9.90194
Up	ENSMUSG00000108994	1.16493	0.00236	Gm31663	70	transcribed_unprocessed_pseudogene	8.08171	7.17351	6.59384	8.63278	8.52349	8.52133	8.12937	8.20217	7.82249
Up	ENSMUSG00000031232	1.16404	8.77e-25	Magt1	XD	protein_coding	10.7986	10.9538	10.6613	11.9069	11.9797	12.0289	11.3998	11.5701	11.6244
Up	ENSMUSG00000022032	1.16349	3.23e-12	Scara5	14D1	protein_coding	10.1152	9.59807	9.5453	10.8729	10.9455	10.9872	10.1734	10.176	10.3204
Up	ENSMUSG00000032263	1.16215	6.51e-15	Bckdhb	900	protein_coding	10.2434	9.83972	9.70545	11.1438	11.0823	11.0931	10.745	10.6275	10.7377
Up	ENSMUSG00000036918	1.162	8.1e-13	Ttc7	170000	protein_coding	8.70478	8.88026	9.04406	10.1662	10.1139	9.80704	9.43456	9.28247	9.2475
Up	ENSMUSG00000033624	1.1606	7.13e-21	Pdpr	80	protein_coding	11.4248	11.1466	11.1384	12.3667	12.4027	12.4357	12.4983	12.1928	12.2378
Up	ENSMUSG00000020902	1.15849	2e-24	Ntn1	11B3	protein_coding	11.124	11.1935	10.8999	12.2808	12.253	12.17	11.8866	12.1312	12.0117
Up	ENSMUSG00000117692	1.15441	4.22e-05		19C1	lincRNA	6.74174	7.10464	7.37536	8.51388	8.2577	7.82476	8.67851	8.57036	8.36879
Up	ENSMUSG00000066861	1.1515	0.0225	Oas1g	5F	protein_coding	4.89507	6.15573	5.38433	6.83685	6.5264	6.61647	5.83088	5.66929	6.16828
Up	ENSMUSG00000053205	1.15083	1.63e-11	Styx	14C1	protein_coding	9.62485	9.26092	9.25725	10.7522	10.4521	10.3783	10.7025	10.7707	10.4575
Up	ENSMUSG00000086245	1.14663	0.0194	Gm16170	11B1.2	antisense	5.88319	5.70232	5.05484	6.14634	6.86507	6.89021	6.40833	6.88466	6.13046
Up	ENSMUSG00000044938	1.13957	2.09e-25	Klhl31	9D	protein_coding	11.6481	11.8591	11.8396	12.8843	13.0144	12.8694	12.8065	13.056	13.0398
Up	ENSMUSG00000021930	1.13822	4.02e-31	Spryd7	14D1	protein_coding	10.2723	10.263	10.4016	11.5266	11.433	11.3827	11.6222	11.4612	11.495
Up	ENSMUSG00000001334	1.13338	7.76e-23	Fndc5	4D2.2	protein_coding	13.4493	13.3748	13.0513	14.3959	14.4898	14.4177	14.3838	14.257	14.3201
Up	ENSMUSG00000027524	1.13317	0.0173	Edn3	2H4	protein_coding	4.07703	4.53774	4.76278	5.59355	5.74736	4.95533	8.83749	8.22201	8.30656
Up	ENSMUSG00000028647	1.13292	1.57e-12	Mycbp	4D2.2	protein_coding	8.32758	8.37427	8.5389	9.62255	9.56828	9.41842	9.66409	9.76727	9.39833
Up	ENSMUSG00000055296	1.12968	1.8e-06	Tmem245	4B3	protein_coding	12.0191	11.1349	11.2879	12.6018	12.6128	12.7682	12.7797	12.6252	12.212
Up	ENSMUSG00000085272	1.12729	0.00855	Sbk3	7A1	protein_coding	6.70983	5.94676	6.46048	7.24943	7.09034	7.97659	6.54286	6.25498	5.9897
Up	ENSMUSG00000114019	1.12403	4.37e-05	Gm47155	13C3	TEC	6.87721	6.40521	6.98926	7.60013	8.12825	7.83067	7.95333	7.87264	7.86341
Up	ENSMUSG00000104394	1.11891	0.0023	Gm37254	1H5	TEC	6.14423	5.82971	6.62978	7.24943	7.214	7.45504	6.57462	7.23634	7.03851
Up	ENSMUSG00000039652	1.11793	2.05e-08	Cpeb3	19C2	protein_coding	11.3812	11.0531	10.7146	12.1163	12.1991	12.2564	12.4866	12.1498	11.8783
Up	ENSMUSG00000054027	1.11203	7.35e-13	Nt5dc3	10C1	protein_coding	11.4636	11.1654	11.3765	12.4639	12.5059	12.3806	11.9439	12.401	12.4769
Up	ENSMUSG00000018401	1.11128	2.68e-07	Mtmr4	11C	protein_coding	10.3764	9.88589	9.87414	11.243	11.081	11.1907	10.425	11.0311	11.1369
Up	ENSMUSG00000063659	1.11123	1.16e-18	Zbtb18	1H4	protein_coding	10.169	9.99729	9.74286	11.1021	11.0641	11.0999	11.1341	11.0416	11.0013
Up	ENSMUSG00000022508	1.11116	0.000137	Bcl6	16B1	protein_coding	9.57479	9.28112	9.87414	10.1962	10.9788	10.8232	10.4909	10.8995	9.99301
Up	ENSMUSG00000020684	1.10664	1.65e-08	Rasl10b	11C	protein_coding	10.2572	10.7919	10.1741	11.5936	11.6363	11.3771	11.2833	10.9427	10.8648
Up	ENSMUSG00000028383	1.10581	1.93e-10	Hsdl2	4B3	protein_coding	13.3223	12.7266	12.657	14.0981	14.0435	13.974	14.007	13.8279	13.7959
Up	ENSMUSG00000113975	1.10172	0.00325	Gm36372	12A1.1	lincRNA	5.85428	6.17505	6.66485	7.19497	7.16768	7.58676	7.82717	7.12486	7.65278
Up	ENSMUSG00000044017	1.1017	6.3e-06	Adgrd1	5G1.3	protein_coding	7.93068	8.36589	8.14464	9.15904	9.1611	9.41645	8.14003	8.76883	8.83929
Up	ENSMUSG00000068854	1.10092	9.82e-13	Hist2h2be	3F2.1	protein_coding	8.08171	8.49066	8.28649	9.32219	9.45906	9.38664	9.62102	9.61432	9.4833
Up	ENSMUSG00000024726	1.09826	1.82e-22	Carnmt1	19B	protein_coding	10.6603	10.3335	10.3793	11.4956	11.5621	11.6216	11.3559	11.3551	11.3763
Up	ENSMUSG00000030996	1.09613	1.13e-07	Art1	700	protein_coding	11.4797	11.3637	11.2408	12.4342	12.5258	12.4167	12.8671	12.0648	12.1227
Up	ENSMUSG00000040446	1.09273	5.04e-14	Rprd1a	18A2	protein_coding	10.7747	10.4834	10.2337	11.5508	11.5944	11.6673	11.2851	11.4151	11.4463
Up	ENSMUSG00000020935	1.09216	2.96e-21	Dcakd	110	protein_coding	10.1424	10.1479	9.95428	11.1121	11.2765	11.129	10.8501	10.8676	11.0566
Up	ENSMUSG00000045201	1.09166	2.66e-07	Lrrc3b	14A2	protein_coding	9.14149	9.68657	9.46551	10.7742	10.5671	10.2126	10.3293	9.91015	10.2023
Up	ENSMUSG00000030747	1.0902	7.74e-06	Dgat2	70	protein_coding	13.3067	12.5741	12.5234	13.915	13.9762	13.9211	14.3151	13.6574	13.6434
Up	ENSMUSG00000040183	1.08993	0.00282	Ankrd6	4A5	protein_coding	5.91152	6.43757	5.84815	7.13011	6.92198	7.34358	7.08516	6.95746	7.55625
Up	ENSMUSG00000032313	1.08868	0.0001	Tmem266	9B	protein_coding	6.21415	6.6319	6.84382	7.68725	7.70394	7.5297	7.84029	7.86003	7.47559
Up	ENSMUSG00000060579	1.08829	0.0434	Fhit	14A1	protein_coding	4.64803	5.53293	5.10677	6.3594	5.61555	6.34599	5.693	6.07036	5.90263
Up	ENSMUSG00000028737	1.08785	2.55e-14	Aldh4a1	4D3	protein_coding	11.8973	11.4643	11.3884	12.7127	12.726	12.623	12.5655	12.4007	12.4912
Up	ENSMUSG00000031708	1.08521	5.36e-17	Tecr	8C2	protein_coding	12.4834	12.8197	12.4347	13.6176	13.722	13.6826	14.067	13.8319	13.8039
Up	ENSMUSG00000016458	1.081	4.37e-05	Wt1	200	protein_coding	8.61717	8.73483	8.44619	9.62255	9.75841	9.65024	8.48736	9.22219	9.52398
Up	ENSMUSG00000004035	1.07791	3.26e-18	Gstm7	3F2.3	protein_coding	9.58802	9.23353	9.40457	10.5593	10.453	10.4473	10.1876	10.2124	10.2148
Up	ENSMUSG00000047205	1.07745	0.0267	Dusp18	11A1	protein_coding	11.3368	10.3346	9.91659	11.5438	11.8405	11.7962	11.9803	11.7009	11.5399
Up	ENSMUSG00000040653	1.07577	1.41e-16	Ppp1r14c	10A1	protein_coding	12.5798	12.9879	12.8605	13.9166	13.868	13.8994	14.17	13.8931	13.8848
Up	ENSMUSG00000052373	1.07531	0.0203	Mpp3	11D	protein_coding	6.28083	6.42148	5.90792	6.96326	6.98744	7.69452	6.20013	7.2167	7.20241
Up	ENSMUSG00000052387	1.07505	0.0107	Trpm3	19B	protein_coding	8.81763	7.5368	7.21898	9.1912	8.90291	9.17501	8.66751	9.11488	9.11821
Up	ENSMUSG00000062210	1.0742	6.75e-12	Tnfaip8	18D1	protein_coding	11.0074	11.1349	10.5414	11.9673	11.9264	12.0714	11.6813	11.6083	11.5048
Up	ENSMUSG00000020277	1.0726	4.63e-16	Pfkl	10C1	protein_coding	11.6401	11.6419	11.5259	12.625	12.7567	12.641	11.9635	12.3568	12.4129
Up	ENSMUSG00000049001	1.07087	5.66e-05	Ndnf	6C1	protein_coding	7.43111	7.20205	7.01666	8.57912	8.10878	8.08453	7.62967	7.41067	7.79857
Up	ENSMUSG00000032690	1.0646	8.1e-06	Oas2	5F	protein_coding	7.75418	8.31017	8.19948	9.20897	9.10567	9.17035	8.55658	8.96698	9.22524
Up	ENSMUSG00000104063	1.06168	2.76e-05	Pcdhgb7	18B3	protein_coding	8.08793	7.36235	7.74665	8.78011	8.57408	9.03082	8.17671	8.411	8.21918
Up	ENSMUSG00000118383	1.06064	8.35e-06		19A	lincRNA	12.5273	11.7332	11.6671	13.0723	13.0638	13.1368	12.6611	12.6083	12.1254
Up	ENSMUSG00000020363	1.0601	9.16e-06	Gfpt2	11B1.2	protein_coding	9.09592	9.46898	9.33823	10.2789	10.5182	10.2855	9.29139	10.0719	10.1347
Up	ENSMUSG00000107369	1.05845	0.0158	Gstm2-ps1	5F	processed_pseudogene	5.05603	5.7801	5.96531	6.67575	6.80582	6.4419	6.68057	6.11347	6.51501
Up	ENSMUSG00000020048	1.05189	3.05e-07	Hsp90b1	10C1	protein_coding	14.1132	14.0044	13.8357	15.0565	14.9723	15.0906	14.1328	14.9282	14.9956
Up	ENSMUSG00000023341	1.04962	0.0338	Mx2	16C4	polymorphic_pseudogene	6.14423	6.98929	5.72063	7.33825	7.3694	7.5003	6.22035	7.06021	6.18683
Up	ENSMUSG00000064179	1.04865	4.04e-05	Tnnt1	7A1	protein_coding	9.08041	9.40291	8.46123	10.1519	10.1405	9.9279	9.14306	9.60113	9.24086
Up	ENSMUSG00000021699	1.04488	3.97e-05	Pde4d	13D2.1	protein_coding	9.75369	8.87436	8.93696	10.0861	10.4404	10.31	10.2491	9.98461	9.99169
Up	ENSMUSG00000085172	1.04309	0.0081	Gm6542	18B2	processed_pseudogene	6.21415	6.28586	5.65238	6.86702	7.214	7.13941	6.54286	5.90841	6.57255
Up	ENSMUSG00000024579	1.04179	0.00135	Pcyox1l	180	protein_coding	6.34457	6.85197	6.1499	7.46858	7.50968	7.5077	7.14984	7.11428	7.6122
Up	ENSMUSG00000032816	1.03906	1e-10	Igdcc4	9C	protein_coding	8.63851	8.86546	8.92255	9.76554	9.97962	9.78588	9.78949	9.58398	9.95294
Up	ENSMUSG00000045917	1.03816	5.06e-10	Tmem268	4C1	protein_coding	8.5735	8.44761	8.45122	9.50597	9.55394	9.50423	9.25265	8.94924	9.43176
Up	ENSMUSG00000032122	1.03767	5.62e-09	Slc37a2	9A4	protein_coding	7.60601	7.71239	7.54495	8.51706	8.63663	8.77869	8.0749	7.96969	8.04717
Up	ENSMUSG00000036985	1.03494	2.11e-20	Zdhhc9	XA5	protein_coding	9.94917	9.96157	10.0943	10.9986	11.0596	11.0456	11.0226	10.8509	10.7432
Up	ENSMUSG00000118012	1.0348	7.84e-11		18000	lincRNA	8.52847	8.2658	8.55301	9.45391	9.40818	9.56938	8.99542	8.72084	8.85966
Up	ENSMUSG00000015843	1.03372	4.24e-07	Rxrg	1H2.3	protein_coding	10.8761	10.3389	10.0798	11.54	11.6456	11.2992	10.9877	11.123	11.0157
Up	ENSMUSG00000036098	1.03227	0.0235	Myrf	19A	protein_coding	7.12722	6.88754	5.84815	7.88695	7.12953	8.00826	6.85882	6.95746	6.71989
Up	ENSMUSG00000038121	1.03212	7.31e-24	Fam210a	1800	protein_coding	12.7598	12.51	12.4615	13.5588	13.6137	13.6695	13.6473	13.6182	13.5318
Up	ENSMUSG00000105176	1.02923	0.00138	Gm43668	3A3	TEC	6.84819	6.98929	6.55698	7.29453	7.90365	8.12843	7.68163	7.45325	7.54191
Up	ENSMUSG00000117285	1.02737	0.0488		17000	processed_pseudogene	5.73251	5.34097	5.1569	5.77421	6.63932	6.6027	5.72165	6.31162	5.8337
Up	ENSMUSG00000024924	1.02612	3.44e-08	Vldlr	19C1	protein_coding	13.8922	13.2934	13.1482	14.4526	14.4593	14.606	14.6985	14.7999	14.5568
Up	ENSMUSG00000107331	1.026	0.00907	Gm42732	5C3.2	TEC	6.94732	5.99105	7.08299	7.88203	7.96993	7.27579	7.87259	7.63439	7.63263
Up	ENSMUSG00000118456	1.02357	0.0279	NA	NANA	NA	5.56424	5.94676	5.50535	6.51992	6.75661	6.6834	5.66376	6.21595	6.73257
Up	ENSMUSG00000024219	1.02299	8.63e-17	Anks1	17A3.3	protein_coding	11.7373	11.6553	11.4896	12.6726	12.7411	12.5387	12.1451	12.4478	12.4247
Up	ENSMUSG00000091780	1.02232	0.0491	Sco2	15000	protein_coding	6.3652	6.13614	5.54353	7.13011	6.98744	6.97815	5.83088	7.23634	7.09851
Up	ENSMUSG00000042793	1.01954	1.58e-08	Lgr6	10000	protein_coding	11.2396	10.7246	10.6284	11.847	11.8776	11.9947	11.9309	12.1553	11.776
Up	ENSMUSG00000066900	1.01887	3.98e-26	Suds3	5F	protein_coding	10.9784	11.1882	11.1109	12.1576	12.1591	12.0179	12.0377	12.0067	12.1221
Up	ENSMUSG00000040213	1.01708	2.02e-06	Kyat3	3H1	protein_coding	9.40332	9.13089	8.73315	10.1448	10.088	10.1477	10.2181	9.69637	9.80174
Up	ENSMUSG00000025823	1.01409	0.000936	Pdia4	6B2.3	protein_coding	10.5643	10.7856	10.7609	11.7609	11.6354	11.7582	10.5279	11.488	11.995
Up	ENSMUSG00000056204	1.01364	2.23e-16	Pgpep1	8B3.3	protein_coding	9.99457	10.2754	9.97713	11.0899	11.1963	11.0121	10.7862	10.9247	10.9108
Up	ENSMUSG00000048582	1.01277	4.17e-07	Gja3	14C3	protein_coding	8.99692	9.2878	8.87467	10.1376	9.94572	10.1262	9.62671	9.44531	9.03109
Up	ENSMUSG00000031333	1.01276	1.26e-38	Abcb7	XD	protein_coding	10.9809	10.8792	10.8934	11.9084	11.9086	11.9708	11.9405	11.9137	11.8589
Up	ENSMUSG00000114196	1.01066	0.00029	Gm47547	14B	antisense	9.88274	9.06509	9.14065	10.3222	10.5237	10.4013	10.1219	9.92384	9.34773
Up	ENSMUSG00000026039	1.01064	8.22e-09	Sgo2a	1C1.3	protein_coding	8.47726	8.7797	8.55768	9.60774	9.37595	9.8279	9.44104	9.6218	9.57238
Up	ENSMUSG00000074521	1.0103	0.00442	Gm14327	2H4	protein_coding	8.3064	7.6447	7.03018	8.67034	8.62981	8.93244	7.51158	7.28429	7.13716
Up	ENSMUSG00000022442	1.00855	4.99e-11	Ttll1	150	protein_coding	10.4663	10.7635	10.2711	11.4166	11.6307	11.5117	11.0901	11.0603	11.3144
Up	ENSMUSG00000003814	1.00816	4.03e-09	Calr	8C2	protein_coding	13.6266	13.643	13.6189	14.6374	14.5799	14.6928	13.8478	14.4926	14.5534
Up	ENSMUSG00000066677	1.00347	0.0265	Ifi208	1H3	protein_coding	5.93931	6.68678	6.1499	7.64144	6.84166	7.19551	6.15882	6.99253	6.73257
Up	ENSMUSG00000026675	0.998966	1.02e-06	Hsd17b7	1H3	protein_coding	9.28377	9.24043	9.23117	10.3634	10.35	9.99531	10.4107	10.0443	9.71815
Up	ENSMUSG00000063410	0.997586	1.41e-13	Stk24	1400000	protein_coding	11.0254	10.9433	10.769	11.9483	11.8679	11.9207	11.4125	11.8065	11.7859
Up	ENSMUSG00000042225	0.996815	2.12e-06	Ammecr1	XF2	protein_coding	10.37	9.71325	9.92746	10.9872	10.9544	11.123	10.6447	11.2137	11.076
Up	ENSMUSG00000080888	0.990832	0.0226	Gm14387	2H4	unprocessed_pseudogene	6.07076	5.56258	5.46613	6.74237	6.74404	6.4725	5.83088	6.00316	5.36511
Up	ENSMUSG00000038267	0.989829	1.78e-08	Slc22a23	13A3.3	protein_coding	8.82137	8.84148	9.1344	9.87969	10.1537	9.69796	10.016	9.79403	9.85633
Up	ENSMUSG00000003526	0.989518	0.00985	Prodh	16A3	protein_coding	9.75173	8.43163	8.23492	10.0261	9.88975	9.95253	9.43023	9.25866	9.29955
Up	ENSMUSG00000070691	0.987244	0.032	Runx3	4D3	protein_coding	6.53873	5.37479	6.0205	7.13011	6.48167	7.24952	6.98235	7.2937	7.22052
Up	ENSMUSG00000024892	0.986288	1.76e-07	Pcx	19A	protein_coding	9.56591	8.85052	9.11868	10.208	10.2164	10.1405	10.2029	10.0936	10.0824
Up	ENSMUSG00000052085	0.983621	7.59e-09	Dock8	19B	protein_coding	9.25641	9.08055	8.7207	9.94949	10.1212	9.96872	9.9327	9.80722	9.69566
Up	ENSMUSG00000033590	0.98345	0.0179	Myo5c	9D	protein_coding	7.867	6.9673	6.64742	7.8572	8.38056	8.36701	8.10239	8.18711	7.52014
Up	ENSMUSG00000022102	0.974401	0.00721	Dok2	14D2	protein_coding	6.38555	6.17505	7.01666	7.40831	7.50968	7.60759	6.65109	6.75451	7.19327
Up	ENSMUSG00000004791	0.962905	0.000122	Pgf	12D1	protein_coding	7.87421	7.71239	7.43752	8.75344	8.4324	8.70005	7.54402	7.84732	8.13573
Up	ENSMUSG00000014748	0.961858	1.61e-29	Tex261	6C3	protein_coding	11.0278	10.9656	10.9873	11.8849	11.9773	11.998	11.738	11.8053	11.8914
Up	ENSMUSG00000033450	0.959609	0.014	Tagap	17A1	protein_coding	6.93357	6.4848	6.68207	7.08804	7.58914	8.08453	7.25158	7.49461	6.91047
Up	ENSMUSG00000022636	0.957273	0.00734	Alcam	16B5	protein_coding	6.84819	6.73965	6.33547	7.58811	7.77363	7.37631	6.55883	7.32155	7.32467
Up	ENSMUSG00000090150	0.957225	1.57e-14	Acad11	9F1	protein_coding	11.9648	11.9467	11.607	12.8622	12.7545	12.7972	12.6963	12.5779	12.4542
Up	ENSMUSG00000025733	0.957047	1.93e-25	Rhot2	17A3.3	protein_coding	12.1415	12.0412	11.8849	12.9821	13.0273	12.938	12.7398	12.6626	12.6695
Up	ENSMUSG00000077928	0.95632	0.0345	Mir208b	14C3	miRNA	5.70039	4.99455	5.29761	6.09628	6.28743	6.32937	5.72165	5.83302	5.63194
Up	ENSMUSG00000025353	0.956099	0.0312	Ormdl2	10D3	protein_coding	5.76393	6.82775	6.29127	7.21856	7.45674	7.16773	6.59024	6.72701	7.38212
Up	ENSMUSG00000021823	0.955446	6.03e-13	Vcl	14A3	protein_coding	12.6337	12.7151	12.738	13.6104	13.6963	13.6459	13.1794	13.6608	13.5965
Up	ENSMUSG00000050174	0.953783	1.17e-07	Nudt6	3B	protein_coding	8.63427	8.53993	8.56698	9.38955	9.61562	9.56761	9.36816	9.19736	8.85387
Up	ENSMUSG00000021779	0.952897	0.00046	Thrb	14A2	protein_coding	9.91108	9.14811	8.83673	10.208	10.2755	10.4645	10.3649	10.2955	10.0737
Up	ENSMUSG00000069769	0.952867	3.13e-10	Msi2	11C	protein_coding	12.7615	12.3185	12.3531	13.4092	13.3795	13.5395	13.6496	13.4814	13.2887
Up	ENSMUSG00000033610	0.949781	0.0455	Pank1	19C1	protein_coding	11.5923	10.5132	10.2366	11.8711	11.8902	11.7992	11.7239	11.8236	11.5507
Up	ENSMUSG00000087523	0.947009	0.000173	Gm12319	11B3	lincRNA	6.87721	7.36235	6.91837	8.11356	8.01771	7.8599	7.96536	7.70657	7.69873
Up	ENSMUSG00000044534	0.945967	0.0418	Ackr2	9F4	protein_coding	6.42539	7.12465	6.37835	7.89185	7.53179	7.34358	6.37264	7.10363	7.59147
Up	ENSMUSG00000007617	0.94384	9.62e-11	Homer1	13C3	protein_coding	11.3793	11.0087	11.2408	12.1153	12.114	12.2462	11.7528	12.0607	12.1616
Up	ENSMUSG00000020132	0.942953	4.83e-21	Rab21	10D2	protein_coding	12.1486	11.9676	11.8928	12.9001	12.9825	12.9642	13.057	12.9049	12.8868
Up	ENSMUSG00000028557	0.939538	1.17e-21	Rnf11	4C7	protein_coding	11.8746	12.052	12.1821	12.9743	13.0183	12.9481	13.0184	12.9334	12.9818
Up	ENSMUSG00000001774	0.939009	1.63e-07	Chordc1	9A2	protein_coding	11.148	10.9054	11.035	11.9835	11.9977	11.929	11.3797	11.9056	12.0889
Up	ENSMUSG00000021557	0.938589	4.14e-07	Agtpbp1	13B2	protein_coding	12.3046	11.663	11.6204	12.7682	12.861	12.8761	12.6822	12.6017	12.4568
Up	ENSMUSG00000026610	0.936562	1.01e-06	Esrrg	1H5	protein_coding	10.7513	10.0427	10.0943	11.2473	11.3157	11.2388	11.4036	11.2944	11.3794
Up	ENSMUSG00000061273	0.935514	1.96e-25	Mmgt1	XA6	protein_coding	10.8295	10.8931	10.8879	11.7914	11.7879	11.8342	11.8996	11.9639	11.7552
Up	ENSMUSG00000021786	0.933649	2.12e-12	Oxsm	14A2	protein_coding	9.71	9.74753	9.51439	10.583	10.5528	10.6391	10.6116	10.306	10.3381
Up	ENSMUSG00000015342	0.9331	1.31e-08	Xk	XA1.1	protein_coding	8.88705	8.68178	8.94412	9.9126	9.72361	9.65192	9.39731	9.75541	9.61922
Up	ENSMUSG00000001666	0.932387	2.64e-15	Ddt	10C1	protein_coding	9.55921	9.3988	9.56864	10.3757	10.508	10.4289	10.4433	10.2479	10.2647
Up	ENSMUSG00000020922	0.931906	4.82e-14	Lsm12	11D	protein_coding	9.28918	9.4942	9.50958	10.4843	10.3207	10.2736	10.2067	10.2837	10.3308
Up	ENSMUSG00000019818	0.93187	3.83e-46	Cd164	10B2	protein_coding	12.1686	12.2141	12.202	13.1515	13.0778	13.1486	13.0429	13.0442	12.9999
Up	ENSMUSG00000020484	0.931768	1.82e-07	Xbp1	11A1	protein_coding	11.2234	11.426	11.304	12.2058	12.3151	12.23	11.5249	12.0672	12.2406
Up	ENSMUSG00000021234	0.929077	1.88e-05	Fam161b	12D1	protein_coding	8.26307	8.10886	7.90169	8.8371	8.99597	9.20037	8.58415	9.08541	8.81267
Up	ENSMUSG00000055994	0.926674	0.000112	Nod2	8C3	protein_coding	7.10285	7.33684	7.08299	8.32756	7.86934	8.029	7.96536	7.76182	7.78646
Up	ENSMUSG00000078716	0.926425	7.76e-11	Tmem8b	4A5	protein_coding	9.72404	9.41515	9.65838	10.6204	10.5627	10.3863	10.8869	10.6209	10.8328
Up	ENSMUSG00000030630	0.925176	0.00334	Fah	7D3	protein_coding	7.83036	7.55904	7.43752	8.69297	8.5087	8.36701	8.11864	7.18673	7.4451
Up	ENSMUSG00000035745	0.924079	0.0102	Grin3b	10C1	protein_coding	5.93931	6.01269	5.99317	6.93506	6.56979	7.04075	6.37264	6.41864	6.81833
Up	ENSMUSG00000025871	0.923763	1.69e-25	4833439L19Rik	13B1	protein_coding	11.6648	11.7871	11.6897	12.539	12.7386	12.6302	12.7334	12.6554	12.665
Up	ENSMUSG00000045008	0.92141	0.0104	9030612E09Rik	10B2	protein_coding	6.57461	5.9241	6.35707	6.94452	7.40178	7.19551	6.55883	6.21595	6.3438
Up	ENSMUSG00000035834	0.91862	0.0121	Polr3g	13C3	protein_coding	6.09567	6.35526	6.74896	7.56988	6.94414	7.34358	7.71051	7.34887	7.17481
Up	ENSMUSG00000021898	0.916667	6.33e-09	Asb14	14A3	protein_coding	11.2528	10.7674	10.7198	11.9156	11.853	11.7752	11.6689	11.5129	11.5107
Up	ENSMUSG00000052981	0.916217	2.56e-07	Ube2ql1	13C1	protein_coding	7.81545	7.98295	8.02827	9.00251	8.83043	8.70005	8.69306	8.68199	8.50063
Up	ENSMUSG00000040511	0.915483	2.24e-07	Pvr	7A3	protein_coding	10.4627	10.2754	10.4451	11.2396	11.4018	11.2837	10.4658	10.9186	11.1297
Up	ENSMUSG00000042246	0.914742	5.91e-10	Tmc7	7F2	protein_coding	8.46297	8.41547	8.29211	9.32943	9.16346	9.39465	9.2428	9.30357	9.42201
Up	ENSMUSG00000041836	0.914025	8.85e-09	Ptpre	7F3	protein_coding	8.57793	8.52495	8.54832	9.49151	9.5807	9.28255	8.95979	9.25866	9.09139
Up	ENSMUSG00000033068	0.911744	5.12e-05	Entpd6	2G3	protein_coding	9.07415	8.86843	8.21731	9.66324	9.66814	9.68005	9.48139	9.37839	9.32069
Up	ENSMUSG00000035275	0.911095	0.000159	Raver2	4C6	protein_coding	7.58857	7.42018	7.63613	8.52968	8.38056	8.42292	7.60681	8.25608	7.8806
Up	ENSMUSG00000020571	0.90886	1.32e-05	Pdia6	12A1.1	protein_coding	11.9936	12.0393	11.9932	12.8729	12.8595	13.0138	12.006	12.654	12.9325
Up	ENSMUSG00000038459	0.906924	5.29e-08	Abhd17c	7D3	protein_coding	9.4739	9.98912	9.96839	10.7153	10.841	10.6382	10.2393	10.4412	10.3911
Up	ENSMUSG00000071335	0.906804	0.000493	Mfsd4b3	10B1	protein_coding	7.06551	7.31087	7.08299	8.29834	7.89799	7.90547	7.87896	7.51887	7.52014
Up	ENSMUSG00000029467	0.904619	3.16e-12	Atp2a2	5F	protein_coding	19.0863	18.7543	18.5782	19.7365	19.7335	19.7092	19.5148	19.5882	19.5205
Up	ENSMUSG00000042444	0.904245	1.86e-26	Mindy2	9D	protein_coding	11.4773	11.6622	11.6327	12.5276	12.4699	12.4917	12.4141	12.4494	12.3472
Up	ENSMUSG00000019122	0.903811	0.0034	Ccl9	11C	protein_coding	9.33435	8.6337	8.75772	9.57917	9.72681	10.1512	8.72525	9.48074	9.49822
Up	ENSMUSG00000023826	0.902954	0.00111	Prkn	17A1	protein_coding	6.6438	7.32824	7.40677	8.23034	8.08903	7.7948	8.7323	8.69978	8.59043
Up	ENSMUSG00000034910	0.90182	6.62e-05	Pygo1	9D	protein_coding	10.3965	9.77471	9.50475	10.7642	10.8239	10.9291	10.5075	10.6956	10.7377
Up	ENSMUSG00000064347	0.901491	1.86e-08	mt-Ta	MT	Mt_tRNA	11.608	11.0147	11.2674	12.0936	12.2145	12.334	12.1374	12.1767	12.0169
Up	ENSMUSG00000038738	0.899543	0.0421	Shank1	7B3	protein_coding	6.19122	5.94676	5.4258	6.98176	6.49673	6.70933	5.93242	6.31162	5.76131
Up	ENSMUSG00000042404	0.899386	4.27e-13	Dennd4b	3F1	protein_coding	10.7494	10.3976	10.6956	11.5016	11.5693	11.4847	11.745	11.5462	11.5873
Up	ENSMUSG00000069763	0.899305	0.0125	Tmem100	11C	protein_coding	10.2832	9.02838	8.97239	10.3792	10.3417	10.6382	9.5509	9.90095	9.58991
Up	ENSMUSG00000086451	0.893651	0.00617	4933431K23Rik	8C1	processed_transcript	7.07806	7.08434	6.33547	7.70406	7.68433	7.84828	7.40078	7.87264	7.39813
Up	ENSMUSG00000051285	0.892805	1.86e-09	Pcmtd1	1A1	protein_coding	11.6311	11.5287	11.2872	12.3056	12.4441	12.3914	12.5055	12.2714	12.04
Up	ENSMUSG00000101523	0.89247	1.38e-09	Gm10031	1G3	protein_coding	10.3403	10.2517	10.1982	11.04	11.245	11.1728	11.1644	10.7044	11.0772
Up	ENSMUSG00000021646	0.892319	3.17e-09	Mccc2	13D1	protein_coding	10.8295	10.6455	10.3608	11.4753	11.6092	11.4572	11.5106	11.2031	11.3092
Up	ENSMUSG00000068874	0.89043	6.27e-06	Selenbp1	3F2.1	protein_coding	11.3913	10.8373	10.6038	11.8723	11.8802	11.8634	11.6703	11.4444	11.4621
Up	ENSMUSG00000018906	0.890292	4.91e-06	P4ha2	11B1.3	protein_coding	10.6697	10.1746	10.2322	11.229	11.2191	11.3413	10.8395	11.0555	11.4196
Up	ENSMUSG00000073609	0.889992	8.02e-11	D2hgdh	1D	protein_coding	9.74781	9.52088	9.64965	10.5148	10.551	10.5187	10.547	10.4601	10.1805
Up	ENSMUSG00000035781	0.888346	3.04e-17	R3hdm4	10C1	protein_coding	10.5765	10.642	10.6797	11.4782	11.6018	11.4767	11.569	11.4247	11.6843
Up	ENSMUSG00000111761	0.887224	0.00773	9230112J17Rik	9B	lincRNA	6.84819	7.00017	7.26541	8.26474	7.48723	7.88287	7.62967	7.57393	7.14666
Up	ENSMUSG00000081277	0.885821	0.0408	Gm15285	13D2.2	processed_pseudogene	5.96658	5.56258	5.38433	6.73148	6.19808	6.48756	6.2985	6.51826	6.81833
Up	ENSMUSG00000028223	0.885438	1.92e-07	Decr1	4A2	protein_coding	13.6853	13.2956	13.1425	14.3115	14.2913	14.2304	14.3368	14.0307	13.8695
Up	ENSMUSG00000030357	0.882962	2.39e-22	Fkbp4	6F3	protein_coding	13.6077	13.578	13.3673	14.452	14.4135	14.3456	14.3079	14.2822	14.3628
Up	ENSMUSG00000028165	0.88294	4.79e-16	Cisd2	3G3	protein_coding	11.2142	11.4245	11.4668	12.2268	12.2547	12.2823	12.4817	12.2912	12.2511
Up	ENSMUSG00000032786	0.882842	3.41e-10	Alas1	9F1	protein_coding	12.9451	13.2389	12.7888	13.9371	13.9757	13.7333	13.0383	13.2317	13.2362
Up	ENSMUSG00000033826	0.88185	0.0287	Dnah8	17A3.3	protein_coding	6.25894	5.99105	5.7858	6.60591	6.75661	7.17705	6.8196	6.2356	6.54407
Up	ENSMUSG00000062209	0.88153	4.47e-08	Erbb4	1C3	protein_coding	9.10515	8.90939	9.1344	9.81022	9.82855	10.125	10.4063	10.3048	10.091
Up	ENSMUSG00000109635	0.881255	5.02e-06	Gm45670	7F3	antisense	8.68849	8.76064	9.30249	9.96585	9.74585	9.72998	10.5065	10.5657	10.4178
Up	ENSMUSG00000026878	0.880711	3.39e-30	Rab14	2B	protein_coding	12.2773	12.2398	12.2264	13.1013	13.0779	13.2023	13.0941	13.0665	12.9729
Up	ENSMUSG00000030452	0.88001	2.3e-09	Nipa2	7B5	protein_coding	9.798	9.85028	10.1634	10.8926	10.8104	10.7626	10.73	10.5946	10.407
Up	ENSMUSG00000027784	0.879925	1.36e-06	Ppm1l	30	protein_coding	11.6156	11.1576	10.9469	12.1273	12.118	12.1929	11.7589	12.1061	11.8683
Up	ENSMUSG00000029238	0.877315	0.000291	Clock	5C3.3	protein_coding	11.6669	11.2112	11.3831	12.2959	12.3375	12.293	11.4272	12.3934	12.2502
Up	ENSMUSG00000026544	0.87663	1.76e-06	Dusp23	1H3	protein_coding	8.16645	8.34897	8.11958	9.26669	8.91977	9.04361	8.80104	8.6198	8.53723
Up	ENSMUSG00000027947	0.876435	0.000294	Il6ra	3F1	protein_coding	8.57793	8.17753	7.97338	8.96813	9.05823	9.3459	8.60352	9.03584	8.9815
Up	ENSMUSG00000026623	0.875264	2.66e-22	Lpgat1	1H6	protein_coding	12.3357	12.3347	12.4426	13.2237	13.226	13.2891	13.1303	13.3627	13.273
Up	ENSMUSG00000086784	0.874458	1.57e-11	Isoc2a	7A1	protein_coding	9.7923	9.75879	9.84386	10.6144	10.7598	10.6315	10.7614	10.4188	10.4924
Up	ENSMUSG00000032418	0.872222	1.92e-10	Me1	9E3.1	protein_coding	12.2882	11.9205	12.1519	12.9464	13.0386	13.0118	13.1187	12.7724	12.8051
Up	ENSMUSG00000049858	0.87066	1.7e-11	Suox	10D3	protein_coding	9.41821	9.16512	9.25438	10.1509	10.1489	10.1453	10.2193	9.97442	10.0294
Up	ENSMUSG00000053898	0.868485	6.05e-07	Ech1	7B1	protein_coding	14.8434	14.1986	14.2991	15.391	15.3825	15.2551	15.3281	15.0904	15.1082
Up	ENSMUSG00000087178	0.867868	0.0161	A230056P14Rik	7B5	processed_transcript	5.76393	6.61784	6.12494	6.97254	6.99807	7.17705	6.8196	7.00403	6.94356
Up	ENSMUSG00000035473	0.866949	6.23e-08	Galm	17000	protein_coding	9.14448	9.06768	8.8444	9.94714	9.94159	9.76439	9.80631	9.58972	9.45106
Up	ENSMUSG00000034981	0.864545	5.05e-11	Parm1	500	protein_coding	11.8862	11.6931	11.7108	12.5415	12.6005	12.74	12.4916	12.2224	12.0969
Up	ENSMUSG00000090157	0.86397	0.0133	Gm16534	2B	processed_transcript	7.47923	7.15416	7.24238	8.32031	7.50968	8.4385	6.68057	6.59633	6.94356
Up	ENSMUSG00000028883	0.862821	0.0205	Sema3a	5A1	protein_coding	5.93931	5.72872	5.96531	6.46837	6.55547	7.00979	6.40833	6.51826	6.48535
Up	ENSMUSG00000020326	0.860438	1.74e-13	Ccng1	11A5	protein_coding	14.8904	15.1524	14.9421	15.9277	15.851	15.7979	15.6408	15.455	15.3198
Up	ENSMUSG00000029673	0.857509	6.91e-11	Auts2	5G2	protein_coding	10.3915	10.6139	10.771	11.334	11.5092	11.5186	11.3421	11.4322	11.539
Up	ENSMUSG00000027358	0.857253	0.00721	Bmp2	2F2	protein_coding	6.16792	6.4848	6.29127	7.07086	7.214	7.15835	6.68057	6.85955	7.21149
Up	ENSMUSG00000047878	0.856945	0.014	A4galt	150	protein_coding	7.46018	7.13456	7.35403	7.80621	7.95364	8.59966	7.31876	8.02155	7.81654
Up	ENSMUSG00000031111	0.856875	0.00731	Igsf1	XA5	protein_coding	8.46297	9.26994	9.01037	9.67323	9.70265	10.0136	9.62671	8.71035	8.91632
Up	ENSMUSG00000037362	0.856128	0.000246	Ccn3	15D1	protein_coding	7.2763	7.04287	6.94715	8.00017	7.95909	7.83067	7.46149	7.72058	7.46042
Up	ENSMUSG00000027332	0.856064	6.89e-14	Ivd	200000	protein_coding	13.6528	13.3182	13.2937	14.3325	14.2805	14.2463	14.3651	14.263	14.3035
Up	ENSMUSG00000064340	0.855229	9.55e-08	mt-Tl1	MT	Mt_tRNA	12.1616	11.7077	11.6928	12.571	12.7382	12.8532	12.6692	12.5986	12.404
Up	ENSMUSG00000025723	0.854743	0.0167	Nmb	7D3	protein_coding	6.50193	6.05503	6.33547	7.17903	6.98744	7.20466	7.43578	7.06021	6.7071
Up	ENSMUSG00000038239	0.854681	1.04e-07	Hrc	7B3	protein_coding	15.2414	14.8499	14.5713	15.7292	15.7945	15.781	15.4931	15.4184	15.35
Up	ENSMUSG00000031286	0.854336	0.00567	Glt28d2	3F1	protein_coding	7.76198	7.49128	7.93079	8.75613	8.51241	8.45008	7.45297	8.19215	8.35656
Up	ENSMUSG00000110580	0.852516	5.82e-09	D830024N08Rik	8C2	antisense	8.52847	8.27925	8.45122	9.19715	9.25047	9.34796	9.17449	9.32894	9.2585
Up	ENSMUSG00000008845	0.851507	0.00877	Cd163	6F2	protein_coding	10.4507	9.80603	9.68424	10.7595	10.4996	11.2488	9.87965	10.6163	10.7541
Up	ENSMUSG00000041012	0.850995	5.18e-07	Cmtm8	9F3	protein_coding	7.85246	7.92134	8.08115	8.92337	8.70308	8.74462	8.83749	8.80873	8.9815
Up	ENSMUSG00000071748	0.845685	2.43e-05	Gm14698	XA7.1	protein_coding	9.17694	8.61614	8.98978	9.78542	9.64972	9.90705	9.98681	9.60679	9.6989
Up	ENSMUSG00000075054	0.844735	9.1e-14	Yae1d1	13A2	protein_coding	10.653	10.7172	10.724	11.5096	11.5661	11.5489	11.7714	11.4638	11.4805
Up	ENSMUSG00000047583	0.843816	0.0127	Tyw3	3H4	protein_coding	7.8814	7.09452	7.13393	8.30937	8.36422	8.03926	7.63721	8.24157	7.76811
Up	ENSMUSG00000029591	0.84367	7.59e-07	Ung	5F	protein_coding	9.92157	9.9546	9.47295	10.5469	10.7504	10.6187	10.213	10.0105	10.3151
Up	ENSMUSG00000064344	0.843478	1.67e-10	mt-Tm	MT	Mt_tRNA	10.7513	10.4659	10.4426	11.2492	11.4534	11.4917	11.2462	11.2106	11.0754
Up	ENSMUSG00000010290	0.841085	1e-14	AI597479	1B	protein_coding	9.93371	9.78418	10.0116	10.7181	10.7409	10.7902	10.9891	10.8293	10.8612
Up	ENSMUSG00000025538	0.840002	0.000684	Sumf2	5G1.3	protein_coding	7.51661	7.92134	8.2232	8.78801	8.50498	8.91025	8.59581	8.4239	8.57994
Up	ENSMUSG00000040118	0.839309	5.77e-14	Cacna2d1	5A2	protein_coding	13.3157	13.0696	13.071	13.976	14.0323	13.9784	14.1523	14.02	13.8672
Up	ENSMUSG00000031292	0.83907	4.32e-05	Cdkl5	XF4	protein_coding	9.22853	8.55845	8.6655	9.6122	9.67312	9.75353	9.56678	9.55299	9.68266
Up	ENSMUSG00000038388	0.838926	2.11e-18	Mpp6	6B2.3	protein_coding	10.5677	10.6652	10.566	11.4021	11.473	11.439	11.5895	11.458	11.3819
Up	ENSMUSG00000082361	0.838681	0.0465	Btc	500	protein_coding	6.28083	5.27086	6.29127	6.83685	6.79368	6.79657	6.80628	6.82105	6.97591
Up	ENSMUSG00000053358	0.838603	0.0355	Gm9905	7F2	TEC	8.10029	7.63775	6.61192	8.53596	8.27091	8.37917	7.995	7.80848	8.03698
Up	ENSMUSG00000034210	0.836973	6.24e-15	Efcab14	4D1	protein_coding	10.6624	10.888	10.9045	11.6122	11.6367	11.7237	11.6026	11.6252	11.4664
Up	ENSMUSG00000020831	0.834865	0.0148	0610010K14Rik	11B3	protein_coding	7.18639	7.30211	7.54495	8.12609	8.45186	7.87716	7.71051	7.19679	8.11167
Up	ENSMUSG00000020189	0.834353	2.16e-22	Osbpl8	10D1	protein_coding	12.1227	12.1169	12.1646	13.0046	12.905	12.994	13.0491	12.9007	12.85
Up	ENSMUSG00000028710	0.828029	3.49e-07	Atpaf1	4D1	protein_coding	10.618	10.569	10.3514	11.3612	11.2655	11.4017	11.3212	10.8212	10.8919
Up	ENSMUSG00000072640	0.825418	9.25e-12	Lyrm9	11B5	protein_coding	9.68148	9.94619	9.86475	10.7528	10.6436	10.5727	10.5904	10.6523	10.4979
Up	ENSMUSG00000035704	0.825192	0.0153	Alg8	70	protein_coding	7.18639	7.10464	7.71353	7.88203	8.01771	8.52499	7.59911	7.64912	8.12616
Up	ENSMUSG00000042961	0.824261	4.09e-06	Egflam	15A1	protein_coding	9.17694	9.52088	9.26012	10.314	10.0387	10.076	9.84914	9.91473	9.50932
Up	ENSMUSG00000036155	0.821646	6.64e-08	Mgat5	1000	protein_coding	9.93371	10.4027	9.96839	10.8661	11.0067	10.9408	10.5003	10.5965	10.5774
Up	ENSMUSG00000006818	0.818653	4.61e-19	Sod2	17A1	protein_coding	14.3689	14.1635	14.0903	15.0312	15.0453	15.0162	14.9934	14.9574	14.9291
Up	ENSMUSG00000031230	0.818322	0.00902	Fgf16	XD	protein_coding	8.2903	8.63021	8.55768	9.46546	9.32411	9.12533	9.31038	8.39798	8.35246
Up	ENSMUSG00000018927	0.81786	0.00141	Ccl6	11C	protein_coding	9.40332	8.49066	8.88957	9.74267	9.63958	9.962	8.93553	9.0104	9.14454
Up	ENSMUSG00000085853	0.813951	0.0148	Gm12167	11B1.1	antisense	7.04007	7.72556	7.08299	8.23806	7.70394	8.34236	7.49507	7.25571	7.37406
Up	ENSMUSG00000050312	0.812957	1.52e-05	Nsun3	16C1.3	protein_coding	8.37414	8.10886	8.04167	8.77746	9.13003	9.03082	9.14571	9.17463	8.97618
Up	ENSMUSG00000031465	0.811829	0.00944	Angpt2	8A1.3	protein_coding	7.53494	7.87483	8.01474	8.58215	8.86857	8.37513	7.74581	8.10937	8.58694
Up	ENSMUSG00000042650	0.808534	1.38e-21	Alkbh5	11B2	protein_coding	12.122	11.9804	12.007	12.8918	12.8724	12.7692	12.9382	12.9992	12.8782
Up	ENSMUSG00000041762	0.807566	0.00586	Gpr155	2C3	protein_coding	9.35771	9.49804	9.00011	10.2611	10.0297	10.0084	10.32	9.68033	9.26506
Up	ENSMUSG00000050503	0.807091	3.76e-05	Fbxl22	9C	protein_coding	11.1293	11.453	11.5979	12.3322	12.3609	11.9001	11.4941	11.884	11.9308
Up	ENSMUSG00000062257	0.806853	0.0202	Opcml	9A4	protein_coding	6.32363	6.43757	6.49986	7.27965	6.87664	7.3924	6.7378	6.25498	6.36023
Up	ENSMUSG00000022309	0.80622	0.0234	Angpt1	15B3.1	protein_coding	10.7976	10.1442	9.84958	11.0483	11.2922	11.0154	10.7212	10.2503	9.472
Up	ENSMUSG00000024807	0.805549	0.000213	Syvn1	19A	protein_coding	10.1213	9.85478	9.84577	10.792	10.8216	10.6264	9.95247	10.3013	10.7494
Up	ENSMUSG00000043644	0.805237	0.00591	0610009L18Rik	1100	bidirectional_promoter_lncRNA	7.04007	7.58093	7.26541	8.35975	8.07906	7.82476	8.04687	7.62697	7.97431
Up	ENSMUSG00000027227	0.804521	1.93e-17	Sord	200000	protein_coding	12.3026	12.3274	12.0839	13.0342	13.0397	13.065	12.9027	12.7858	12.791
Up	ENSMUSG00000064348	0.803603	1.35e-07	mt-Tn	MT	Mt_tRNA	12.381	11.8598	12.0573	12.7808	12.8955	13.0647	12.8903	12.9718	12.8122
Up	ENSMUSG00000005506	0.803499	2.53e-22	Celf1	20	protein_coding	12.0473	11.8952	11.9388	12.7196	12.8303	12.7414	12.5881	12.6656	12.6755
Up	ENSMUSG00000097487	0.803421	6.33e-05	Ptges3l	11D	protein_coding	9.60113	10.2206	10.123	10.8573	10.8254	10.7376	10.8247	10.7469	10.375
Up	ENSMUSG00000017376	0.803395	9.59e-10	Nlk	11B5	protein_coding	9.84467	10.0636	9.75918	10.6159	10.8313	10.6349	10.3478	10.4777	10.4217
Up	ENSMUSG00000104713	0.800155	0.00321	Gbp6	500000	protein_coding	8.56014	9.30105	9.03404	10.1	9.53034	9.68659	10.185	10.1962	10.6816
Up	ENSMUSG00000064339	0.79998	3.25e-05	mt-Rnr2	MT	Mt_rRNA	18.359	17.604	17.721	18.7172	18.6563	18.8246	18.4694	18.6293	18.5961
Up	ENSMUSG00000027082	0.799974	1.91e-08	Tfpi	2D	protein_coding	11.5433	11.6901	11.2437	12.1885	12.3326	12.3834	12.1384	12.3647	12.1554
Up	ENSMUSG00000026858	0.797411	4.45e-05	Miga2	2B	protein_coding	11.466	10.9552	11.0266	11.9147	12.0977	11.8681	11.4466	11.9303	11.9543
Up	ENSMUSG00000028521	0.797286	1.88e-06	Slc35d1	4C6	protein_coding	8.23532	8.31017	8.19948	9.09888	8.90291	9.10594	9.39731	9.25626	9.06657
Up	ENSMUSG00000015944	0.796562	1.04e-05	Castor2	5G2	protein_coding	10.6749	10.2765	10.0749	11.1743	11.129	11.1722	10.9488	10.9002	10.5975
Up	ENSMUSG00000028064	0.796055	0.00967	Sema4a	3F1	protein_coding	7.02718	7.7386	6.97536	7.9161	8.18516	8.11879	7.51158	7.46162	7.68575
Up	ENSMUSG00000003731	0.795551	1.22e-24	Kpna6	4D2.2	protein_coding	11.7279	11.6677	11.6859	12.4912	12.5569	12.4147	12.4536	12.4708	12.3946
Up	ENSMUSG00000038807	0.794911	5.56e-07	Rap1gap2	11B5	protein_coding	12.3216	11.9954	11.7171	12.7639	12.9389	12.7711	12.6908	12.5463	12.5772
Up	ENSMUSG00000028919	0.793224	3.33e-13	Arhgef19	4D3	protein_coding	10.7096	10.6627	10.5056	11.4098	11.512	11.3346	10.5228	10.6732	10.6618
Up	ENSMUSG00000031698	0.791782	7.79e-08	Mylk3	8C3	protein_coding	14.5201	14.166	14.0292	15.0364	15.046	15.0532	15.1378	14.9441	14.8083
Up	ENSMUSG00000022748	0.791691	3.89e-07	Cmss1	16C1.1	protein_coding	10.8239	10.6006	10.2839	11.4585	11.3633	11.3035	10.7588	10.7758	10.5905
Up	ENSMUSG00000024063	0.790889	5.15e-05	Lbh	17E1.3	protein_coding	13.7684	14.1514	14.0602	14.7664	14.9152	14.6885	15.214	14.6837	14.5173
Up	ENSMUSG00000070972	0.789093	3.73e-13	Dnajc25	4B3	protein_coding	9.75173	9.76677	9.63425	10.5693	10.5564	10.3833	10.7025	10.6441	10.6334
Up	ENSMUSG00000117621	0.788304	0.0226		18C	protein_coding	6.48317	6.76537	6.96132	7.50741	7.13916	7.81881	7.2711	7.56619	7.79253
Up	ENSMUSG00000036718	0.786765	0.0487	Micall2	5G2	protein_coding	7.562	8.34897	7.67104	8.89193	8.73202	8.37917	7.73179	8.42818	8.86543
Up	ENSMUSG00000033161	0.785192	3.24e-13	Atp1a1	3F2.2	protein_coding	15.2695	15.3051	15.377	16.0864	16.1193	16.1032	15.5967	15.9702	15.7811
Up	ENSMUSG00000032308	0.784819	0.0087	Ulk3	9B	protein_coding	7.70646	7.26652	7.99421	8.50751	8.71279	8.07459	8.65642	8.44937	8.80669
Up	ENSMUSG00000023921	0.78275	1.62e-12	Mut	17B2	protein_coding	12.1983	12.0032	11.8681	12.8345	12.768	12.832	12.809	12.6751	12.636
Up	ENSMUSG00000031987	0.780508	2.48e-12	Egln1	800	protein_coding	13.916	13.652	13.5332	14.4398	14.5106	14.5174	14.326	14.2961	14.2795
Up	ENSMUSG00000022425	0.779602	0.0093	Enpp2	15D1	protein_coding	7.6902	7.49897	7.58212	8.11775	8.62981	8.28318	8.75327	7.97555	8.24152
Up	ENSMUSG00000074634	0.779506	8.42e-05	Tmem267	13D2.3	protein_coding	8.59986	8.41547	8.56698	9.5822	9.09581	9.17501	9.24527	9.48895	9.24086
Up	ENSMUSG00000039670	0.778965	0.000122	Oxld1	1100	protein_coding	9.28377	8.95482	8.85583	9.85481	10.0206	9.53536	9.36134	9.10957	9.33115
Up	ENSMUSG00000115610	0.778724	0.0184	Gm31251	14C3	antisense	8.6042	8.07326	7.76292	8.74534	8.76971	9.29544	8.63775	9.22711	8.69777
Up	ENSMUSG00000020368	0.777409	1.09e-13	Canx	11B1.3	protein_coding	13.7885	13.6746	13.5292	14.4067	14.424	14.5031	14.0161	14.2268	14.2224
Up	ENSMUSG00000047996	0.777312	0.000317	Prrg1	XB	protein_coding	9.06156	8.90939	8.95832	9.80504	9.80907	9.62833	9.81465	9.62739	9.08646
Up	ENSMUSG00000026650	0.776202	0.0497	Meig1	2A1	protein_coding	5.70039	6.33822	6.29127	6.93506	6.76907	6.93485	8.1506	7.63439	7.36594
Up	ENSMUSG00000017009	0.775618	0.000262	Sdc4	2H3	protein_coding	9.18856	9.0416	9.33006	10.0183	9.85217	10.0097	8.98068	9.66773	9.53307
Up	ENSMUSG00000024143	0.775252	3.37e-10	Rhoq	170000	protein_coding	12.3539	12.4633	12.6695	13.2859	13.2751	13.2677	13.6576	13.3394	13.4232
Up	ENSMUSG00000064350	0.773783	3.36e-07	mt-Ty	MT	Mt_tRNA	12.5502	12.0926	12.1277	12.9346	12.9885	13.1996	13.027	13.1423	12.9637
Up	ENSMUSG00000055809	0.770785	0.00291	Dnaaf3	7A1	protein_coding	7.32977	7.33684	7.38591	8.10093	8.39269	7.75801	7.62209	7.64177	7.77425
Up	ENSMUSG00000025993	0.770026	0.000522	Slc40a1	1C1.1	protein_coding	9.40332	9.47289	8.7207	10.0105	9.86674	10.1238	9.82623	9.66411	9.71016
Up	ENSMUSG00000019916	0.768479	0.00328	P4ha1	10B4	protein_coding	11.5591	11.4321	11.612	12.4283	12.2326	12.2423	11.4774	12.3188	12.616
Up	ENSMUSG00000026880	0.766771	1.91e-08	Stom	2B	protein_coding	11.9383	11.7852	11.6677	12.6498	12.4725	12.5745	12.4592	12.1566	12.0778
Up	ENSMUSG00000066637	0.763345	1.6e-05	Ttc32	12A1.1	protein_coding	8.36904	8.16309	8.5854	9.25152	9.12519	9.0205	8.85377	8.96404	8.9601
Up	ENSMUSG00000031791	0.761667	1.64e-18	Tmem38a	8B3.3	protein_coding	13.7045	13.6411	13.518	14.4253	14.4354	14.289	14.3547	14.2787	14.2839
Up	ENSMUSG00000033961	0.761436	0.0225	Zfp446	7A1	protein_coding	7.48867	6.9673	6.91837	7.5576	7.85772	8.19417	7.97729	7.74135	7.50544
Up	ENSMUSG00000028420	0.761128	2.39e-06	Tmem38b	4B2	protein_coding	9.74388	9.41718	9.66272	10.3322	10.4492	10.33	10.2491	9.99474	9.83298
Up	ENSMUSG00000032826	0.76091	1.78e-11	Ank2	3G2	protein_coding	12.8915	12.7145	12.5767	13.495	13.4648	13.5213	13.4808	13.3532	13.2311
Up	ENSMUSG00000005628	0.760695	0.00445	Tmod4	3F2.1	protein_coding	8.82882	8.09371	8.52942	9.33484	9.41216	9.02567	9.18224	8.82828	8.68804
Up	ENSMUSG00000028766	0.760674	1.59e-09	Alpl	4D3	protein_coding	9.83915	10.0842	10.1997	10.8128	10.8745	10.7305	10.6231	10.62	10.6995
Up	ENSMUSG00000023176	0.760275	0.0148	Cpn2	16B2	protein_coding	6.78833	7.3454	6.81289	7.76408	7.72967	7.76421	7.25158	6.71306	7.00755
Up	ENSMUSG00000014846	0.759249	0.0029	Tppp3	8D3	protein_coding	9.82618	9.69997	9.61421	10.3456	10.5519	10.5123	9.37042	10.0205	10.376
Up	ENSMUSG00000031985	0.75882	2.6e-18	Gnpat	800	protein_coding	13.2036	13.0334	13.0614	13.8451	13.886	13.8482	13.7971	13.7189	13.6188
Up	ENSMUSG00000045973	0.756799	3.61e-18	Slc25a51	4B1	protein_coding	11.785	11.6059	11.6132	12.427	12.3972	12.4541	12.382	12.3216	12.4295
Up	ENSMUSG00000031568	0.75634	4.53e-14	Rwdd4a	8B1.1	protein_coding	10.4251	10.4844	10.4337	11.1535	11.2906	11.1611	11.2394	11.0589	11.218
Up	ENSMUSG00000025262	0.755962	8.08e-11	Fam120c	XF3	protein_coding	9.16522	9.24957	9.26299	9.99574	9.9648	9.97542	10.2577	10.1874	10.046
Up	ENSMUSG00000002797	0.755269	0.000747	Ggct	6B3	protein_coding	8.60854	8.57309	8.74139	9.43053	9.49702	9.23425	9.71841	9.31977	9.01562
Up	ENSMUSG00000024588	0.754353	5.06e-13	Fech	180	protein_coding	12.0758	11.923	11.9715	12.7701	12.7801	12.6831	12.9031	12.6645	12.6494
Up	ENSMUSG00000022905	0.752441	1.53e-08	Kpna1	16B3	protein_coding	12.0675	12.0133	12.4249	12.9644	12.9788	12.8494	13.1313	13.0101	12.9466
Up	ENSMUSG00000064349	0.751658	5.6e-07	mt-Tc	MT	Mt_tRNA	12.5471	12.0511	12.2337	12.8845	13.0313	13.1965	13.0211	13.0764	12.9605
Up	ENSMUSG00000020961	0.751247	0.022	Ston2	12D3	protein_coding	7.53494	8.41141	7.526	8.57608	8.66024	8.66073	8.26695	8.76883	8.37284
Up	ENSMUSG00000028842	0.749998	3.35e-07	Ago3	4D2.2	protein_coding	10.0829	9.69161	9.82266	10.5345	10.6461	10.6806	10.6816	10.6237	10.4256
Up	ENSMUSG00000024548	0.748718	0.015	Setbp1	18000	protein_coding	9.68148	9.25412	8.72486	9.83587	10.0271	10.17	10.2054	9.86039	9.42005
Up	ENSMUSG00000022292	0.748282	2.22e-09	Rrm2b	15B3.1	protein_coding	10.4981	10.3821	10.566	11.2492	11.1742	11.2652	11.5754	11.302	11.247
Up	ENSMUSG00000002908	0.747266	8.67e-05	Kcnn1	8B3.3	protein_coding	8.74075	8.54737	8.48596	9.31308	9.54128	9.12533	9.6286	9.29891	9.39235
Up	ENSMUSG00000020544	0.746731	1.23e-05	Cox11	11D	protein_coding	8.72886	8.86546	8.68698	9.60476	9.5807	9.31034	9.18995	9.28954	8.96548
Up	ENSMUSG00000000711	0.746665	8.27e-22	Rab5b	10D3	protein_coding	11.6585	11.5431	11.5774	12.3561	12.3352	12.3269	12.4302	12.3342	12.3196
Up	ENSMUSG00000068823	0.745059	6.77e-28	Csde1	3F2.2	protein_coding	14.2072	14.214	14.1627	14.9233	14.9233	14.9721	14.9753	14.9493	14.8504
Up	ENSMUSG00000030399	0.744752	4.27e-10	Ckm	7A3	protein_coding	16.327	16.0809	15.9423	16.8963	16.9443	16.7643	16.6005	16.7282	16.6887
Up	ENSMUSG00000011256	0.744258	0.00925	Adam19	11B1.1	protein_coding	10.9717	11.1781	11.1053	11.909	11.6864	11.8866	10.7769	11.9883	11.7775
Up	ENSMUSG00000025278	0.743926	0.00024	Flnb	14A1	protein_coding	11.8768	12.1005	12.0553	12.6332	12.761	12.8687	11.9424	12.6782	12.6511
Up	ENSMUSG00000064302	0.742105	4.88e-12	Clasp1	1E2.3	protein_coding	14.0994	14.0131	13.9359	14.7312	14.8048	14.7419	14.4261	14.6985	14.7365
Up	ENSMUSG00000026393	0.740613	9.82e-12	Nek7	10000	protein_coding	12.1682	11.9947	12.0378	12.7535	12.8125	12.8584	13.0205	12.8694	12.7163
Up	ENSMUSG00000014164	0.740156	0.0114	Klhl3	13B1	protein_coding	8.23532	8.22929	7.70514	8.86975	8.85695	8.69682	9.0501	8.53115	8.25037
Up	ENSMUSG00000029669	0.739271	4.54e-08	Tspan12	6A3.1	protein_coding	10.4555	10.8836	10.8166	11.4671	11.4147	11.5227	11.4868	11.373	11.3565
Up	ENSMUSG00000030137	0.737693	0.000155	Tuba8	6F1	protein_coding	12.0489	12.1419	12.3958	12.874	13.0536	12.8861	12.4262	12.9083	13.1527
Up	ENSMUSG00000036052	0.736656	7.89e-05	Dnajb5	4A5	protein_coding	11.5602	11.6134	12.102	12.6048	12.6758	12.227	12.6657	12.7987	12.8237
Up	ENSMUSG00000024259	0.736589	7.61e-09	Slc25a46	18B1	protein_coding	11.7912	11.4887	11.4182	12.3252	12.2756	12.3316	12.1274	12.328	12.1311
Up	ENSMUSG00000000628	0.735653	2.15e-11	Hk2	6C3	protein_coding	13.3663	13.2805	13.1306	14.0376	13.9642	13.9908	14.155	13.8551	13.9944
Up	ENSMUSG00000021371	0.734428	2.95e-15	Mcur1	13A4	protein_coding	11.6301	11.4609	11.4233	12.2447	12.25	12.2286	12.3332	12.2407	12.1851
Up	ENSMUSG00000052316	0.734204	1.54e-05	Lrrc15	16B2	protein_coding	10.5202	10.4815	10.2825	11.1402	11.1565	11.1964	11.1327	10.8317	10.5373
Up	ENSMUSG00000064225	0.733733	4.32e-05	Paqr9	9E3.3	protein_coding	11.7716	11.1882	11.3458	12.1843	12.1656	12.2177	12.4558	12.3023	12.0391
Up	ENSMUSG00000074794	0.732918	0.0015	Arrdc3	13C2	protein_coding	11.5658	10.7287	11.1446	11.7464	11.8148	12.1586	11.7092	11.8478	12.0262
Up	ENSMUSG00000022066	0.732827	3.71e-15	Entpd4b	14D2	protein_coding	11.5365	11.5002	11.5996	12.3752	12.2837	12.1665	11.7778	11.8949	11.8156
Up	ENSMUSG00000023909	0.732539	5.67e-08	Paqr4	17A3.3	protein_coding	9.67943	9.76677	9.89644	10.5662	10.6067	10.3538	10.2393	10.292	10.4594
Up	ENSMUSG00000039428	0.732478	4.93e-05	Tmem135	7D3	protein_coding	11.2071	10.5799	10.7354	11.5838	11.6273	11.5791	11.4234	11.429	11.1652
Up	ENSMUSG00000032946	0.730613	0.00819	Rasgrp2	19A	protein_coding	10.3207	9.90772	9.8246	10.5415	10.7016	11.0063	10.1043	10.9262	10.9419
Up	ENSMUSG00000042647	0.730058	8.02e-05	Acad12	5F	protein_coding	11.4063	10.9383	10.9699	11.9081	11.9683	11.6545	11.9132	11.4967	11.6248
Up	ENSMUSG00000064202	0.729687	0.00294	4430402I18Rik	19C1	protein_coding	8.58234	8.10383	7.98035	9.03609	9.03261	8.82389	9.07807	8.61605	8.78859
Up	ENSMUSG00000052496	0.728695	0.0391	Pkdrej	1500	protein_coding	7.867	6.94496	7.37536	8.13851	8.27528	8.04944	8.36556	7.89134	7.69226
Up	ENSMUSG00000114892	0.726608	0.0218	Gm5463	14D1	lincRNA	6.46417	6.28586	6.31354	7.13838	6.85342	7.14891	7.37395	7.5969	7.12759
Up	ENSMUSG00000024187	0.726518	4.26e-12	Fam234a	17A3.3	protein_coding	11.6612	11.4406	11.5377	12.3378	12.337	12.1403	12.1664	12.0624	12.135
Up	ENSMUSG00000027618	0.72591	6.31e-12	Nfs1	2H1	protein_coding	11.355	11.3825	11.2144	12.1037	12.0455	11.9815	12.0572	11.875	11.8193
Up	ENSMUSG00000006219	0.725802	5.2e-14	Fblim1	4D3	protein_coding	13.1983	13.3756	13.2331	14.0324	14.0932	13.8542	13.9309	13.959	13.9723
Up	ENSMUSG00000032870	0.724963	4.25e-14	Smap2	4D2.2	protein_coding	10.7346	10.6575	10.6071	11.4385	11.4241	11.3062	11.4504	11.5687	11.4284
Up	ENSMUSG00000022094	0.722963	0.000684	Slc39a14	14D2	protein_coding	12.2983	11.5584	11.7557	12.6277	12.6107	12.645	11.9635	12.3487	12.4293
Up	ENSMUSG00000040855	0.72257	0.0149	Reps2	XF4	protein_coding	6.77297	7.38742	7.61835	7.93995	8.03845	8.04944	7.90418	7.83449	7.63938
Up	ENSMUSG00000027452	0.721892	0.000133	Acss1	2G3	protein_coding	14.0199	13.4339	13.2784	14.2593	14.3656	14.3792	14.0201	14.1196	13.9913
Up	ENSMUSG00000028393	0.718904	2.12e-05	Alad	4B3	protein_coding	9.78848	9.63865	9.34365	10.3948	10.2788	10.2779	10.238	9.86828	10.0599
Up	ENSMUSG00000027367	0.718712	9.34e-16	Stard7	2F1	protein_coding	12.6052	12.6882	12.4859	13.2886	13.3134	13.3399	13.3554	13.3759	13.2228
Up	ENSMUSG00000046994	0.718196	4.45e-08	Mars2	1C1.2	protein_coding	9.53209	9.64039	9.41748	10.1335	10.3747	10.2306	10.0602	10.2235	10.1828
Up	ENSMUSG00000028780	0.717857	3.52e-05	Sema3c	5A3	protein_coding	9.53891	9.88882	10.0469	10.4322	10.5098	10.7106	10.547	10.3506	10.3204
Up	ENSMUSG00000038526	0.717519	4.31e-06	Car14	3F2.1	protein_coding	12.1664	11.9322	11.607	12.6287	12.7455	12.5283	11.9976	12.1378	12.1566
Up	ENSMUSG00000028247	0.717438	1.91e-08	Coq3	4A3	protein_coding	10.8616	10.6839	10.6592	11.4494	11.4825	11.4288	11.5275	11.2908	11.167
Up	ENSMUSG00000019998	0.717027	5.91e-14	Stx7	10A4	protein_coding	10.6995	10.8411	10.8879	11.5442	11.5327	11.5052	11.5219	11.3977	11.3804
Up	ENSMUSG00000001211	0.715956	3.34e-11	Agpat3	10C1	protein_coding	13.056	12.7988	12.8709	13.6345	13.6374	13.6126	13.2984	13.5424	13.3439
Up	ENSMUSG00000037580	0.715671	0.000942	Gch1	14C1	protein_coding	8.78354	8.56212	8.54362	9.21875	9.47246	9.32927	8.44073	8.95814	9.01042
Up	ENSMUSG00000064337	0.715607	6.35e-05	mt-Rnr1	MT	Mt_rRNA	16.9962	16.4362	16.3618	17.2877	17.2793	17.4537	17.0071	17.2406	17.1653
Up	ENSMUSG00000047045	0.715301	0.00176	Tmem164	XF2	protein_coding	11.4267	10.7304	10.8009	11.7339	11.6123	11.85	11.1702	11.62	11.6542
Up	ENSMUSG00000091264	0.714887	2.46e-17	Smim13	13A3.3	protein_coding	10.6223	10.5386	10.6807	11.3295	11.2922	11.3603	11.4632	11.4354	11.423
Up	ENSMUSG00000032307	0.714375	1.27e-07	Ube2q2	9B	protein_coding	10.2682	10.2932	10.5426	11.0581	11.0817	11.1163	11.3159	11.1868	10.9756
Up	ENSMUSG00000037788	0.714166	5.12e-08	Vopp1	6B3	protein_coding	9.68559	9.75397	9.87975	10.3222	10.6111	10.5132	10.1406	10.2978	10.2416
Up	ENSMUSG00000022574	0.71334	1.65e-05	Naprt	15D3	protein_coding	8.22406	8.43964	8.22907	8.90894	8.96381	9.14683	8.54059	8.55089	8.51905
Up	ENSMUSG00000039763	0.713296	6.49e-06	Dnajc28	16C3.3	protein_coding	10.8174	10.496	10.3187	11.2653	11.3263	11.2186	11.2779	11.0916	10.9895
Up	ENSMUSG00000053460	0.712826	9.79e-07	Ggcx	6C1	protein_coding	9.4256	9.60521	9.42517	10.1147	10.2073	10.2703	9.70413	9.82678	10.0549
Up	ENSMUSG00000044408	0.710742	3.54e-10	Sptssa	12C1	protein_coding	10.1602	10.3431	10.2568	11.0455	10.9185	10.9263	11.0749	10.8509	10.9405
Up	ENSMUSG00000039987	0.709914	3.78e-22	Phtf2	5A3	protein_coding	12.1568	12.192	12.2209	12.8854	12.8582	12.9534	13.0521	13.0783	12.9764
Up	ENSMUSG00000031543	0.708694	1.27e-15	Ank1	8A2	protein_coding	13.5905	13.5376	13.6328	14.3325	14.3313	14.2211	14.0025	14.2027	14.1812
Up	ENSMUSG00000028136	0.707273	1.87e-15	Snx27	3F2.1	protein_coding	10.6759	10.6068	10.6083	11.4119	11.341	11.251	11.297	11.2903	11.3431
Up	ENSMUSG00000075703	0.704716	2.69e-05	Selenoi	5B1	protein_coding	9.95598	9.61585	9.85339	10.494	10.4684	10.585	10.1433	10.5879	10.5237
Up	ENSMUSG00000028690	0.704655	8.44e-15	Mmachc	4D1	protein_coding	10.6718	10.769	10.6602	11.3687	11.4702	11.3746	11.4557	11.3279	11.3894
Up	ENSMUSG00000010064	0.704514	0.00205	Slc38a3	9F1	protein_coding	11.5691	10.6754	11.0804	11.7646	11.9451	11.858	11.7275	11.962	12.074
Up	ENSMUSG00000042828	0.703903	2.6e-18	Trim72	7F3	protein_coding	13.6284	13.6513	13.663	14.3969	14.4217	14.2278	14.2943	14.2294	14.286
Up	ENSMUSG00000053819	0.703578	9.73e-25	Camk2d	3G1	protein_coding	12.5982	12.5083	12.619	13.2842	13.2758	13.2765	13.4553	13.3887	13.4116
Up	ENSMUSG00000005804	0.702383	2.1e-06	Bloc1s6	200000	protein_coding	9.73201	9.99321	9.80509	10.635	10.6085	10.3894	10.3919	10.2659	10.0873
Up	ENSMUSG00000027708	0.702288	8.2e-14	Dcun1d1	3B	protein_coding	10.9437	10.8434	10.9505	11.5543	11.7145	11.5681	11.5516	11.4865	11.4444
Up	ENSMUSG00000037826	0.702281	0.0227	Ppm1k	6B3	protein_coding	12.3626	11.7765	11.0274	12.5641	12.4545	12.55	12.4237	12.4056	12.0159
Up	ENSMUSG00000021222	0.702082	6.06e-05	Dcaf4	12D1	protein_coding	8.51006	8.94078	8.83673	9.50277	9.34507	9.56051	9.06695	9.23445	9.08646
Up	ENSMUSG00000002222	0.701635	3.08e-06	Rmnd5a	6C1	protein_coding	12.3731	11.9443	11.9535	12.7641	12.8089	12.8426	13.1009	12.9211	12.7837
Up	ENSMUSG00000028454	0.700975	1.41e-07	Pigo	4A5	protein_coding	9.75173	9.40291	9.46302	10.2266	10.2983	10.2069	10.0044	10.019	10.0333
Up	ENSMUSG00000050549	0.700946	0.0264	Fam241a	3G2	protein_coding	7.10285	7.7386	7.15875	7.8217	8.38866	7.88855	7.90418	8.00447	7.97431
Up	ENSMUSG00000057315	0.700608	8.17e-05	Arhgap24	500000	protein_coding	9.06472	9.36555	9.31358	9.88707	9.97694	9.98871	9.74657	9.95825	10.2427
Up	ENSMUSG00000078684	0.699965	7.2e-07	5830417I10Rik	3F1	unprocessed_pseudogene	11.4081	11.2228	10.9585	11.8346	11.9807	11.9032	11.1767	11.4021	11.2959
Up	ENSMUSG00000021952	0.699502	5.31e-06	Xpo4	14C3	protein_coding	9.90933	9.7362	9.91659	10.5454	10.5465	10.5665	10.7997	10.4231	10.3638
Up	ENSMUSG00000004665	0.699266	0.0117	Cnn2	10C1	protein_coding	10.2336	11.1094	10.9882	11.5203	11.6439	11.3972	10.7649	11.4253	11.4303
Up	ENSMUSG00000021951	0.699028	0.000119	Eef1akmt1	14C3	protein_coding	9.17109	9.18193	9.49504	9.88338	10.221	9.819	9.97793	9.75371	9.79872
Up	ENSMUSG00000000340	0.698835	0.000699	Dbt	3G1	protein_coding	11.7023	11.3329	10.9416	12.0792	11.9716	12.1156	11.9462	11.7035	11.5583
Up	ENSMUSG00000074218	0.698612	8.36e-11	Cox7a1	7B1	protein_coding	13.4719	13.2858	13.4274	14.0528	14.1068	14.1259	13.8965	13.6027	13.8468
Up	ENSMUSG00000023030	0.692872	4.71e-06	Slc11a2	15F1	protein_coding	9.69377	10.0597	10.1695	10.7434	10.6828	10.6075	10.3638	10.3618	10.4811
Up	ENSMUSG00000042487	0.692573	0.0272	Leo1	9D	protein_coding	10.0224	9.92208	9.93286	10.5973	10.6621	10.6896	9.44749	10.6312	10.6726
Up	ENSMUSG00000037905	0.691451	0.00183	Bri3bp	5G1.1	protein_coding	10.8868	10.2218	10.4388	11.2362	11.2439	11.2169	10.3975	10.9897	10.8
Up	ENSMUSG00000026027	0.690494	5.32e-11	Stradb	1C1.3	protein_coding	10.5898	10.7172	10.8417	11.4247	11.4437	11.3568	11.6453	11.5259	11.6741
Up	ENSMUSG00000039496	0.690458	0.000299	Cdnf	2A1	protein_coding	9.75173	9.36344	9.22824	10.1631	10.0868	10.2046	10.3818	10.0331	10.0294
Up	ENSMUSG00000021792	0.690033	0.00108	Fam213a	14B	protein_coding	9.0296	8.46341	8.44115	9.27983	9.40818	9.37454	9.48974	9.31053	9.31859
Up	ENSMUSG00000024772	0.689857	3.81e-06	Ehd1	19A	protein_coding	12.4852	12.1557	12.1722	12.9513	12.922	13.03	12.7197	12.9845	13.158
Up	ENSMUSG00000013275	0.688796	1.27e-05	Slc41a1	10000	protein_coding	11.5568	11.426	11.2129	12.128	12.1697	11.9758	12.0543	11.7653	11.5973
Up	ENSMUSG00000029775	0.688759	1.19e-11	Klhdc10	6A3.3	protein_coding	11.342	11.1144	11.1212	11.8735	11.8719	11.9064	12.0448	11.9774	11.8914
Up	ENSMUSG00000021687	0.687494	9.81e-12	Scamp1	13C3	protein_coding	10.5788	10.4988	10.6184	11.2644	11.2394	11.251	11.3724	11.2254	11.1428
Up	ENSMUSG00000042350	0.687375	0.000207	Arel1	12D1	protein_coding	11.2652	10.9134	10.7281	11.7434	11.5997	11.6711	11.9397	11.5575	11.4992
Up	ENSMUSG00000060961	0.686795	0.00102	Slc4a4	50	protein_coding	10.045	10.0108	9.62092	10.5446	10.5858	10.6374	10.6771	10.2025	10.0599
Up	ENSMUSG00000022136	0.686235	3.83e-05	Dnajc3	140000	protein_coding	11.9057	11.8728	11.8179	12.5333	12.6109	12.5086	11.8913	12.4898	12.4546
Up	ENSMUSG00000025040	0.684416	5.08e-07	Fundc1	XA1.2	protein_coding	9.37308	9.60877	9.67137	10.2487	10.2667	10.1989	10.32	10.306	10.0923
Up	ENSMUSG00000019731	0.684263	9.32e-13	Slc35e1	8B3.3	protein_coding	12.0162	11.8482	11.8993	12.5313	12.6419	12.6435	12.4579	12.5648	12.6483
Up	ENSMUSG00000017713	0.681847	0.00382	Tha1	1100	protein_coding	8.06288	7.57367	7.96637	8.33117	8.70633	8.59619	8.36556	8.29405	8.52635
Up	ENSMUSG00000042500	0.681384	0.00147	Ago4	4D2.2	protein_coding	9.05205	8.90651	8.68271	9.62844	9.49327	9.57115	9.96301	9.53922	9.35594
Up	ENSMUSG00000041961	0.681022	0.00819	Znrf3	11A1	protein_coding	8.66372	8.1485	7.8493	8.87965	9.08837	8.82092	8.84728	8.73472	8.85387
Up	ENSMUSG00000028992	0.680409	1.89e-07	Nmnat1	400	protein_coding	9.66701	9.35923	9.48035	10.1095	10.2289	10.2114	10.1326	10.0443	9.99827
Up	ENSMUSG00000034738	0.679357	0.0266	Nostrin	2C2	protein_coding	8.71687	9.28112	9.25438	9.68033	9.749	9.90845	8.89208	9.62367	9.89209
Up	ENSMUSG00000051495	0.67892	0.0152	Irf2bp2	800	protein_coding	12.1704	11.1019	11.4854	12.3387	12.1131	12.5187	12.1089	12.5215	12.2789
Up	ENSMUSG00000022403	0.677261	2.27e-09	St13	150	protein_coding	12.0505	12.0837	12.3181	12.8394	12.7647	12.8901	12.6611	12.7771	12.8859
Up	ENSMUSG00000022412	0.67669	9.22e-08	Mief1	150	protein_coding	10.3429	10.2229	10.35	11.0787	10.9483	10.9096	10.6989	10.9701	10.9961
Up	ENSMUSG00000060681	0.67628	3.69e-06	Slc9a6	XA6	protein_coding	10.2152	9.80603	10.2072	10.7528	10.7242	10.8053	10.8979	10.8628	10.7187
Up	ENSMUSG00000051335	0.674878	0.000466	Gfod1	13A4	protein_coding	11.8349	11.3955	11.1415	12.1111	12.1412	12.2261	11.7411	12.0713	12.0104
Up	ENSMUSG00000043068	0.674376	0.0285	Fam89a	800	protein_coding	6.57461	6.6596	6.37835	7.11343	7.31944	7.14891	7.33739	6.96925	7.40606
Up	ENSMUSG00000037795	0.674047	0.000408	N4bp2	5C3.1	protein_coding	10.0829	9.55262	9.67996	10.3904	10.3675	10.6118	10.3374	10.4992	10.1619
Up	ENSMUSG00000022237	0.673249	1.33e-05	Ankrd33b	15B2	protein_coding	10.6666	10.3612	10.4413	11.228	11.1101	11.1599	11.5396	11.2938	11.0921
Up	ENSMUSG00000056091	0.672963	8.89e-05	St3gal5	6C1	protein_coding	10.8752	10.5763	10.3807	11.1535	11.2938	11.4302	10.7879	10.813	11.0741
Up	ENSMUSG00000021496	0.672846	0.0191	Pcbd2	13B1	protein_coding	7.74634	8.15824	7.74665	8.87471	8.57763	8.14278	8.58805	8.31267	8.56938
Up	ENSMUSG00000028024	0.672116	5.04e-05	Enpep	3G3	protein_coding	9.4739	9.44331	9.59842	10.1762	10.2401	10.1068	9.60573	10.1123	9.88217
Up	ENSMUSG00000050627	0.671864	9.68e-13	Gpd1l	9F3	protein_coding	11.6004	11.4174	11.4208	12.1389	12.2168	12.101	12.1314	12.0548	12.1657
Up	ENSMUSG00000061838	0.671625	5.62e-07	Suclg2	6D2	protein_coding	12.6864	12.4067	12.3541	13.1605	13.1238	13.198	13.2684	12.9698	12.9669
Up	ENSMUSG00000006262	0.671519	3.4e-09	Mob1b	50	protein_coding	11.0919	10.9105	11.2502	11.7726	11.7349	11.7737	12.1123	12.0364	11.9675
Up	ENSMUSG00000006423	0.671371	0.000113	C330007P06Rik	XA3.3	protein_coding	9.63763	9.96296	9.71385	10.5485	10.3624	10.4269	10.4594	10.3002	9.98905
Up	ENSMUSG00000031616	0.671179	0.00296	Ednra	8C1	protein_coding	11.1019	10.569	10.6786	11.3774	11.5697	11.4615	10.9736	11.614	11.6137
Up	ENSMUSG00000028959	0.670155	2.8e-11	Fastk	5A3	protein_coding	12.6823	12.5021	12.4306	13.282	13.2072	13.1434	13.0878	12.9872	13.1193
Up	ENSMUSG00000091712	0.668975	0.0493	Sec14l5	16A1	protein_coding	6.70983	6.85197	6.64742	7.48164	7.48723	7.17705	7.97133	7.22655	7.50544
Up	ENSMUSG00000031700	0.66855	0.00502	Gpt2	8C3	protein_coding	11.031	10.3474	10.2654	11.2071	11.2572	11.3067	11.3206	10.9405	10.8841
Up	ENSMUSG00000039891	0.667782	0.0107	Txlnb	10A3	protein_coding	14.8521	13.8885	13.9503	14.9508	14.9497	15.0058	15.1864	14.9333	14.8012
Up	ENSMUSG00000030545	0.667732	0.0345	Pex11a	7D2	protein_coding	9.47152	8.76384	8.38442	9.64013	9.7316	9.43794	9.59027	9.47248	9.16339
Up	ENSMUSG00000027035	0.667712	0.0224	Cers6	2C2	protein_coding	7.71453	8.34471	7.74665	8.45551	8.69657	8.71932	7.78027	8.20217	8.31079
Up	ENSMUSG00000013539	0.667531	3.74e-08	Tango2	16A3	protein_coding	11.8728	11.7546	11.536	12.4597	12.4115	12.309	12.1582	12.0209	11.9594
Up	ENSMUSG00000037111	0.667035	2.03e-09	Setd7	3C	protein_coding	11.8578	11.8557	11.9034	12.54	12.5106	12.5656	13.1828	12.982	12.821
Up	ENSMUSG00000033540	0.665771	0.000966	Idua	5F	protein_coding	9.68969	9.1867	9.06061	10.0428	9.87253	10.0785	9.74308	9.83163	9.67447
Up	ENSMUSG00000023845	0.664781	0.00115	Lnpep	17A3.2	protein_coding	13.5416	12.7769	12.9583	13.7127	13.7342	13.9278	14.017	13.9057	13.7828
Up	ENSMUSG00000047875	0.663533	8.37e-06	Gpr157	400	protein_coding	11.405	11.1994	11.1958	11.8766	12.0262	11.8905	12.0529	11.7228	11.5986
Up	ENSMUSG00000030990	0.662768	0.000731	Pgap2	700	protein_coding	10.3207	10.7927	10.8455	11.4956	11.1905	11.296	11.1552	10.7228	10.9974
Up	ENSMUSG00000007989	0.662318	0.0295	Fzd3	14D1	protein_coding	7.74634	7.31958	7.41709	8.00922	8.20364	8.2438	7.83374	8.22692	7.48311
Up	ENSMUSG00000046603	0.662309	3.14e-09	Tcaim	9F4	protein_coding	11.2957	11.1906	11.0483	11.8978	11.839	11.7909	11.8264	11.6574	11.6047
Up	ENSMUSG00000025759	0.662122	6.6e-07	Mfsd8	3B	protein_coding	9.11737	9.02572	9.24572	9.82182	9.82408	9.71886	9.75005	9.59163	9.57415
Up	ENSMUSG00000027999	0.661938	0.00286	Pla2g12a	3G3	protein_coding	10.5109	9.87116	9.749	10.8173	10.783	10.623	10.7972	10.6938	10.587
Up	ENSMUSG00000059741	0.660707	6.19e-24	Myl3	9F2	protein_coding	17.4819	17.5328	17.5253	18.1905	18.2294	18.0997	18.2664	18.2662	18.2687
Up	ENSMUSG00000022708	0.659989	8.39e-05	Zbtb20	16B4	protein_coding	13.8346	13.1986	13.4815	14.1676	14.1018	14.2889	14.5535	14.5413	14.3803
Up	ENSMUSG00000029366	0.659161	0.00537	Dck	50	protein_coding	8.31172	8.75744	8.54832	9.3598	8.95292	9.27171	8.76708	9.17209	9.24308
Up	ENSMUSG00000073600	0.658643	8.42e-05	Prob1	18B2	protein_coding	11.7324	11.1654	11.2872	12.0225	12.2071	11.9815	11.9744	12.0541	11.9458
Up	ENSMUSG00000027248	0.656821	0.0058	Pdia3	200000	protein_coding	13.0757	13.3904	13.2081	13.8817	13.8543	13.9246	12.8964	13.6911	13.8613
Up	ENSMUSG00000061436	0.656741	0.000239	Hipk2	6B1	protein_coding	11.9426	11.4431	11.2984	12.2757	12.1936	12.263	12.4456	12.2779	12.2442
Up	ENSMUSG00000029108	0.656277	3.05e-05	Pcdh7	5C1	protein_coding	12.8836	12.518	12.5544	13.2886	13.3078	13.3552	13.398	13.0698	12.9429
Up	ENSMUSG00000021311	0.655495	0.00135	Mtr	13A1	protein_coding	13.4311	12.9867	13.0525	13.6971	13.9071	13.8643	12.5424	13.1712	13.1446
Up	ENSMUSG00000073016	0.655188	0.0162	Uprt	XD	protein_coding	8.2297	7.46011	7.55433	8.43887	8.39671	8.46538	8.99835	8.89467	8.74546
Up	ENSMUSG00000021719	0.655159	0.000206	Rgs7bp	13D1	protein_coding	8.24648	8.52871	8.42077	9.21289	8.93644	8.99438	8.7323	8.82504	8.66838
Up	ENSMUSG00000031021	0.654796	5.62e-07	Tmem9b	7000	protein_coding	9.9406	10.1913	10.3514	10.8193	10.8658	10.7849	10.7432	10.8122	10.7788
Up	ENSMUSG00000036432	0.653373	0.0127	Siah2	3D	protein_coding	8.55116	8.35745	9.0639	9.49956	9.39618	9.07636	9.32212	9.13333	9.53125
Up	ENSMUSG00000024787	0.652721	0.00348	Snx15	19A	protein_coding	8.27947	8.43964	8.68271	9.07538	9.39216	8.85035	9.23288	9.00468	9.18199
Up	ENSMUSG00000022964	0.652658	4.59e-14	Tmem50b	16C3.3	protein_coding	11.5176	11.4179	11.4053	12.0832	12.1608	12.0528	11.7437	11.6335	11.7509
Up	ENSMUSG00000019864	0.652629	3.91e-12	Rtn4ip1	10B2	protein_coding	11.2064	11.359	11.2716	11.9108	11.9375	11.9492	11.971	11.7779	11.8352
Up	ENSMUSG00000017830	0.651814	0.0308	Dhx58	11D	protein_coding	6.91968	7.23924	7.19519	8.00017	7.40178	7.81881	7.29988	7.39328	7.14666
Up	ENSMUSG00000053830	0.650264	0.0217	Gm9923	10B5.3	processed_pseudogene	7.06551	7.18308	7.05682	7.60611	7.79816	7.80686	7.56789	7.56619	7.03851
Up	ENSMUSG00000020638	0.650028	0.0296	Cmpk2	12A2	protein_coding	9.49278	10.1504	9.83811	10.8089	10.205	10.4201	9.55886	10.2012	10.3536
Up	ENSMUSG00000018566	0.649485	1.2e-09	Slc2a4	11B3	protein_coding	13.5515	13.4007	13.2426	14.0636	14.0908	14.0034	13.9282	13.7651	13.7908
Up	ENSMUSG00000068735	0.646932	0.003	Trp53i11	20	protein_coding	11.2438	11.5565	11.3512	12.0259	11.977	12.1026	11.07	11.6547	11.9062
Up	ENSMUSG00000066324	0.646426	5.08e-08	Impad1	4A1	protein_coding	11.506	11.5911	11.6601	12.236	12.2477	12.2146	12.5524	12.3291	12.186
Up	ENSMUSG00000047793	0.645696	0.00531	Sned1	1D	protein_coding	9.88988	9.30763	9.31082	9.9946	10.2187	10.2876	9.75005	10.0415	9.59859
Up	ENSMUSG00000002781	0.645262	1.47e-07	Tmem143	7B3	protein_coding	11.7769	11.4814	11.4278	12.2329	12.2706	12.1376	11.9643	11.8301	11.926
Up	ENSMUSG00000001576	0.644941	3.93e-07	Ergic1	17A3.3	protein_coding	10.4758	10.7015	10.6471	11.2031	11.2715	11.2901	10.9646	11.2315	11.2711
Up	ENSMUSG00000035725	0.644524	1.06e-09	Prkx	XB	protein_coding	10.3649	10.3685	10.3201	10.9757	10.886	11.1127	10.9442	11.029	10.901
Up	ENSMUSG00000038582	0.644316	3.57e-07	Pptc7	5F	protein_coding	12.9744	12.5725	12.6038	13.3474	13.4248	13.3443	13.2911	13.3609	13.3268
Up	ENSMUSG00000004098	0.644279	0.0307	Col5a3	9A3	protein_coding	11.7063	11.7686	11.8334	12.4901	12.3031	12.4423	11.1806	12.3827	12.3379
Up	ENSMUSG00000035697	0.643906	0.0105	Arhgap45	10C1	protein_coding	8.42416	8.06292	8.04167	8.91377	8.61952	8.91583	8.29582	8.69624	8.87117
Up	ENSMUSG00000033953	0.643716	7.13e-10	Ppp3r1	11A2	protein_coding	11.6849	11.7068	11.8367	12.3783	12.4144	12.3689	12.6532	12.4775	12.378
Up	ENSMUSG00000026753	0.643428	1.24e-10	Ppp6c	2B	protein_coding	10.9675	10.8129	10.9899	11.5651	11.4957	11.6373	11.6406	11.5927	11.5043
Up	ENSMUSG00000084808	0.642245	0.0386	9430091E24Rik	80	processed_transcript	6.74174	6.67325	6.87411	7.25705	7.62387	7.24952	7.78027	7.31232	7.42961
Up	ENSMUSG00000025068	0.642002	1.74e-05	Gsto1	19D1	protein_coding	11.5884	11.4062	11.8808	12.3342	12.2486	12.2536	12.4023	12.1764	12.1356
Up	ENSMUSG00000090290	0.641957	0.0097	Tarbp1	800	protein_coding	9.18856	8.63719	8.65682	9.38955	9.49327	9.57468	9.07252	9.66592	9.3436
Up	ENSMUSG00000025326	0.641166	3.44e-05	Ube3a	7B5	protein_coding	12.6477	12.1666	12.4175	13.0852	12.9714	13.132	13.3046	13.2735	12.9923
Up	ENSMUSG00000022803	0.640483	9.37e-13	Popdc2	16B4	protein_coding	13.6787	13.7765	13.8857	14.4754	14.4559	14.3338	14.0537	14.1453	14.0966
Up	ENSMUSG00000035944	0.640166	0.00421	Ttc38	1500	protein_coding	9.66077	9.3272	8.99668	9.94714	10.1139	9.90284	10.2306	9.82678	9.865
Up	ENSMUSG00000036860	0.639973	1.27e-15	Mrpl55	11B1.3	protein_coding	10.7276	10.6881	10.6711	11.334	11.3715	11.2971	11.116	11.1295	11.1652
Up	ENSMUSG00000033126	0.638765	0.000576	Ybey	10C1	protein_coding	7.66546	7.86297	7.83397	8.30203	8.47106	8.48427	8.11864	8.14097	8.12616
Up	ENSMUSG00000015112	0.638736	2.13e-05	Slc25a13	6A1	protein_coding	12.5878	12.5436	12.1534	13.1218	13.1025	13.012	13.182	12.8609	12.9555
Up	ENSMUSG00000020988	0.636255	9.06e-09	L2hgdh	12C2	protein_coding	10.9826	10.7777	10.8136	11.5555	11.4033	11.5231	11.4848	11.363	11.2969
Up	ENSMUSG00000064361	0.636061	0.000883	mt-Tr	MT	Mt_tRNA	9.6098	9.44132	9.47047	10.153	10.1807	10.0909	9.46877	10.0828	9.66127
Up	ENSMUSG00000045248	0.634967	0.00103	Med26	8B3.3	protein_coding	8.82882	8.786	8.56698	9.54847	9.18222	9.33136	9.07807	9.35163	9.01562
Up	ENSMUSG00000033405	0.634891	0.0382	Nudt15	14D3	protein_coding	7.89565	7.78336	8.30328	8.69016	8.50125	8.70972	8.94164	8.23671	8.25037
Up	ENSMUSG00000046139	0.634399	2.68e-07	Patl1	19A	protein_coding	10.5098	10.4322	10.399	11.1371	11.0533	11.0494	10.867	11.2125	11.0988
Up	ENSMUSG00000038126	0.634174	0.000311	Mphosph9	5F	protein_coding	8.54665	8.64067	8.24654	9.07323	9.12519	9.15629	9.06974	9.09888	8.88543
Up	ENSMUSG00000032177	0.633724	0.000239	Pde4a	9A3	protein_coding	11.2213	11.1484	10.855	11.6572	11.8449	11.6381	11.604	11.1452	11.556
Up	ENSMUSG00000040430	0.633633	1.8e-06	Pitpnc1	110	protein_coding	11.6538	11.7356	11.4001	12.2365	12.2148	12.2589	12.1861	12.0297	11.8596
Up	ENSMUSG00000036327	0.632691	0.00049	Qsox2	2A3	protein_coding	9.96277	9.52465	9.35979	10.3168	10.2435	10.2439	10.0975	10.0787	9.99958
Up	ENSMUSG00000034880	0.6321	2.23e-07	Mrpl34	8B3.3	protein_coding	10.6821	10.9105	10.775	11.4875	11.5125	11.2576	11.1928	11.2248	11.3328
Up	ENSMUSG00000003233	0.632002	1.17e-06	Dvl3	16A3	protein_coding	11.148	10.8351	10.8224	11.5932	11.5834	11.5444	11.4863	11.7224	11.6551
Up	ENSMUSG00000017679	0.631006	8.57e-06	Ttpal	2H3	protein_coding	9.31327	9.57097	9.40457	10.1095	9.9648	10.1092	9.83282	9.97003	9.71815
Up	ENSMUSG00000038506	0.629881	3.19e-19	Dcun1d2	8A1.1	protein_coding	11.1753	11.2205	11.2129	11.8369	11.8482	11.8112	11.8834	11.8617	11.8801
Up	ENSMUSG00000034088	0.629722	2.38e-07	Hdlbp	1D	protein_coding	14.8534	14.5564	14.4314	15.2496	15.2521	15.2613	15.055	15.1542	15.0605
Up	ENSMUSG00000020964	0.629012	2.23e-13	Sel1l	12D3	protein_coding	11.7667	11.7307	11.7129	12.4599	12.3039	12.3266	12.2147	12.3328	12.2977
Up	ENSMUSG00000058446	0.626868	5.08e-08	Znrf2	6B3	protein_coding	10.3991	10.458	10.5579	11.1032	11.1464	11.0437	11.4397	11.2618	11.1664
Up	ENSMUSG00000116656	0.624672	0.000103	Gm49708	16C3.3	processed_transcript	12.7911	12.3833	12.5576	13.1657	13.2732	13.1927	13.2708	13.0986	12.7959
Up	ENSMUSG00000028581	0.623809	4.73e-05	Laptm5	4D2.2	protein_coding	9.87376	10.2517	10.0336	10.7562	10.7598	10.5242	10.2784	10.4156	10.5007
Up	ENSMUSG00000026817	0.623711	2.32e-12	Ak1	2B	protein_coding	14.2115	14.1313	14.1349	14.8164	14.841	14.6879	14.8723	14.6984	14.7136
Up	ENSMUSG00000029313	0.623411	0.000149	Aff1	500000	protein_coding	11.8646	11.2775	11.679	12.185	12.1988	12.3585	12.2257	12.3805	12.28
Up	ENSMUSG00000046785	0.622739	5.37e-05	Epm2aip1	9F3	protein_coding	11.0487	10.7197	10.765	11.468	11.5074	11.4438	11.7977	11.6003	11.3657
Up	ENSMUSG00000067851	0.621504	3.44e-05	Arfgef1	1A2	protein_coding	12.5883	12.1404	12.0867	12.9137	12.9151	12.9039	12.8962	12.8869	12.7553
Up	ENSMUSG00000047466	0.62131	1.06e-14	8030462N17Rik	18000	protein_coding	11.0463	10.9883	11.0901	11.7146	11.6384	11.6309	11.8598	11.8668	11.8104
Up	ENSMUSG00000025171	0.621277	0.00151	Ubtd1	19C3	protein_coding	9.45718	9.60164	9.68424	10.1813	10.3685	10.0394	9.47299	9.98461	9.95294
Up	ENSMUSG00000022800	0.620057	4.82e-08	Fyttd1	16B3	protein_coding	11.7239	11.968	11.9728	12.5378	12.4754	12.5235	12.7082	12.6053	12.4596
Up	ENSMUSG00000022383	0.619417	0.00334	Ppara	1500	protein_coding	10.9616	10.2183	10.3473	11.2625	11.0539	11.1693	11.2486	11.195	11.1588
Up	ENSMUSG00000033419	0.619339	0.00722	Snap91	9E3.1	protein_coding	8.8436	8.96873	8.2638	9.41189	9.29424	9.31034	9.48766	9.27299	9.21399
Up	ENSMUSG00000042686	0.618402	0.0109	Jph1	1A3	protein_coding	9.36797	9.39056	9.80115	10.1324	10.2004	10.1129	10.7371	10.0596	10.0972
Up	ENSMUSG00000015474	0.617661	5.91e-08	Ppt2	17B1	protein_coding	10.3061	10.1794	10.1877	10.7742	10.9572	10.7857	10.5649	10.7088	10.7267
Up	ENSMUSG00000027397	0.61683	0.0057	Slc20a1	2F1	protein_coding	9.44511	9.25639	9.83234	10.1942	10.0705	10.1653	9.69693	10.2284	10.1525
Up	ENSMUSG00000040136	0.614527	0.000391	Abcc8	7B3	protein_coding	10.6944	10.143	10.254	10.9688	11.1046	10.9089	10.859	10.7899	10.7211
Up	ENSMUSG00000021133	0.613928	5.82e-05	Susd6	12C3	protein_coding	12.4442	11.9122	11.9958	12.703	12.749	12.7971	12.7654	12.7794	12.8189
Up	ENSMUSG00000059422	0.613898	0.00306	Gm8116	90	processed_pseudogene	9.5924	9.15542	9.55	10.2178	10.1453	9.7613	10.1152	10.306	10.0022
Up	ENSMUSG00000030560	0.613589	0.00202	Ctsc	7D3	protein_coding	10.5543	11.3068	10.8292	11.5992	11.5277	11.5038	11.1735	11.1543	11.2873
Up	ENSMUSG00000006576	0.61214	0.000856	Slc4a3	1C4	protein_coding	13.1732	12.607	12.4779	13.3728	13.4224	13.3961	13.3689	13.3514	13.3671
Up	ENSMUSG00000023961	0.612072	6.24e-06	Enpp4	17B3	protein_coding	10.7852	10.5292	10.4197	11.1753	11.1945	11.2209	11.2748	11.2211	11.0312
Up	ENSMUSG00000028525	0.611799	3.51e-05	Pde4b	4C6	protein_coding	11.0359	11.3264	10.9335	11.5739	11.8394	11.7348	11.3095	11.0997	11.1786
Up	ENSMUSG00000021286	0.611273	0.0156	Zfyve21	12F1	protein_coding	10.5362	9.93206	9.75918	10.8089	10.6687	10.6929	9.99417	10.5442	10.3371
Up	ENSMUSG00000040274	0.611091	0.000349	Cdk6	5A1	protein_coding	9.86111	10.127	9.83426	10.3429	10.5875	10.717	10.3535	10.3618	10.0811
Up	ENSMUSG00000002032	0.610691	0.00892	Tmem25	9A5.2	protein_coding	8.52389	8.83845	8.36855	9.30024	9.28125	8.99174	9.58248	9.09351	9.26287
Up	ENSMUSG00000034641	0.610481	0.0395	Cd300ld	1100	protein_coding	7.84513	8.6267	7.87198	8.82946	8.82149	8.65073	8.41464	8.72084	8.43234
Up	ENSMUSG00000036403	0.610468	0.000412	Cep135	5C3.3	protein_coding	8.40436	8.31888	8.6126	9.02275	9.07839	9.05882	9.14835	8.85075	9.04641
Up	ENSMUSG00000006369	0.610178	2.95e-05	Fbln1	1500	protein_coding	11.6428	11.2176	11.4405	12.0673	12.0538	12.0379	11.8044	11.7101	12.0295
Up	ENSMUSG00000043262	0.610075	9.2e-05	Uevld	7B3	protein_coding	9.31592	9.18193	8.97239	9.74674	9.68632	9.87304	9.79792	9.87613	9.64794
Up	ENSMUSG00000019787	0.609	3.6e-08	Trdn	10A4	protein_coding	14.1327	14.1066	14.0813	14.7459	14.6644	14.736	14.8513	14.6598	14.4802
Up	ENSMUSG00000040562	0.606737	4.53e-11	Gstm2	3F2.3	protein_coding	10.8323	10.7817	10.8292	11.3844	11.4759	11.3982	10.8798	10.9693	11.0509
Up	ENSMUSG00000031312	0.606445	7.89e-17	Itgb1bp2	XD	protein_coding	12.3889	12.3812	12.4229	13.0087	13.0095	12.9932	12.9527	12.9127	12.8133
Up	ENSMUSG00000057914	0.606311	0.00117	Cacnb2	2A2	protein_coding	10.8351	11.523	11.4544	11.9348	11.9072	11.8817	11.7871	11.7185	11.7305
Up	ENSMUSG00000026103	0.606284	2.61e-08	Gls	1C1.1	protein_coding	11.5741	11.5565	11.7894	12.2658	12.2486	12.2331	12.4643	12.2906	12.2508
Up	ENSMUSG00000027238	0.60609	7.89e-06	Frmd5	200000	protein_coding	12.7598	12.3882	12.8168	13.2535	13.385	13.1712	13.4672	13.5069	13.4849
Up	ENSMUSG00000047719	0.606014	0.0146	Ubiad1	400	protein_coding	9.35771	9.53029	10.0846	10.3385	10.454	10.0647	10.1446	10.4263	10.5597
Up	ENSMUSG00000001983	0.605024	9.31e-07	Taco1	110	protein_coding	10.8625	10.9284	10.7104	11.4984	11.4863	11.3325	11.4706	11.2773	11.2112
Up	ENSMUSG00000036698	0.602532	1.45e-05	Ago2	15D3	protein_coding	12.0714	11.6939	11.7332	12.3308	12.4808	12.5164	12.3297	12.5455	12.432
Up	ENSMUSG00000021597	0.602403	0.00229	Slf1	13C1	protein_coding	10.3074	9.99321	9.93466	10.6972	10.6967	10.6708	10.8806	10.3313	10.3921
Up	ENSMUSG00000030671	0.602281	0.0112	Pde3b	7F1	protein_coding	8.74075	8.21536	8.47117	8.93053	9.04291	9.26735	8.91086	9.04422	9.3436
Up	ENSMUSG00000059890	0.602176	4e-06	Ube4a	9A5.2	protein_coding	10.7957	10.6429	10.4184	11.2396	11.2922	11.1499	11.1767	11.2938	11.147
Up	ENSMUSG00000025784	0.601381	0.000211	Clec3b	9F4	protein_coding	10.7405	10.7801	10.2583	11.1257	11.2327	11.2756	10.8098	10.7999	10.8568
Up	ENSMUSG00000044496	0.600653	1.58e-06	2510039O18Rik	400	protein_coding	10.6361	10.5217	10.6228	11.2554	11.2781	11.0341	11.2609	11.0056	11.1146
Up	ENSMUSG00000035840	0.600182	0.000223	Lysmd3	13C3	protein_coding	10.0641	9.62642	9.65838	10.5187	10.3175	10.3373	10.3489	10.3928	10.312
Up	ENSMUSG00000039958	0.600094	0.0308	Etfbkmt	6G3	protein_coding	9.78848	9.1009	8.88586	9.90898	9.83598	9.97675	9.84426	9.62553	9.42396
Up	ENSMUSG00000060187	0.599586	0.00784	Lrrc10	10D2	protein_coding	11.8293	11.0393	11.6907	12.0843	12.0478	12.3235	12.2947	11.9803	12.0381
Up	ENSMUSG00000030785	0.599551	1.96e-12	Cox6a2	7F3	protein_coding	14.7928	14.5972	14.6796	15.3535	15.2906	15.2275	15.2993	15.2123	15.2618
Up	ENSMUSG00000028158	0.598952	0.0374	Mttp	3G3	protein_coding	7.867	7.41206	7.72188	8.4522	8.26212	8.05451	7.98912	8.44937	7.93646
Up	ENSMUSG00000017291	0.596373	3.47e-07	Taok1	11B5	protein_coding	12.6003	12.3379	12.4049	13.0294	13.0077	13.105	13.2585	13.2597	13.0142
Up	ENSMUSG00000039414	0.596125	0.00952	Heatr5b	17000	protein_coding	11.0205	10.4491	10.2101	11.1283	11.1642	11.2901	10.9397	11.2684	11.1844
Up	ENSMUSG00000044676	0.59593	0.0468	Zfp612	8D3	protein_coding	9.63551	8.77654	8.66982	9.55157	9.60697	9.88162	9.75699	9.69282	9.74811
Up	ENSMUSG00000015568	0.59593	0.000774	Lpl	8B3.3	protein_coding	18.1679	17.6726	17.5038	18.4003	18.3657	18.4498	18.147	18.2984	18.1108
Up	ENSMUSG00000024331	0.595757	0.0001	Dsc2	18A2	protein_coding	10.9342	10.7635	10.8185	11.3787	11.4246	11.4992	11.662	11.345	11.1658
Up	ENSMUSG00000049588	0.59504	0.0475	Ccdc69	11B1.3	protein_coding	8.76813	9.30105	9.35443	9.69582	9.9208	9.6368	8.72878	9.43685	9.59165
Up	ENSMUSG00000037720	0.594765	0.000214	Tmem33	5C3.1	protein_coding	10.6974	10.745	10.8897	11.4639	11.3998	11.2471	11.0942	11.3719	11.5978
Up	ENSMUSG00000022257	0.594553	1.37e-08	Laptm4b	15B3.1	protein_coding	10.7356	10.7981	10.8282	11.4276	11.4058	11.3072	11.267	11.21	11.4362
Up	ENSMUSG00000027499	0.594239	0.000431	Pkia	3A1	protein_coding	12.9104	13.3175	13.2287	13.8677	13.7147	13.6806	13.894	13.5306	13.4351
Up	ENSMUSG00000061533	0.592435	0.0103	Cep128	12D3	protein_coding	8.40934	8.83845	8.68271	9.39819	8.96381	9.32927	8.19725	8.31729	8.54443
Up	ENSMUSG00000068566	0.592393	0.00137	Myadm	7A1	protein_coding	13.4678	13.9107	13.7725	14.2112	14.3619	14.3836	13.649	14.1038	14.213
Up	ENSMUSG00000025133	0.590735	0.000475	Ints4	70	protein_coding	10.6676	10.1083	10.2554	10.9126	10.9741	10.9692	10.8702	10.9605	11.042
Up	ENSMUSG00000027288	0.590451	9.67e-06	Zfp106	200000	protein_coding	15.1206	14.7136	14.8615	15.4362	15.5227	15.5356	15.8097	15.6847	15.539
Up	ENSMUSG00000032872	0.590397	0.000741	Cyb5r4	9E3.1	protein_coding	10.1304	10.6068	10.7456	11.0862	11.0823	11.1505	11.0362	11.0733	10.9343
Up	ENSMUSG00000021072	0.590246	6.26e-05	Tmx1	12C2	protein_coding	12.5085	12.2117	12.1908	13.0661	12.8074	12.8136	12.4397	12.6642	12.377
Up	ENSMUSG00000054321	0.589911	0.0435	Taf4b	18A1	protein_coding	7.11509	7.10464	7.70514	8.01821	7.95909	7.73925	8.02404	7.7953	7.99024
Up	ENSMUSG00000027605	0.589505	6.99e-07	Acss2	2H1	protein_coding	10.3442	10.5074	10.4539	10.9542	11.1511	10.9625	11.0763	11.0048	10.8734
Up	ENSMUSG00000087380	0.5894	0.00133	2210408F21Rik	6A3.3	processed_transcript	8.87631	9.05731	9.03404	9.79068	9.5431	9.36437	9.58443	9.38501	9.31016
Up	ENSMUSG00000048007	0.589025	0.00907	Timm8a1	XE3	protein_coding	8.98363	9.00427	9.57787	9.79722	9.97021	9.61124	9.64925	9.86828	9.80324
Up	ENSMUSG00000060798	0.588416	0.0169	Intu	3B	protein_coding	10.3928	10.4471	10.7599	11.2041	11.0835	11.0974	12.0476	11.2236	11.3575
Up	ENSMUSG00000036186	0.588219	0.00523	Fam69b	2A3	protein_coding	9.76344	9.28558	9.38104	10.0893	10.2646	9.84554	9.90953	9.56857	9.76826
Up	ENSMUSG00000006611	0.58769	0.002	Hfe	13A3.1	protein_coding	9.88095	10.2573	10.4029	10.8785	10.7613	10.7026	10.5279	10.1083	10.3077
Up	ENSMUSG00000013662	0.587078	1.99e-08	Atad1	19C1	protein_coding	12.1276	11.8178	11.8965	12.5364	12.5452	12.5374	12.5298	12.5937	12.56
Up	ENSMUSG00000014077	0.586791	3.57e-11	Chp1	200000	protein_coding	11.6653	11.8354	11.6955	12.3846	12.2862	12.2887	12.3358	12.3526	12.2694
Up	ENSMUSG00000027177	0.585664	1.67e-08	Hipk3	200	protein_coding	13.7889	13.5025	13.5728	14.1307	14.2085	14.2926	14.3426	14.3139	14.2959
Up	ENSMUSG00000047187	0.585656	4.82e-16	Rab2a	4A1	protein_coding	12.5132	12.4318	12.5724	13.0768	13.0972	13.1018	13.0485	13.0285	13.003
Down	ENSMUSG00000092534	-22.7401	1.58e-07	Pagr1b	7F3	protein_coding	2	7.09452	6.09953	2	2	2	6.88439	2	2
Down	ENSMUSG00000078234	-10.2108	2.52e-13	Klhdc7a	4D3	protein_coding	7.15118	8.50218	6.46048	2	2	2	7.55998	6.33002	6.7822
Down	ENSMUSG00000090364	-7.83105	3.54e-06	Gm3043	14A1	protein_coding	4.77683	5.70232	5.46613	2	2	2	2	2	2
Down	ENSMUSG00000117110	-7.56159	0.000152		17A1	lincRNA	3.46259	5.59163	5.50535	2	2	2	4.43564	2	3.39406
Down	ENSMUSG00000044689	-7.22654	0.000952	Gm13749	1C2	lincRNA	3.11815	4.85775	5.58074	2	2	2	2	2	2.94889
Down	ENSMUSG00000088088	-7.06075	0.00108	Rmrp	4A5	ribozyme	4.50659	3.42351	5.46613	2	2	2	2	2	2
Down	ENSMUSG00000022860	-7.04607	0.000413	Chodl	16C3.1	protein_coding	2.90921	3.42351	5.87834	2	2	2	2.83045	3.01388	2.94889
Down	ENSMUSG00000086806	-6.99811	1.16e-19	Gm13054	400	antisense	10.4888	10.1369	11.6923	3.9329	4.9637	3.51791	8.24738	6.67038	6.73257
Down	ENSMUSG00000102434	-6.8612	0.00231	Gm38049	1B	TEC	3.6082	5.15885	4.39619	2	2	2	3.02691	2	2
Down	ENSMUSG00000061780	-6.79077	0.0105	Cfd	10C1	protein_coding	4.07703	5.50266	2	2	2	2	3.02691	2	3.73377
Down	ENSMUSG00000118229	-6.68755	6.04e-31		180	lincRNA	9.29993	8.22466	8.13216	2.68159	3.74211	2	7.66698	7.95198	7.69873
Down	ENSMUSG00000036526	-6.67269	0.0116	Card11	5G2	protein_coding	2	5.15885	4.47734	2	2	2	3.94619	3.60344	2
Down	ENSMUSG00000026418	-5.81479	2.08e-21	Tnni1	10000	protein_coding	7.682	8.01547	8.71653	3.9329	2	2.95	4.62954	4.26978	4.86396
Down	ENSMUSG00000020651	-5.74644	0.00047	Slc26a4	12A2	protein_coding	5.63392	5.19716	6.17445	2	2	2.76461	3.4936	2	2
Down	ENSMUSG00000038112	-5.44377	2.73e-42	AW551984	9A5.1	protein_coding	9.02637	10.5497	10.4476	4.85606	5.23923	4.55884	6.66591	7.51083	7.04868
Down	ENSMUSG00000041616	-5.39222	1.63e-39	Nppa	400	protein_coding	17.2938	17.4297	18.4757	12.6018	12.6966	11.9169	15.5587	15.2275	15.0664
Down	ENSMUSG00000042498	-5.0694	0.00149	D330045A20Rik	XF1	protein_coding	3.74044	5.34097	6.33547	2	2	2.95	2	3.01388	2.94889
Down	ENSMUSG00000034427	-5.02315	0.00355	Myo15b	1100	protein_coding	5.70039	5.1195	5.10677	2.85217	2	2	2	2	3.39406
Down	ENSMUSG00000074736	-4.98398	5.52e-09	Syndig1	2G3	protein_coding	6.04541	5.59163	7.44762	3.14262	2.95464	2	4.80044	5.41733	5.65876
Down	ENSMUSG00000058183	-4.8524	1.12e-06	Mmel1	400	protein_coding	6.48317	6.33822	6.39933	3.59121	2	2	3.94619	3.47707	4.76869
Down	ENSMUSG00000087008	-4.84263	0.00457	Gm5530	1C5	processed_pseudogene	3.97332	4.20323	6.78128	2	2.76856	2.55182	4.80044	2	3.11302
Down	ENSMUSG00000027713	-4.82325	0.00107	1810062G17Rik	3B	protein_coding	3.86158	5.15885	5.10677	2.68159	2	2	3.73757	2.81926	3.83129
Down	ENSMUSG00000007122	-4.81332	1.01e-248	Casq1	1H3	protein_coding	15.1905	15.6796	15.7505	10.638	10.8417	10.7657	13.1628	13.1972	13.0228
Down	ENSMUSG00000107619	-4.57181	0.00633	Gm32479	6B3	lincRNA	4.77683	4.59625	5.34162	2.85217	2	2	3.94619	2	3.5164
Down	ENSMUSG00000058019	-4.53227	0.000739	Ces5a	8C5	protein_coding	4.71386	3.66132	5.84815	2	2.95464	2	5.54053	4.26978	5.33217
Down	ENSMUSG00000048521	-4.51659	1.32e-08	Cxcr6	9F4	protein_coding	6.23672	6.24986	8.91528	4.00703	3.93141	2.95	4.7457	5.15377	4.66669
Down	ENSMUSG00000030134	-4.43185	1.4e-17	Rasgef1a	6F1	protein_coding	6.70983	7.69242	7.5068	3.2685	3.74211	3.51791	4.36475	5.15377	4.81711
Down	ENSMUSG00000034145	-4.37871	0.00125	Tmem63c	12D2	protein_coding	6.72587	6.86392	5.87834	2	2.76856	3.83295	2.83045	2	4.76869
Down	ENSMUSG00000037157	-4.34875	0.000927	Il22ra1	4D3	protein_coding	5.24602	4.1259	4.945	2	2.95464	2	3.4936	3.9272	3.73377
Down	ENSMUSG00000026343	-4.18834	0.000405	Gpr39	1E2.3	protein_coding	5.41389	6.80312	7.34325	2	4.38445	2	4.68879	4.88182	4.99601
Down	ENSMUSG00000043857	-4.04357	7.48e-22	Mgat5b	1100	protein_coding	8.79119	7.89245	8.42077	3.9329	4.44783	5.19439	6.52671	7.12486	7.32467
Down	ENSMUSG00000022832	-4.03554	0.0093	Ropn1	16B3	protein_coding	5.3324	5.30634	6.33547	3.68452	2	2	2	3.60344	3.39406
Down	ENSMUSG00000025172	-3.96034	0.00697	Ankrd2	19C3	protein_coding	4.95074	4.9048	6.97536	3.38428	3.11944	2	3.94619	4.77845	2
Down	ENSMUSG00000049420	-3.92709	0.0167	Tmem200a	10A4	protein_coding	3.74044	5.87768	6.62978	3.14262	2	3.26172	2	3.60344	2
Down	ENSMUSG00000097697	-3.88896	0.00461	4833412C05Rik	7C	lincRNA	4.26446	6.07574	5.90792	3.68452	2	2	3.02691	3.01388	3.73377
Down	ENSMUSG00000079428	-3.82863	2.82e-15	Tceal7	XF1	protein_coding	8.57793	7.33684	8.52942	4.44059	4.44783	4.99803	7.59137	6.74082	6.20513
Down	ENSMUSG00000059049	-3.78346	5.32e-11	Frem1	4C3	protein_coding	6.96094	8.15824	8.78188	5.07864	3.40145	4.81909	5.25712	5.27267	4.86396
Down	ENSMUSG00000029843	-3.77222	0.00418	Slc13a4	6B1	protein_coding	4.95074	5.70232	5.7858	2	3.74211	2	4.95323	3.82714	3.5164
Down	ENSMUSG00000055567	-3.71069	0.000856	Unc80	1C3	protein_coding	5.10592	4.20323	5.7858	2	2.95464	2.95	3.94619	3.47707	3.39406
Down	ENSMUSG00000021702	-3.69765	1.31e-06	Thbs4	13C3	protein_coding	8.90125	9.9504	11.5169	7.41514	6.58396	6.37868	7.28076	6.76807	6.66804
Down	ENSMUSG00000030108	-3.66252	9.04e-11	Slc6a13	6F1	protein_coding	7.00105	6.53052	7.03018	3.49145	3.40145	4.09138	3.62074	4.10863	2.94889
Down	ENSMUSG00000028626	-3.64341	7.94e-17	Col9a2	4D2.2	protein_coding	8.03095	8.63719	9.3678	5.91563	4.91966	4.66864	5.63393	5.83302	5.63194
Down	ENSMUSG00000024112	-3.63565	6.49e-102	Cacna1h	17A3.3	protein_coding	12.6241	12.2199	12.4059	8.53908	8.96922	8.86772	8.56055	8.04401	8.38092
Down	ENSMUSG00000047363	-3.61458	0.0249	Cstad	2B	protein_coding	5.3324	3.54731	5.29761	2	3.40145	2	5.17662	4.02077	2.94889
Down	ENSMUSG00000087024	-3.58498	1.37e-05	B230119M05Rik	XE3	processed_transcript	5.5995	5.70232	6.51915	3.2685	2	3.73539	4.50321	4.83106	4.30863
Down	ENSMUSG00000064140	-3.57455	0.0492	Trim38	13A3.1	protein_coding	5.24602	5.23448	4.62711	2	3.52416	2	3.73757	3.9272	2
Down	ENSMUSG00000021638	-3.56729	6.59e-14	Ocln	13D1	protein_coding	7.97163	7.10464	7.00303	4.20897	4.38445	3.92434	4.56776	4.88182	5.36511
Down	ENSMUSG00000036123	-3.48029	2.37e-16	Slc9a3	13C1	protein_coding	8.53759	9.25412	8.66116	5.27143	5.55926	5.63407	5.83088	4.60802	4.16638
Down	ENSMUSG00000024803	-3.4686	1.16e-18	Ankrd1	19C2	protein_coding	16.8325	17.8841	18.26	14.2885	14.3962	14.228	16.7678	15.8608	16.311
Down	ENSMUSG00000089812	-3.40118	0.0146	Gm15867	1H6	antisense	2.90921	6.13614	5.20534	2.85217	2	3.39549	3.94619	3.33856	4.55692
Down	ENSMUSG00000030075	-3.38446	6.05e-08	Cntn3	6D3	protein_coding	7.13925	6.77807	7.66239	4.38608	3.26732	4.55884	3.02691	4.60802	4.08962
Down	ENSMUSG00000037996	-3.37765	5.47e-33	Slc24a2	4C4	protein_coding	9.41326	9.21498	8.83288	5.97224	5.91375	5.76345	7.42711	6.65587	6.73257
Down	ENSMUSG00000031376	-3.3439	0.00594	Atp2b3	XA7.3	protein_coding	6.67719	4.7066	6.07366	2.85217	2.95464	3.92434	2	2	3.5164
Down	ENSMUSG00000037139	-3.32873	8.64e-41	Myom3	4D3	protein_coding	9.60547	9.64905	9.90747	6.37348	6.73135	6.2254	7.68163	7.04915	6.93261
Down	ENSMUSG00000050071	-3.32427	7.13e-19	Bex1	XF1	protein_coding	9.3807	8.34044	9.28851	5.11261	6.30465	5.88217	7.44441	7.95198	8.03186
Down	ENSMUSG00000054618	-3.31738	0.0218	Gm9951	8A4	lincRNA	5.41389	4.41308	4.945	2	2.95464	3.11426	2	2	2
Down	ENSMUSG00000040380	-3.31147	0.0299	Cbln3	14C3	protein_coding	5.28986	4.34647	4.21877	3.38428	2	2	3.02691	3.60344	2.94889
Down	ENSMUSG00000038600	-3.30075	0.000273	Atp6v0a4	6B1	protein_coding	5.99334	6.28586	7.88691	3.38428	4.17564	4.37669	5.508	3.33856	3.39406
Down	ENSMUSG00000079049	-3.23835	2.03e-09	Serpinb1c	13A3.2	protein_coding	5.99334	6.11629	6.44039	3.77215	3.63725	2.95	5.57234	5.98005	6.25871
Down	ENSMUSG00000061723	-3.20105	0.0025	Tnnt3	7F5	protein_coding	5.20082	7.10464	6.84382	4.77352	2	3.39549	3.84565	4.54642	4.61285
Down	ENSMUSG00000086363	-3.18765	1.34e-19	A330102I10Rik	13A3.1	lincRNA	7.73052	7.83894	8.00793	4.89563	4.87424	4.81909	4.62954	4.02077	5.07777
Down	ENSMUSG00000054034	-3.16528	0.000115	Tceal5	XF1	protein_coding	7.01417	7.2755	6.94715	4.32942	2	4.99803	6.57462	5.41733	5.9897
Down	ENSMUSG00000013523	-3.13316	0.00141	Bcas1	2H3	protein_coding	5.3324	6.07574	5.96531	3.9329	3.40145	2	4.68879	4.10863	3.39406
Down	ENSMUSG00000040569	-3.10333	3.52e-10	Slc26a7	4A1	protein_coding	7.39143	7.08434	8.03499	5.17825	4.0175	4.55884	5.85695	5.48456	6.50026
Down	ENSMUSG00000052117	-3.07126	1.87e-06	D630039A03Rik	4B3	protein_coding	7.37116	5.94676	6.09953	3.9329	4.17564	3.63074	4.04019	3.60344	4.37483
Down	ENSMUSG00000031097	-3.05532	2.35e-27	Tnni2	7F5	protein_coding	9.19434	9.38642	9.86663	6.62957	6.78142	6.01284	5.54053	5.5488	5.11698
Down	ENSMUSG00000053141	-3.05478	0.00116	Ptprt	2H2	protein_coding	5.41389	4.7066	5.00096	2.85217	2	3.51791	4.56776	4.54642	4.76869
Down	ENSMUSG00000026259	-3.0493	0.00151	Ngef	1D	protein_coding	5.79468	6.67325	7.10869	4.20897	4.56682	2	4.04019	5.27267	5.42882
Down	ENSMUSG00000025665	-3.03169	2.14e-09	Rps6ka6	XE1	protein_coding	7.05285	8.57309	8.19349	5.04385	5.58768	4.81909	5.04678	5.41733	4.23926
Down	ENSMUSG00000007888	-3.00535	7.67e-07	Crlf1	8B3.3	protein_coding	6.67719	6.07574	7.81848	4.44059	3.74211	4.61478	4.80044	5.11186	4.55692
Down	ENSMUSG00000027254	-3.00139	1.73e-64	Map1a	200000	protein_coding	12.3199	12.6425	12.7708	9.64013	9.68303	9.45144	9.14835	9.81213	9.53849
Down	ENSMUSG00000031554	-2.96487	0.0454	Adam5	8A2	protein_coding	5.05603	4.85775	5.50535	3.2685	3.40145	2	4.21158	3.71962	2
Down	ENSMUSG00000050288	-2.95124	4.68e-19	Fzd2	110	protein_coding	9.41326	10.9732	10.789	7.76941	7.6909	7.34358	7.97729	7.81503	7.91437
Down	ENSMUSG00000046589	-2.95116	3.93e-07	Lrrc8e	8A1.1	protein_coding	5.79468	6.72661	6.39933	3.68452	3.74211	4.01028	5.80434	4.97828	4.76869
Down	ENSMUSG00000020734	-2.93375	0.00179	Grin2c	1100	protein_coding	7.77746	7.11468	6.73253	3.68452	4.91966	4.81909	2	4.26978	5.22858
Down	ENSMUSG00000038670	-2.91945	3.71e-103	Mybpc2	7B3	protein_coding	13.5464	13.1528	13.1371	10.2544	10.4617	10.4043	12.6458	12.5884	12.3936
Down	ENSMUSG00000020848	-2.89389	3.34e-05	Doc2b	11B5	protein_coding	6.3652	6.54545	6.97536	3.38428	4.56682	4.09138	5.47472	4.41472	3.62918
Down	ENSMUSG00000027966	-2.88794	1.57e-05	Col11a1	3F3	protein_coding	5.85428	5.96908	6.61192	4.20897	3.26732	3.51791	3.73757	3.60344	4.49874
Down	ENSMUSG00000097960	-2.87894	0.000131	A330074K22Rik	80	lincRNA	5.10592	6.72661	6.24567	4.20897	3.74211	2.95	5.88255	5.23411	4.71859
Down	ENSMUSG00000042254	-2.87556	3.47e-14	Cilp	9C	protein_coding	11.8386	12.7971	13.4307	9.82695	10.0967	9.93753	10.3818	10.5511	10.5896
Down	ENSMUSG00000078640	-2.82868	2.66e-07	Gm11627	110	protein_coding	7.69835	8.45948	8.27519	6.2568	4.9637	4.61478	5.60346	4.66709	4.30863
Down	ENSMUSG00000004939	-2.8104	1.14e-05	Nmrk2	10C1	protein_coding	9.61412	9.84727	11.5223	7.12179	8.08903	8.029	8.79094	8.6712	9.09385
Down	ENSMUSG00000079598	-2.80787	0.000167	Clec2l	6B1	protein_coding	6.72587	7.08434	6.24567	3.2685	3.52416	5.11902	4.2902	5.5488	5.48983
Down	ENSMUSG00000053025	-2.80531	5.53e-10	Sv2b	7D1	protein_coding	7.73845	7.11468	8.36855	5.44146	5.20294	4.77066	6.85882	6.07036	5.9897
Down	ENSMUSG00000029123	-2.79207	0.00195	Stk32b	5B3	protein_coding	5.5995	5.44014	5.72063	3.77215	2	3.73539	5.17662	5.0242	4.16638
Down	ENSMUSG00000041889	-2.77161	6.32e-32	Shisa4	10000	protein_coding	9.57479	10.0982	10.4016	7.20288	7.47967	7.27579	8.50395	8.12525	8.11652
Down	ENSMUSG00000056174	-2.77013	1.12e-06	Col8a2	4D2.2	protein_coding	6.91968	8.37427	8.91892	6.2568	5.47048	4.72055	6.24029	6.85955	6.13046
Down	ENSMUSG00000034285	-2.76949	0.000311	Nipsnap1	11A1	protein_coding	7.64028	7.7321	4.55417	4.59277	4.67673	4.61478	4.7457	5.1945	5.11698
Down	ENSMUSG00000029361	-2.75318	0.0162	Nos1	5F	protein_coding	6.90566	6.46923	6.7159	2	5.16572	4.09138	6.37264	3.82714	5.22858
Down	ENSMUSG00000075256	-2.74547	0.00304	Cerkl	2C3	protein_coding	5.10592	5.90108	5.72063	3.68452	2	3.92434	4.95323	4.60802	4.23926
Down	ENSMUSG00000039661	-2.7337	0.00287	Dusp26	8A3	protein_coding	5.5995	5.40784	5.38433	2.68159	3.63725	3.51791	5.04678	5.80699	3.5164
Down	ENSMUSG00000046694	-2.68618	5.6e-10	Tent5b	4D2.3	protein_coding	8.93615	8.07326	9.67782	6.14634	5.95796	6.93485	6.24029	6.85955	6.50026
Down	ENSMUSG00000027868	-2.63672	1.74e-08	Tbx15	3F2.2	protein_coding	6.57461	6.98929	7.51644	4.93413	3.52416	5.0395	7.64471	7.41067	7.54191
Down	ENSMUSG00000030000	-2.61451	2.66e-05	Add2	6C3	protein_coding	5.63392	6.83991	7.69669	4.89563	4.56682	4.09138	5.33336	5.0242	5.07777
Down	ENSMUSG00000028125	-2.5948	7.23e-41	Abca4	3G1	protein_coding	10.618	10.122	10.2768	7.62976	7.6443	8.03414	7.45297	7.18673	7.40606
Down	ENSMUSG00000049349	-2.58895	0.000265	Gm5105	3G3	protein_coding	5.63392	4.99455	5.25221	3.14262	3.83987	2.76461	5.95673	5.15377	5.76131
Down	ENSMUSG00000005763	-2.58861	7.84e-05	Cd247	1H2.3	protein_coding	5.82479	7.52179	6.85905	4.20897	4.62282	4.72055	6.79284	5.66929	5.15514
Down	ENSMUSG00000036832	-2.58783	3.97e-15	Lpar3	3H2	protein_coding	7.24324	7.82677	7.77099	5.27143	5.08827	5.19439	5.04678	5.1945	5.11698
Down	ENSMUSG00000061816	-2.57162	1.68e-06	Myl1	1C3	protein_coding	12.0215	13.5399	13.7855	10.825	10.8171	10.5214	10.3886	9.72272	9.41219
Down	ENSMUSG00000017740	-2.54728	1.11e-09	Slc12a5	2H3	protein_coding	7.97163	8.77338	8.25231	6.14634	5.77234	5.76345	6.59024	5.27267	5.45965
Down	ENSMUSG00000073975	-2.54689	0.00835	Olfr550	7000	protein_coding	5.28986	4.41308	4.82611	3.38428	2.95464	2.76461	3.1998	4.34407	4.43811
Down	ENSMUSG00000020218	-2.54004	1.6e-07	Wif1	10D2	protein_coding	8.92577	8.47904	8.63045	4.93413	6.27	6.8558	5.74974	4.66709	5.15514
Down	ENSMUSG00000007682	-2.53812	6.25e-15	Dio2	12D3	protein_coding	8.64275	9.57643	9.64307	6.53252	6.9331	7.06103	7.51976	7.56619	6.84192
Down	ENSMUSG00000014602	-2.53715	5.18e-09	Kif1a	1D	protein_coding	7.81545	7.95527	8.75365	6.19472	5.43963	5.60674	6.15882	5.93269	4.99601
Down	ENSMUSG00000024727	-2.51483	0.00485	Trpm6	19B	protein_coding	4.50659	4.53774	5.4258	2.85217	2.95464	3.39549	4.04019	4.19145	3.73377
Down	ENSMUSG00000051401	-2.50835	0.0186	Kctd16	18B3	protein_coding	5.15415	4.27662	5.9369	2.48811	3.52416	3.73539	5.00076	3.33856	4.99601
Down	ENSMUSG00000084850	-2.50516	5.44e-06	Gm12092	11A3.3	lincRNA	6.67719	6.85197	7.73018	3.9329	5.53027	4.61478	6.65109	6.07036	6.54407
Down	ENSMUSG00000028463	-2.50234	0.000188	Car9	4A5	protein_coding	5.37372	6.5002	6.26865	3.77215	4.24865	3.83295	3.02691	4.02077	3.73377
Down	ENSMUSG00000033676	-2.49864	2.02e-06	Gabrb3	7B5	protein_coding	6.55678	7.26652	7.26541	3.77215	4.87424	5.26601	4.7457	4.88182	4.66669
Down	ENSMUSG00000025127	-2.48821	0.000161	Gcgr	1100	protein_coding	6.6936	7.28443	8.00108	5.30119	4.62282	5.23065	4.21158	5.34681	3.26037
Down	ENSMUSG00000068697	-2.48477	0.0309	Myoz1	14A3	protein_coding	4.95074	6.13614	6.1499	4.64013	2	3.51791	4.50321	4.48207	3.5164
Down	ENSMUSG00000050830	-2.48428	3.36e-10	Vwc2	11A1	protein_coding	7.12722	7.58816	7.26541	4.77352	4.87424	5.33425	5.88255	5.1945	5.15514
Down	ENSMUSG00000037254	-2.47189	1.31e-06	Itih2	2A1	protein_coding	6.19122	7.26652	7.36473	5.04385	4.91966	4.09138	5.25712	5.6401	5.26394
Down	ENSMUSG00000038618	-2.46878	4.4e-06	Rassf7	7F5	protein_coding	6.42539	5.99105	6.1499	4.44059	3.74211	3.83295	5.00076	4.83106	4.37483
Down	ENSMUSG00000028874	-2.44001	0.012	Fgr	4D2.3	protein_coding	5.28986	5.44014	5.05484	3.77215	2.76856	3.39549	3.02691	2	2.94889
Down	ENSMUSG00000027559	-2.43413	0.00899	Car3	3A1	protein_coding	5.20082	5.67543	5.54353	2.85217	3.74211	3.83295	4.12842	3.01388	5.03747
Down	ENSMUSG00000021062	-2.42993	3.35e-07	Rab15	12C3	protein_coding	7.88854	7.39568	8.28649	5.68671	5.61555	5.39941	5.47472	4.60802	6.29335
Down	ENSMUSG00000025330	-2.42744	0.000741	Padi4	4D3	protein_coding	6.23672	7.3539	7.57291	5.89626	3.93141	3.83295	5.80434	5.6401	6.07181
Down	ENSMUSG00000020216	-2.40825	1.95e-07	Jsrp1	10C1	protein_coding	6.09567	6.67325	6.78128	4.38608	4.67673	4.01028	5.29574	5.11186	5.15514
Down	ENSMUSG00000091387	-2.39617	0.00947	Gcnt4	13D1	protein_coding	5.79468	4.1259	6.85905	3.2685	4.09874	4.24108	4.21158	5.0242	4.49874
Down	ENSMUSG00000086353	-2.37542	0.0152	Gm13481	2C1.1	lincRNA	6.25894	6.13614	6.59384	2	4.7287	4.72055	4.85319	4.77845	4.95332
Down	ENSMUSG00000113178	-2.37307	2.37e-05	Mylf-ps	12E	processed_pseudogene	6.90566	7.39568	7.93798	5.38698	5.50068	4.66864	5.17662	4.41472	3.5164
Down	ENSMUSG00000020656	-2.34832	0.0352	Grhl1	12A1.3	protein_coding	4.26446	4.95038	5.20534	2	3.26732	3.73539	4.80044	4.60802	4.16638
Down	ENSMUSG00000024600	-2.34142	0.0266	Slc27a6	18D3	protein_coding	3.74044	6.30352	6.57553	4.44059	3.83987	3.39549	5.44066	5.15377	3.5164
Down	ENSMUSG00000047342	-2.33994	0.000766	Zfp286	11B2	protein_coding	5.52809	6.91078	6.74896	4.68598	4.50855	3.92434	5.09137	5.80699	4.16638
Down	ENSMUSG00000102059	-2.29458	0.0164	Gm20257	1C1.3	transcribed_unprocessed_pseudogene	5.52809	5.75464	5.99317	3.9329	3.93141	3.63074	5.44066	2.59423	4.66669
Down	ENSMUSG00000056596	-2.28289	1.6e-15	Trnp1	4D2.3	protein_coding	9.81122	9.44331	8.88586	7.35963	7.26768	6.8558	5.88255	6.2356	5.76131
Down	ENSMUSG00000020866	-2.27145	3.53e-46	Cacna1g	11D	protein_coding	12.891	13.2085	13.5542	10.8822	10.97	11.0646	11.6922	11.9273	11.8275
Down	ENSMUSG00000030838	-2.26766	3.78e-25	Ush1c	7B3	protein_coding	9.3908	9.26318	9.21351	7.0447	6.78142	7.30158	6.66591	6.69897	7.15611
Down	ENSMUSG00000038879	-2.26754	1.05e-08	Nipal2	15B3.1	protein_coding	6.70983	6.82775	7.03018	4.85606	5.04793	4.31048	5.44066	5.48456	5.78584
Down	ENSMUSG00000068196	-2.26226	1.62e-20	Col8a1	16C1.1	protein_coding	12.9305	13.7643	14.1838	11.5743	11.4251	11.3537	12.0384	11.9453	11.7368
Down	ENSMUSG00000028841	-2.25075	4.1e-12	Cnksr1	4D3	protein_coding	9.36797	8.01547	8.97239	6.53252	6.61191	6.87883	8.81773	8.96404	9.10608
Down	ENSMUSG00000026840	-2.24017	5.36e-09	Lamc3	2B	protein_coding	7.6902	7.96085	8.48596	6.42847	5.53027	5.60674	7.10704	6.51826	6.55838
Down	ENSMUSG00000021730	-2.23715	2.92e-11	Hcn1	13D2.3	protein_coding	9.79039	10.3324	10.6988	8.46212	8.05381	7.67492	5.33336	6.59633	6.09163
Down	ENSMUSG00000029769	-2.23539	5.18e-25	Ccdc136	6A3.3	protein_coding	8.56014	8.65794	8.80564	6.48143	6.71856	6.24326	7.24172	7.52686	7.46042
Down	ENSMUSG00000025105	-2.20539	0.00511	Bnc1	7D3	protein_coding	4.64803	5.64804	5.50535	3.9329	3.40145	3.26172	4.95323	4.72385	3.92264
Down	ENSMUSG00000079669	-2.1854	6.74e-07	Gm17396	9F3	processed_transcript	7.80793	7.38742	7.13393	5.41447	4.67673	5.85919	5.74974	6.09208	5.36511
Down	ENSMUSG00000034472	-2.14693	6.36e-06	Rasd2	8C1	protein_coding	9.34997	8.32322	8.157	7.13838	6.27	6.2254	7.37395	6.96925	6.03134
Down	ENSMUSG00000097666	-2.13267	3.8e-08	A330094K24Rik	18000	lincRNA	7.28715	8.27478	8.03499	5.41447	5.77234	6.29554	6.6951	6.65587	6.25871
Down	ENSMUSG00000112150	-2.12463	0.04	9530018F02Rik	12C3	bidirectional_promoter_lncRNA	5.3324	4.7066	4.01643	2.85217	2.76856	3.83295	3.94619	4.19145	3.62918
Down	ENSMUSG00000031748	-2.12156	9.17e-55	Gnao1	8C5	protein_coding	12.5787	12.2283	12.642	10.2845	10.5663	10.2561	11.7173	11.7678	11.7006
Down	ENSMUSG00000099032	-2.08219	0.00041	Tcf24	1A2	protein_coding	6.59222	6.51544	7.46762	4.68598	4.67673	5.46175	5.47472	6.34818	4.90933
Down	ENSMUSG00000030124	-2.0791	3.18e-05	Lag3	6F2	protein_coding	7.01417	7.31958	6.79717	5.68671	4.9637	4.37669	5.17662	6.04831	5.85704
Down	ENSMUSG00000004473	-2.0688	0.000851	Clec11a	7B3	protein_coding	5.76393	7.74508	7.8493	4.89563	5.6429	5.60674	5.9077	6.17583	5.36511
Down	ENSMUSG00000074971	-2.0586	5.2e-19	Fibin	2000	protein_coding	10.7464	10.8777	10.9821	8.61512	8.82149	9.0075	9.87169	9.33579	8.89392
Down	ENSMUSG00000056271	-2.05435	0.0453	Lman1l	9B	protein_coding	3.6082	4.34647	5.54353	3.00469	3.26732	3.39549	5.09137	4.72385	4.16638
Down	ENSMUSG00000027386	-2.05114	0.00621	Fbln7	2F1	protein_coding	5.41389	5.75464	6.33547	4.14474	3.83987	4.31048	3.62074	3.82714	5.07777
Down	ENSMUSG00000117628	-2.04893	0.0298		170000	sense_intronic	4.89507	5.82971	5.10677	2.85217	4.44783	3.26172	4.68879	4.02077	3.83129
Down	ENSMUSG00000037990	-2.04293	1.29e-05	Sh3rf3	10B4	protein_coding	7.76974	7.49897	7.87198	5.81605	6.35512	4.61478	7.06294	6.40134	6.52961
Down	ENSMUSG00000026458	-2.04234	4.89e-35	Ppfia4	10000	protein_coding	9.58582	9.76198	9.94718	7.82682	7.85187	7.55136	8.17152	8.09868	8.16876
Down	ENSMUSG00000026471	-2.04132	4.73e-35	Mr1	1G3	protein_coding	10.8707	11.3166	11.3471	9.07538	9.19613	9.20721	10	9.65136	9.66953
Down	ENSMUSG00000026204	-2.0356	2.74e-23	Ptprn	1C4	protein_coding	8.77586	8.85052	9.21351	7.0447	6.9331	6.89021	7.96536	7.6637	7.81654
Down	ENSMUSG00000002020	-2.02959	2.18e-06	Ltbp2	12D1	protein_coding	8.87631	9.92779	10.8739	8.35621	8.01248	7.88287	7.97729	7.87264	7.22052
Down	ENSMUSG00000097805	-2.02292	0.038	Gm17473	15B3.1	antisense	7.31923	4.41308	5.10677	4.64013	4.0175	4.37669	4.90408	4.10863	4.95332
Down	ENSMUSG00000023935	-2.01532	0.00581	Spats1	17B3	protein_coding	5.49102	5.82971	5.00096	3.77215	4.17564	3.39549	4.95323	3.9272	4.55692
Down	ENSMUSG00000027004	-2.0069	8.96e-15	Frzb	2C3	protein_coding	9.14448	9.64386	9.97189	7.92569	7.44125	7.5003	7.94727	8.34469	7.96897
Down	ENSMUSG00000055691	-2.00487	0.00207	Gja6	XF4	protein_coding	5.00434	4.99455	5.25221	3.14262	3.93141	3.39549	6.47716	5.6401	6.03134
Down	ENSMUSG00000085162	-2.00405	2.87e-29	Gm12295	11B3	lincRNA	9.98794	10.0597	10.1801	8.00017	8.31832	7.9222	10.134	10.0976	9.66458
Down	ENSMUSG00000029189	-2.0003	0.000185	Sel1l3	5C1	protein_coding	7.57091	8.39913	8.57161	6.09628	5.84478	6.78442	7.2711	5.6103	5.90263
Down	ENSMUSG00000001494	-1.99691	0.000745	Sost	11D	protein_coding	6.23672	6.3721	6.39933	4.49312	4.87424	4.16817	4.36475	4.93086	3.5164
Down	ENSMUSG00000026479	-1.99421	1.71e-33	Lamc2	1G3	protein_coding	10.5952	10.5404	10.7333	8.62103	8.62639	8.67725	9.2673	9.67854	9.86356
Down	ENSMUSG00000004415	-1.992	6.51e-08	Col26a1	5G2	protein_coding	7.682	8.85052	9.02056	6.5072	6.75661	6.75982	7.16034	6.72701	7.22949
Down	ENSMUSG00000049556	-1.99135	0.0023	Lingo1	9B	protein_coding	5.96658	6.82775	6.74896	3.68452	5.3429	4.77066	4.80044	4.26978	5.03747
Down	ENSMUSG00000029875	-1.98191	1.39e-05	Ccdc184	15F1	protein_coding	7.53494	7.15416	7.03018	5.73112	5.30916	4.99803	5.25712	5.57988	6.40843
Down	ENSMUSG00000001131	-1.98103	6.39e-08	Timp1	XA1.3	protein_coding	8.5955	8.96873	9.53112	7.47513	7.12953	6.6834	5.74974	6.50213	6.79434
Down	ENSMUSG00000050010	-1.96863	5.2e-05	Shisa3	5C3.1	protein_coding	7.79278	7.32824	9.1344	6.48143	6.63932	5.92705	6.6951	6.7815	6.68118
Down	ENSMUSG00000039814	-1.96411	0.0205	Xkr5	8A1.3	protein_coding	4.83716	6.82775	6.49986	3.38428	4.44783	5.19439	4.50321	5.11186	5.26394
Down	ENSMUSG00000049670	-1.96273	5.43e-08	Morn4	19C3	protein_coding	7.43111	7.90408	7.67964	6.11316	5.47048	5.73848	7.0517	6.87216	6.16828
Down	ENSMUSG00000019853	-1.96266	1.41e-07	Hebp2	10A3	protein_coding	6.94732	7.69911	7.33238	5.68671	5.20294	5.55048	5.37002	5.83302	5.78584
Down	ENSMUSG00000032332	-1.94678	7.97e-07	Col12a1	90	protein_coding	8.3064	8.56212	9.82266	6.93506	7.09034	7.3682	7.1914	7.32155	7.42181
Down	ENSMUSG00000072812	-1.93171	1.66e-21	Ahnak2	12F1	protein_coding	11.1316	10.4688	11.0097	8.88948	8.85402	9.15864	9.4772	9.38501	9.04894
Down	ENSMUSG00000030772	-1.92367	1.14e-10	Dkk3	7F1	protein_coding	9.1355	9.96712	10.3446	7.89185	8.27091	7.76421	8.11864	8.01588	7.81654
Down	ENSMUSG00000029061	-1.92076	1.5e-18	Mmp23	400	protein_coding	9.41821	9.6456	10.1464	7.92569	7.86354	7.80686	8.63022	8.7722	8.39694
Down	ENSMUSG00000109341	-1.91969	4.36e-06	Gm30873	7D3	antisense	6.9878	7.61671	8.33628	5.75283	5.79689	6.13264	7.31876	6.76807	6.76995
Down	ENSMUSG00000020627	-1.91368	0.000873	Klhl29	12A1.1	protein_coding	6.80353	6.4848	7.77099	5.77421	4.77886	5.23065	6.33605	5.15377	6.01067
Down	ENSMUSG00000044835	-1.90775	6.85e-05	Ankrd45	1H2.1	protein_coding	7.12722	7.05335	8.04167	6.11316	5.47048	5.23065	7.84029	6.87216	6.92158
Down	ENSMUSG00000031994	-1.90761	5.71e-07	Adamts8	9A4	protein_coding	7.41141	8.46341	8.56234	6.75318	6.08301	6.18901	7.07409	7.55059	7.18407
Down	ENSMUSG00000041559	-1.90302	1.86e-05	Fmod	10000	protein_coding	8.1247	9.28112	10.0535	7.15478	7.85772	7.31853	7.32811	7.89134	7.40606
Down	ENSMUSG00000103897	-1.90295	0.000119	Pcdhga8	18B3	protein_coding	7.562	6.91078	7.89432	4.97164	6.02184	5.88217	6.60569	5.66929	6.76995
Down	ENSMUSG00000095675	-1.90251	0.00193	Ccl21b	4A5	protein_coding	6.12015	5.40784	5.46613	4.44059	3.74211	3.92434	5.09137	4.83106	4.66669
Down	ENSMUSG00000042604	-1.9013	4.61e-09	Kcna4	2000	protein_coding	7.84513	8.2385	8.57622	6.30167	6.80582	5.97058	7.10704	7.30304	7.56336
Down	ENSMUSG00000040536	-1.90092	1.81e-09	Necab1	4A2	protein_coding	7.85246	8.75744	8.12588	6.70944	6.33849	6.24326	7.44441	7.10363	7.21149
Down	ENSMUSG00000000295	-1.89559	7.41e-18	Hddc2	10A4	protein_coding	8.56461	8.68515	8.87092	6.60591	6.92198	7.00979	7.0517	6.74082	6.7822
Down	ENSMUSG00000029228	-1.89235	2.18e-22	Lnx1	5C3.3	protein_coding	11.0755	11.1398	11.2107	9.07323	9.33043	9.35414	10.4315	9.72793	9.78358
Down	ENSMUSG00000089829	-1.88578	0.0114	Gm16565	1H2.3	processed_transcript	5.63392	7.06375	5.29761	4.73041	4.7287	4.01028	5.63393	5.0242	4.66669
Down	ENSMUSG00000048261	-1.88392	0.0498	Gm4879	7A1	processed_pseudogene	5.24602	4.1259	4.88678	3.14262	3.26732	3.73539	4.2902	3.33856	4.43811
Down	ENSMUSG00000084094	-1.87969	0.0368	Gm13961	2000	processed_pseudogene	4.95074	5.50266	4.55417	3.59121	3.11944	3.92434	5.13462	4.02077	3.92264
Down	ENSMUSG00000005124	-1.87545	1.25e-07	Ccn4	15D2	protein_coding	9.37562	10.6957	10.07	8.41184	8.31832	8.10421	7.77344	7.01544	6.7576
Down	ENSMUSG00000037868	-1.87355	0.00262	Egr2	10B5.1	protein_coding	6.70983	7.57367	7.10869	5.49396	5.74736	4.81909	7.73179	5.83302	6.22321
Down	ENSMUSG00000084131	-1.87083	0.0155	Rpl3-ps2	XA7.3	processed_pseudogene	4.26446	5.44014	5.54353	3.68452	3.93141	3.39549	4.68879	4.54642	4.49874
Down	ENSMUSG00000031849	-1.86928	1.59e-05	Comp	8B3.3	protein_coding	7.69835	7.03231	8.07465	6.06191	5.12752	6.18901	6.09455	6.2356	6.50026
Down	ENSMUSG00000051811	-1.86582	0.00497	Cox6b2	7A1	protein_coding	7.06551	5.7801	6.37835	5.0082	4.0175	5.11902	3.1998	3.9272	3.83129
Down	ENSMUSG00000030170	-1.8617	2.84e-09	Wnt5b	6F1	protein_coding	8.60854	9.81991	9.38367	7.8217	7.40976	7.24952	8.2572	8.0933	8.36879
Down	ENSMUSG00000031636	-1.8605	8.47e-16	Pdlim3	8B1.1	protein_coding	10.5688	10.6635	11.4681	9.2011	9.01702	9.09369	9.27215	9.48485	9.51116
Down	ENSMUSG00000034353	-1.85226	6.24e-48	Ramp1	1D	protein_coding	10.8598	11.0194	11.0698	9.14064	9.21219	9.06636	8.48318	8.66759	8.80669
Down	ENSMUSG00000030587	-1.84913	9.49e-05	2200002D01Rik	7B1	protein_coding	6.32363	7.52931	7.46762	5.54461	5.37587	5.43091	5.04678	5.83302	5.39732
Down	ENSMUSG00000035109	-1.84906	0.0025	Shc4	2F1	protein_coding	5.49102	6.13614	7.01666	5.11261	4.17564	4.55884	6.00415	5.5488	5.85704
Down	ENSMUSG00000028555	-1.8431	1.25e-07	Ttc39a	4C7	protein_coding	7.50735	8.00471	7.84166	6.5072	5.4081	5.92705	7.90418	7.42785	7.67922
Down	ENSMUSG00000027956	-1.84187	1.15e-15	Tmem144	3000	protein_coding	11.7888	11.032	12.0895	9.98431	9.78012	9.81751	10.7828	10.8589	11.0698
Down	ENSMUSG00000056679	-1.84075	0.00681	Gpr173	XF3	protein_coding	5.88319	6.58932	7.21898	4.64013	4.91966	5.26601	5.47472	3.9272	5.63194
Down	ENSMUSG00000062991	-1.83649	3.11e-08	Nrg1	8A3	protein_coding	7.60601	7.3454	7.41709	5.73112	5.61555	5.76345	5.37002	6.13456	5.54836
Down	ENSMUSG00000020098	-1.8364	0.00195	Pcbd1	10B4	protein_coding	6.53873	7.18308	6.76521	4.85606	4.56682	5.73848	3.62074	4.48207	3.39406
Down	ENSMUSG00000030283	-1.83363	0.000246	St8sia1	6G3	protein_coding	6.14423	5.80512	5.75358	4.14474	4.9637	3.39549	7.89162	7.9098	7.46803
Down	ENSMUSG00000086932	-1.82115	0.0359	Gm22000	110	processed_transcript	4.57904	4.75876	5.29761	3.59121	3.74211	3.11426	3.35417	4.02077	3.62918
Down	ENSMUSG00000068587	-1.8186	0.00376	Mgam	6B1	protein_coding	5.76393	6.93365	7.99421	5.24103	5.69608	5.3672	5.44066	6.11347	5.71094
Down	ENSMUSG00000089901	-1.813	0.0282	Gm8113	14C1	protein_coding	6.86277	6.35526	5.68691	3.49145	4.62282	5.46175	5.33336	5.5488	4.08962
Down	ENSMUSG00000046402	-1.80861	1.16e-08	Rbp1	9E3.3	protein_coding	9.33435	10.6973	10.7219	8.4522	8.70956	8.57167	9.15362	8.97577	8.90236
Down	ENSMUSG00000085260	-1.79326	0.0266	Med9os	11B1.3	antisense	5.15415	5.67543	5.50535	2.85217	4.17564	4.44	4.12842	4.34407	4.55692
Down	ENSMUSG00000087141	-1.79033	0.0353	Plcxd2	16B5	protein_coding	4.89507	6.33822	7.9873	5.07864	5.50068	5.11902	6.17962	5.23411	5.15514
Down	ENSMUSG00000091845	-1.78213	0.000415	Rpl36-ps12	60	processed_pseudogene	8.39436	6.64581	7.27679	5.61741	6.06291	6.01284	6.17962	6.45261	6.11118
Down	ENSMUSG00000038486	-1.7783	1.14e-07	Sv2a	3F2.1	protein_coding	9.78274	9.52465	9.29412	7.69848	8.29265	7.14891	8.21751	7.33071	7.67922
Down	ENSMUSG00000028957	-1.77767	0.0406	Per3	400	protein_coding	10.1289	10.3945	10.1817	8.31667	8.55981	8.53227	11.1998	8.51516	9.01042
Down	ENSMUSG00000054418	-1.77252	0.0307	2900041M22Rik	1100	processed_transcript	5.45297	5.30634	6.26865	4.73041	4.24865	3.26172	3.73757	4.60802	3.83129
Down	ENSMUSG00000028019	-1.77078	9.42e-06	Pdgfc	3000	protein_coding	7.69835	8.84751	8.55768	6.67575	6.79368	6.67026	7.59911	6.89705	6.47029
Down	ENSMUSG00000083716	-1.76803	0.000745	Gm13436	2B	processed_pseudogene	6.28083	6.05503	7.06996	5.20998	4.24865	5.07981	5.74974	5.57988	5.78584
Down	ENSMUSG00000069972	-1.76685	0.000115	Rps13-ps2	7D3	processed_pseudogene	9.87016	9.49996	9.48035	7.48164	7.86354	8.20332	7.45297	7.6637	9.28671
Down	ENSMUSG00000009614	-1.75012	5.21e-40	Sardh	2A3	protein_coding	10.8267	10.7627	11.0114	9.07323	9.30069	8.99174	8.87942	8.82828	8.77946
Down	ENSMUSG00000046442	-1.74279	1.39e-38	Ppm1e	11C	protein_coding	11.7119	11.3521	11.7124	9.74538	9.93054	9.90705	10.4982	10.6469	10.4421
Down	ENSMUSG00000107019	-1.74075	0.00355	Gm43682	500	TEC	6.07076	6.46923	6.49986	4.77352	5.08827	4.37669	6.3174	6.48581	4.90933
Down	ENSMUSG00000032500	-1.74026	0.0107	Dclk3	9F3	protein_coding	5.20082	6.17505	7.19519	5.11261	4.50855	4.77066	5.508	6.02591	5.26394
Down	ENSMUSG00000087231	-1.73872	0.0107	E230016M11Rik	6C1	processed_transcript	6.62681	6.68678	6.57553	4.07753	5.20294	5.46175	6.55883	6.2356	4.66669
Down	ENSMUSG00000024486	-1.73648	0.0175	Hbegf	18B2	protein_coding	10.0999	11.2424	12.6502	9.94124	10.1549	9.76594	10.7141	10.299	10.5844
Down	ENSMUSG00000035274	-1.73037	0.0183	Tpbg	9E3.1	protein_coding	5.24602	5.59163	6.07366	3.38428	4.17564	4.72055	4.21158	4.54642	4.90933
Down	ENSMUSG00000093593	-1.72556	0.00473	Gm20683	17A3.3	protein_coding	8.10029	7.93841	7.73844	4.73041	5.77234	7.22277	7.46996	8.17189	7.35778
Down	ENSMUSG00000037185	-1.723	6.02e-12	Krt80	15F2	protein_coding	8.2903	8.46341	8.36855	6.75318	6.2164	6.99932	7.61447	7.80848	7.57044
Down	ENSMUSG00000005360	-1.72284	4.53e-06	Slc1a3	15A1	protein_coding	7.46018	7.84498	8.23492	5.70908	6.56979	6.24326	6.3906	6.9336	6.3438
Down	ENSMUSG00000028369	-1.70975	5.56e-16	Svep1	4B3	protein_coding	10.9514	11.706	11.8372	9.90898	9.86384	9.74885	10.4604	10.2235	10.2046
Down	ENSMUSG00000025776	-1.70841	0.000443	Crispld1	1A3	protein_coding	7.37116	8.36168	9.05732	7.06219	7.02949	5.85919	7.41839	7.2653	7.22949
Down	ENSMUSG00000022296	-1.70796	0.000997	Baalc	15B3.1	protein_coding	7.24324	7.44427	8.73727	6.14634	5.69608	6.8558	7.16034	6.61144	6.83017
Down	ENSMUSG00000097577	-1.707	2.7e-09	6230400D17Rik	14A3	antisense	7.69835	8.14361	7.81068	5.93475	6.41978	6.34599	7.26137	6.90934	6.83017
Down	ENSMUSG00000030218	-1.70525	1.56e-19	Mgp	6G1	protein_coding	13.4087	13.5952	14.1007	12.0461	12.0323	12.0042	12.514	11.9708	12.1759
Down	ENSMUSG00000049804	-1.7009	4.44e-25	Armcx4	XE3	protein_coding	12.2858	12.0412	12.1994	10.3904	10.5858	10.4598	10.544	11.1665	10.7131
Down	ENSMUSG00000048216	-1.70016	0.0491	Gpr85	6A1	protein_coding	6.07076	4.47676	5.72063	4.07753	3.26732	4.66864	4.90408	4.93086	4.23926
Down	ENSMUSG00000039942	-1.69917	4.92e-05	Ptger4	15A1	protein_coding	8.21841	8.6055	8.50059	7.19497	6.28743	6.7348	8.06933	6.85955	6.84192
Down	ENSMUSG00000051279	-1.69414	0.00103	Gdf6	4A1	protein_coding	6.12015	7.63775	7.39638	5.70908	5.20294	5.76345	5.37002	5.6979	5.26394
Down	ENSMUSG00000066362	-1.6868	0.0152	Rps13-ps1	8C3	processed_pseudogene	9.88274	9.46506	9.42517	7.35963	7.86934	8.39523	7.29988	7.72058	9.2475
Down	ENSMUSG00000081209	-1.68107	0.0135	Gm14890	XA6	processed_pseudogene	6.46417	6.32098	6.29127	4.64013	4.09874	5.43091	6.25996	4.88182	4.90933
Down	ENSMUSG00000052013	-1.67664	0.0122	Btla	16B5	protein_coding	5.76393	5.7801	4.88678	4.20897	4.0175	4.09138	4.21158	3.82714	4.30863
Down	ENSMUSG00000041272	-1.67599	0.00216	Tox	4A1	protein_coding	7.22077	6.81549	6.53819	5.07864	5.43963	5.39941	4.68879	6.25498	5.29846
Down	ENSMUSG00000090084	-1.66933	1.35e-08	Srpx	XA1.1	protein_coding	8.63851	9.11097	9.66055	7.67024	7.51709	7.44736	7.2218	7.67813	7.75574
Down	ENSMUSG00000039246	-1.66655	0.000735	Lyplal1	1H5	protein_coding	6.67719	6.92226	6.7159	4.68598	4.67673	5.92705	6.65109	6.45261	6.16828
Down	ENSMUSG00000039153	-1.66469	0.00219	Runx2	17B3	protein_coding	6.01961	6.75257	6.90377	5.41447	5.00643	4.66864	5.66376	4.77845	4.86396
Down	ENSMUSG00000015451	-1.66396	0.0222	C4a	17B1	processed_transcript	4.95074	5.50266	5.10677	3.68452	4.24865	3.51791	4.04019	4.41472	4.61285
Down	ENSMUSG00000040675	-1.65707	0.00348	Mthfd1l	10A1	protein_coding	7.23205	7.92705	8.24654	6.37348	6.08301	6.29554	7.58358	5.41733	6.6942
Down	ENSMUSG00000025491	-1.65456	0.0059	Ifitm1	7F5	protein_coding	6.75744	7.49897	7.526	5.87662	6.16074	4.81909	7.00584	5.34681	6.22321
Down	ENSMUSG00000031736	-1.6454	8.22e-10	Crnde	8C5	processed_transcript	8.3064	8.66821	8.98632	7.1466	7.10024	6.93485	8.00669	7.50274	7.4451
Down	ENSMUSG00000035699	-1.64208	0.000326	Slc51a	16B3	protein_coding	7.72255	7.72556	8.04833	6.5072	6.56979	5.39941	4.90408	5.98005	5.22858
Down	ENSMUSG00000056220	-1.63788	1e-05	Pla2g4a	1G1	protein_coding	8.61286	9.53029	9.82654	8.2342	7.6909	7.27579	8.00669	7.60448	7.40606
Down	ENSMUSG00000004267	-1.62216	0.00478	Eno2	6F2	protein_coding	6.28083	5.72872	6.91837	4.73041	5.3429	4.50064	5.25712	5.11186	4.81711
Down	ENSMUSG00000025321	-1.61496	3.99e-06	Itgb8	12F2	protein_coding	8.1487	7.98842	8.46621	6.41492	7.07034	6.31256	7.30935	6.5656	6.58659
Down	ENSMUSG00000110489	-1.61129	4.72e-17	Gm31659	8D1	lincRNA	9.57701	9.27442	9.71175	7.79579	8.02292	7.98191	7.67432	7.92803	8.07232
Down	ENSMUSG00000039376	-1.60716	0.00137	Synpo2l	14A3	protein_coding	13.7366	14.4318	15.41	12.9969	13.1906	13.055	14.0141	14.2032	14.5683
Down	ENSMUSG00000031963	-1.60691	2.77e-16	Bmper	9A3	protein_coding	9.92678	9.49804	9.81683	8.09244	8.36832	8.00826	8.62264	8.58957	8.22816
Down	ENSMUSG00000039239	-1.60358	1.88e-06	Tgfb2	1H5	protein_coding	9.55247	10.8517	11.2062	9.16513	9.10075	9.01531	10.1643	9.84128	10.1454
Down	ENSMUSG00000027750	-1.59815	3.07e-10	Postn	3C	protein_coding	13.4109	14.5244	14.4963	12.6243	12.4917	12.7628	12.4321	12.8833	12.7902
Down	ENSMUSG00000022456	-1.59449	0.0128	2020-09-03	150	protein_coding	5.88319	5.75464	5.617	4.81538	4.31815	3.73539	4.62954	4.77845	4.08962
Down	ENSMUSG00000025140	-1.59177	0.000254	Pycr1	1100	protein_coding	6.44491	7.61671	7.18314	5.61741	5.50068	5.81211	6.46026	6.2356	6.89927
Down	ENSMUSG00000033730	-1.58981	0.00448	Egr3	14D2	protein_coding	7.65711	8.6784	8.38967	6.91594	7.25887	5.60674	7.62209	6.64121	6.25871
Down	ENSMUSG00000050382	-1.58924	2.07e-05	Kif7	7D2	protein_coding	8.03739	7.3454	7.76292	6.33082	5.74736	6.4419	7.18112	6.36612	6.94356
Down	ENSMUSG00000000183	-1.5891	0.0265	Fgf6	6F3	protein_coding	5.99334	5.27086	7.87198	5.27143	5.6429	4.95533	7.48675	8.05511	8.11167
Down	ENSMUSG00000045007	-1.58801	0.000304	Tubg2	11D	protein_coding	7.76974	7.13456	7.10869	5.04385	6.04252	6.2254	6.11629	5.90841	5.96842
Down	ENSMUSG00000097910	-1.5859	8.26e-10	5033428I22Rik	8B2	lincRNA	7.95811	8.5174	8.71653	6.75318	6.87664	6.99932	7.75277	7.87264	7.65278
Down	ENSMUSG00000054320	-1.58058	0.00937	Lrrc36	8D3	protein_coding	5.28986	5.87768	5.87834	3.9329	4.17564	4.77066	4.95323	4.66709	5.11698
Down	ENSMUSG00000057719	-1.57352	2.88e-17	Sh3rf2	18B3	protein_coding	11.7104	11.6981	11.4982	10.1601	9.95802	10.081	11.0312	10.2931	10.4905
Down	ENSMUSG00000048915	-1.57227	3.29e-10	Efna5	17E1.1	protein_coding	11	10.1794	10.6548	9.02275	9.00916	9.21176	10.2577	9.57437	9.61409
Down	ENSMUSG00000002058	-1.56846	2.12e-12	Unc119	11B5	protein_coding	9.26193	9.50187	9.1344	7.46201	8.02812	7.73295	7.60681	7.71359	7.29078
Down	ENSMUSG00000068794	-1.566	6.6e-06	Col28a1	6A1	protein_coding	8.3064	7.90408	7.80283	6.60591	6.67948	6.15168	7.29988	6.45261	7.35778
Down	ENSMUSG00000039639	-1.56594	0.0132	Kcne1	16C4	protein_coding	11.0692	12.1031	12.4204	9.97049	10.4099	10.7376	8.22253	9.77065	9.54928
Down	ENSMUSG00000074207	-1.55742	0.0172	Adh1	3G3	protein_coding	10.8498	9.44331	9.64307	8.65601	8.20822	8.79391	9.69151	8.44937	8.41278
Down	ENSMUSG00000027188	-1.5545	0.000976	Pamr1	200	protein_coding	7.32977	9.05209	9.09638	7.03588	7.19565	7.24952	7.75277	6.88466	7.39813
Down	ENSMUSG00000056671	-1.55407	5.25e-15	Prelid2	18B3	protein_coding	9.07415	9.28558	8.98632	7.43541	7.82824	7.47028	8.63399	8.36713	8.2852
Down	ENSMUSG00000039476	-1.55269	0.0438	Prrx2	2B	protein_coding	5.24602	5.59163	6.46048	4.38608	4.62282	4.44	2.83045	3.18534	4.00854
Down	ENSMUSG00000074800	-1.54848	0.000112	Gm4149	13C1	processed_pseudogene	9.03605	9.43131	9.564	7.30191	7.85187	8.19876	9.30566	8.06612	7.98495
Down	ENSMUSG00000041324	-1.54784	0.000152	Inhba	13A1	protein_coding	8.16055	8.29258	9.50717	7.11343	7.49475	7.15835	7.64471	8.21707	7.5491
Down	ENSMUSG00000022995	-1.54606	5.99e-13	Enah	1H5	protein_coding	14.0934	13.8857	14.8145	12.7894	12.8371	12.6984	13.4129	13.5708	13.7976
Down	ENSMUSG00000046070	-1.53487	2.13e-07	Igfals	17A3.3	protein_coding	9.3908	10.0348	9.83426	8.57303	8.11855	8.00826	7.44441	8.33106	8.30656
Down	ENSMUSG00000032717	-1.53273	0.0374	Mdfi	17C	protein_coding	6.32363	6.5002	6.84382	5.0082	5.08827	5.33425	4.68879	4.26978	6.42415
Down	ENSMUSG00000109933	-1.52982	0.0211	Gm7600	8A1.1	processed_pseudogene	5.37372	5.30634	5.25221	4.14474	3.52416	4.31048	4.2902	4.34407	4.23926
Down	ENSMUSG00000038390	-1.52196	1.01e-06	Gpr162	6F2	protein_coding	7.67375	8.30579	7.87198	6.27191	6.79368	6.37868	6.44316	6.59633	6.88798
Down	ENSMUSG00000039519	-1.5212	0.00668	Cyp7b1	3A1	protein_coding	6.28083	6.33822	5.54353	4.20897	4.82734	5.0395	5.09137	5.11186	4.76869
Down	ENSMUSG00000010066	-1.5194	0.000649	Cacna2d2	9F1	protein_coding	7.42129	7.10464	6.90377	6.06191	5.08827	5.81211	7.01744	6.11347	6.37648
Down	ENSMUSG00000028464	-1.5189	2.03e-22	Tpm2	4A5	protein_coding	11.9267	12.4613	12.3691	10.9198	10.7234	10.5998	10.7114	10.8212	10.8445
Down	ENSMUSG00000034825	-1.51626	0.0452	Nrip3	7000	protein_coding	5.91152	4.9048	5.65238	3.9329	3.74211	4.81909	4.2902	4.02077	4.08962
Down	ENSMUSG00000064281	-1.51324	0.0395	Rpl19-ps1	1C5	processed_pseudogene	5.24602	4.95038	5.10677	3.85477	3.63725	4.09138	3.84565	4.72385	4.55692
Down	ENSMUSG00000039824	-1.51308	8.51e-06	Myl6b	10D3	protein_coding	7.69835	8.01547	8.49085	6.2568	6.62568	6.93485	7.21174	6.69897	7.23841
Down	ENSMUSG00000116641	-1.50962	0.0256	Gm41505	16C4	antisense	5.20082	6.35526	5.65238	3.68452	5.00643	4.50064	6.07248	6.33002	5.65876
Down	ENSMUSG00000028613	-1.50523	0.0014	Lrp8	4C7	protein_coding	6.42539	6.09615	7.33238	4.97164	5.3429	5.55048	6.87166	7.13535	6.86513
Down	ENSMUSG00000029718	-1.50494	5.6e-31	Pcolce	5G2	protein_coding	12.9331	13.2607	13.2825	11.6976	11.5834	11.7065	11.3473	11.6284	11.6501
Down	ENSMUSG00000031079	-1.50088	0.0198	Zfp300	XA1.3	protein_coding	6.23672	5.8539	6.22231	4.81538	5.3429	3.63074	5.508	5.41733	5.07777
Down	ENSMUSG00000040557	-1.49837	0.0168	Mettl27	5G2	protein_coding	7.18639	6.95617	6.69908	4.59277	4.87424	6.4419	6.49387	5.85859	6.27613
Down	ENSMUSG00000050974	-1.49837	0.00817	Gm9847	12A1.1	processed_pseudogene	5.49102	5.94676	6.37835	4.68598	4.44783	4.77066	5.33336	4.88182	4.61285
Down	ENSMUSG00000014453	-1.49725	0.00154	Blk	14D1	protein_coding	7.2763	7.23924	7.32143	5.95362	5.23923	6.18901	6.80628	5.48456	6.20513
Down	ENSMUSG00000035183	-1.49461	0.0108	Slc24a5	2F1	protein_coding	5.85428	6.57484	6.82844	5.11261	5.00643	5.1572	6.02729	5.15377	6.68118
Down	ENSMUSG00000032609	-1.49298	1.45e-29	Klhdc8b	9F2	protein_coding	10.0159	10.2494	10.1937	8.5577	8.74784	8.70972	8.71103	8.77891	8.6451
Down	ENSMUSG00000037370	-1.49145	1.8e-10	Enpp1	10A4	protein_coding	9.77312	10.2776	10.5947	8.78801	8.76971	8.75399	9.08636	8.63837	8.56584
Down	ENSMUSG00000057880	-1.48075	2.12e-24	Abat	16A1	protein_coding	10.6738	10.5726	10.4837	9.02721	8.97192	9.29544	9.51656	9.21726	9.46822
Down	ENSMUSG00000046182	-1.47833	5.12e-18	Gsg1l	7F3	protein_coding	10.6697	11.1527	11.2032	9.68457	9.60001	9.35824	9.07252	9.20236	9.09876
Down	ENSMUSG00000050379	-1.47809	2.96e-15	2020-09-06	XA3.3	protein_coding	9.99953	9.76836	10.3648	8.45882	8.71279	8.60658	8.85053	8.66759	8.65844
Down	ENSMUSG00000117187	-1.47433	0.0287		1700	processed_pseudogene	5.79468	5.34097	6.0205	4.77352	4.56682	3.83295	3.73757	4.26978	4.43811
Down	ENSMUSG00000038173	-1.46638	7e-12	Enpp6	8B1.1	protein_coding	9.23134	9.4453	9.82847	8.1951	7.82228	8.16168	7.78027	7.7482	7.95821
Down	ENSMUSG00000060572	-1.46555	8.28e-07	Mfap2	4D3	protein_coding	8.02448	8.73483	9.08994	7.26462	7.12953	7.31853	7.2711	7.19679	7.28219
Down	ENSMUSG00000115317	-1.45914	0.0283	Gm32618	15B3.1	lincRNA	5.37372	6.67325	6.53819	4.59277	5.58768	4.44	5.00076	5.45134	5.07777
Down	ENSMUSG00000026950	-1.45183	0.000386	Neb	2C1.1	protein_coding	10.1106	9.54707	10.3297	8.5422	8.33098	8.84743	9.62292	9.02741	7.8343
Down	ENSMUSG00000075410	-1.45013	0.0221	Prcd	1100	protein_coding	6.42539	6.85197	6.17445	5.38698	4.87424	5.19439	5.7773	4.02077	5.42882
Down	ENSMUSG00000085336	-1.44999	0.00712	Gm11732	1100	processed_transcript	6.42539	5.30634	6.19858	4.81538	4.7287	4.66864	5.47472	5.6103	5.36511
Down	ENSMUSG00000042976	-1.44902	0.043	9930038B18Rik	12A1.1	lincRNA	5.10592	6.28586	5.99317	4.14474	4.67673	4.86595	4.36475	5.66929	5.22858
Down	ENSMUSG00000025427	-1.44677	0.00269	Rnf165	18000	protein_coding	6.23672	5.96908	6.69908	5.07864	5.37587	4.37669	6.3174	6.7815	6.68118
Down	ENSMUSG00000004360	-1.44353	0.0378	9330159F19Rik	10A4	protein_coding	5.63392	4.99455	6.29127	4.44059	4.17564	4.72055	5.88255	4.93086	5.11698
Down	ENSMUSG00000023232	-1.44277	0.044	Serinc2	4D2.2	protein_coding	5.28986	5.30634	5.72063	3.9329	4.38445	4.31048	4.7457	4.10863	3.62918
Down	ENSMUSG00000113346	-1.44071	0.00103	Eprn	13C1	lincRNA	7.2763	8.79851	8.41048	7.16291	6.49673	6.9127	6.75176	6.45261	6.27613
Down	ENSMUSG00000003273	-1.43977	5.23e-07	Car11	7B3	protein_coding	7.44087	7.58816	7.13393	6.04442	5.97957	6.03351	6.40833	6.25498	6.48535
Down	ENSMUSG00000040867	-1.43497	0.041	Begain	12F1	protein_coding	5.73251	5.87768	6.04733	4.49312	3.93141	5.1572	4.80044	4.10863	5.36511
Down	ENSMUSG00000036264	-1.43362	0.00407	Fstl4	11B1.3	protein_coding	8.89062	7.28443	7.53551	6.83685	6.598	6.61647	6.3174	6.88466	7.12759
Down	ENSMUSG00000015709	-1.43266	0.047	Arnt2	7D3	protein_coding	5.10592	5.50266	6.53819	4.07753	4.31815	5.11902	5.63393	5.15377	5.71094
Down	ENSMUSG00000036446	-1.42935	5.18e-22	Lum	10C3	protein_coding	12.9494	13.4671	13.5339	11.888	11.9502	11.8941	12.2332	12.1207	12.1341
Down	ENSMUSG00000043668	-1.42911	6.72e-08	Tox3	8C4	protein_coding	9.05205	9.46506	9.28287	8.22258	7.96452	7.22277	8.70027	8.66759	8.80669
Down	ENSMUSG00000044122	-1.42791	0.0237	Proca1	11B5	protein_coding	6.6438	6.21294	6.39933	5.54461	4.91966	4.72055	5.63393	5.6401	4.16638
Down	ENSMUSG00000003534	-1.4217	1.06e-24	Ddr1	17B1	protein_coding	11.7831	12.0942	12.0794	10.6365	10.7033	10.3569	11.0255	10.804	10.8862
Down	ENSMUSG00000029279	-1.4205	0.00187	Brdt	500000	protein_coding	6.70983	7.26652	7.14639	5.56929	5.27462	6.15168	5.95673	5.3825	5.15514
Down	ENSMUSG00000030562	-1.40894	0.0248	Nox4	7D3	protein_coding	6.53873	7.39568	7.64494	5.77421	5.53027	6.32937	6.79284	5.5488	5.07777
Down	ENSMUSG00000043346	-1.40792	0.0194	Gm6741	1700000	processed_pseudogene	5.88319	6.67325	5.96531	5.20998	4.77886	4.77066	4.50321	5.27267	5.73634
Down	ENSMUSG00000019997	-1.4008	6.2e-09	Ccn2	10A4	protein_coding	12.6416	13.0461	13.6716	11.5	11.893	11.9193	12.2471	11.866	12.1359
Down	ENSMUSG00000096956	-1.3912	7.36e-22	Snhg18	15B3.1	lincRNA	9.78848	10.0374	10.0991	8.67603	8.48245	8.63052	9.0187	9.01609	8.86543
Down	ENSMUSG00000110060	-1.39036	0.000774	Gm9860	7B3	TEC	6.77297	6.86392	6.39933	5.27143	5.23923	5.63407	5.44066	5.31022	4.90933
Down	ENSMUSG00000024901	-1.38939	0.0102	Peli3	19A	protein_coding	7.38133	7.30211	6.51915	6.09628	5.82103	5.3672	6.20013	4.97828	5.15514
Down	ENSMUSG00000105444	-1.38802	9.16e-05	Gm10727	3C	TEC	8.52389	9.05209	9.52874	7.76941	7.71042	7.68149	9.07252	8.38484	7.93646
Down	ENSMUSG00000015134	-1.38657	0.0418	Aldh1a3	7C	protein_coding	6.6438	7.49897	7.69669	6.45519	5.95796	5.46175	7.04037	4.83106	6.1495
Down	ENSMUSG00000083307	-1.3864	0.00717	AA414768	XA1.1	processed_pseudogene	6.14423	6.87578	7.57291	5.49396	5.93602	5.5215	5.508	5.15377	5.60462
Down	ENSMUSG00000024968	-1.38526	0.0026	Rcor2	19A	protein_coding	8.90125	9.77312	8.82127	7.75335	8.1898	7.57975	9.03876	7.85369	7.47559
Down	ENSMUSG00000021643	-1.38332	5.46e-05	Serf1	13D1	protein_coding	7.99167	8.50981	8.74549	7.52012	6.87664	6.74736	7.86619	7.2937	7.32467
Down	ENSMUSG00000027022	-1.38264	0.00296	Xirp2	2C1.3	protein_coding	15.6803	15.7001	16.9728	14.772	14.9266	14.9093	16.2165	16.073	15.9983
Down	ENSMUSG00000038451	-1.38079	0.000288	Spsb2	6F2	protein_coding	7.17475	7.00017	7.38591	6.19472	5.47048	5.85919	6.37264	6.46931	5.80997
Down	ENSMUSG00000049313	-1.37604	1.38e-19	Sorl1	9A5.1	protein_coding	10.8644	10.6042	10.6217	9.23812	9.23483	9.50423	10.8305	10.5063	10.5026
Down	ENSMUSG00000022219	-1.37403	0.00317	Cideb	14C3	protein_coding	6.44491	6.17505	6.33547	4.64013	5.27462	5.19439	4.62954	4.77845	4.99601
Down	ENSMUSG00000032925	-1.37016	2.46e-09	Itgbl1	1400000	protein_coding	10.2434	10.8206	11.1616	9.50756	9.39216	9.37048	10.0117	9.80393	9.56885
Down	ENSMUSG00000110057	-1.36881	0.00979	Gm2225	8C1	processed_pseudogene	6.34457	5.72872	6.22231	5.27143	4.38445	4.81909	5.17662	5.57988	5.29846
Down	ENSMUSG00000040616	-1.36457	8.93e-07	Tmem51	40	protein_coding	8.86911	9.55815	9.49016	8.03602	7.76121	8.13801	7.63721	7.8789	7.13716
Down	ENSMUSG00000044827	-1.3628	0.0125	Tlr1	5C3.1	protein_coding	6.40561	6.21294	6.81289	5.11261	5.66973	4.77066	6.54286	5.6103	5.57677
Down	ENSMUSG00000087413	-1.36037	7.97e-09	Gm11266	4C3	antisense	8.56906	8.56944	8.25231	7.03588	7.15824	7.21374	7.26137	6.76807	7.27354
Down	ENSMUSG00000006542	-1.35883	0.000983	Prkag3	1C4	protein_coding	7.562	7.56637	8.65682	6.95392	6.78142	6.27832	7.73179	7.48643	8.0872
Down	ENSMUSG00000117042	-1.35408	0.00474		17A1	lincRNA	6.12015	6.38875	6.53819	5.0082	4.87424	5.39941	5.44066	6.29299	5.65876
Down	ENSMUSG00000039470	-1.34645	3.44e-08	Zdhhc2	8A4	protein_coding	9.43539	9.7182	9.93825	8.42879	8.02812	8.61002	8.06933	8.27993	8.68151
Down	ENSMUSG00000024036	-1.34579	1.27e-07	Slc37a1	17A3.3	protein_coding	10.9717	10.0791	10.1007	9.0383	9.1179	9.16334	9.4793	9.5859	9.17968
Down	ENSMUSG00000108322	-1.33992	2.32e-08	5430431A17Rik	7B3	lincRNA	7.91677	7.92705	8.20545	6.53252	6.94414	6.64361	7.87896	7.56619	7.8284
Down	ENSMUSG00000056413	-1.3368	0.0088	Adap1	5G2	protein_coding	6.78833	6.19412	6.85905	5.33036	4.9637	5.76345	6.8196	6.04831	5.8337
Down	ENSMUSG00000026443	-1.33661	5.8e-06	Lrrn2	10000	protein_coding	8.63851	8.99886	9.14065	7.73165	7.68433	7.43187	7.26137	7.9098	8.25915
Down	ENSMUSG00000049404	-1.33621	0.0278	Rarres1	30	protein_coding	6.07076	6.93365	5.72063	5.07864	5.23923	4.99803	6.24029	5.1945	5.39732
Down	ENSMUSG00000029563	-1.33356	1.25e-08	Foxp2	6A1	protein_coding	8.33806	8.32322	8.16315	7.13011	6.69263	7.05092	7.32811	7.35786	6.99708
Down	ENSMUSG00000079022	-1.3321	0.027	Col22a1	15D3	protein_coding	5.3324	6.01269	6.74896	5.07864	5.20294	4.37669	6.02729	6.04831	6.43969
Down	ENSMUSG00000022548	-1.33048	0.000189	Apod	16B2	protein_coding	7.75418	8.92374	8.51026	7.40831	7.08038	6.97815	7.40961	7.18673	7.73699
Down	ENSMUSG00000079560	-1.3262	0.0149	Hoxa3	6B3	protein_coding	6.32363	6.17505	6.0205	5.46795	5.08827	3.92434	6.63611	6.53421	6.36023
Down	ENSMUSG00000086587	-1.32487	0.00707	Gm11837	4A2	antisense	6.97443	6.67325	7.83397	5.75283	6.00086	6.15168	6.17962	6.59633	5.60462
Down	ENSMUSG00000062309	-1.32238	0.0032	Rpp25	9B	protein_coding	6.25894	6.21294	6.53819	5.04385	5.50068	4.72055	5.57234	5.88371	5.60462
Down	ENSMUSG00000028989	-1.32062	2.64e-06	Angptl7	400	protein_coding	8.48199	8.46341	8.25231	7.11343	7.08038	7.12984	7.86619	7.55059	6.93261
Down	ENSMUSG00000022887	-1.31731	2.04e-11	Masp1	16B1	protein_coding	10.4446	10.2425	10.8292	8.96581	9.41216	9.23202	10.4052	10.1773	10.0787
Down	ENSMUSG00000046727	-1.31618	9.94e-26	Cystm1	18B2	protein_coding	11.7368	11.7977	12.1414	10.6438	10.576	10.545	10.9891	11.0569	11.0124
Down	ENSMUSG00000023963	-1.31228	1.93e-14	Cyp39a1	17B3	protein_coding	9.95598	10.4873	10.2101	8.96116	8.9392	8.88772	9.1351	9.23201	8.93289
Down	ENSMUSG00000050908	-1.31187	0.0492	Tvp23a	16A1	protein_coding	5.41389	6.88754	6.64742	5.77421	4.24865	5.26601	6.02729	6.07036	6.22321
Down	ENSMUSG00000115149	-1.3113	5.8e-07	9330188P03Rik	14E2.3	processed_transcript	7.66546	7.65161	7.82625	6.44189	6.27	6.6027	7.60681	7.23634	7.12759
Down	ENSMUSG00000043024	-1.30764	0.00588	Gm16433	60	processed_pseudogene	7.35062	6.56022	7.3104	6.31632	5.20294	5.85919	6.59024	7.2653	6.68118
Down	ENSMUSG00000024593	-1.30625	0.00264	Megf10	18D3	protein_coding	7.07806	7.58816	7.35403	6.41492	6.10284	5.68722	6.02729	7.04915	6.22321
Down	ENSMUSG00000090053	-1.29909	1.74e-06	Palm2	4B3	protein_coding	7.69835	8.22466	7.90902	6.95392	6.71856	6.34599	8.00085	7.98138	8.23708
Down	ENSMUSG00000040428	-1.29887	4.44e-05	Plekha4	7B3	protein_coding	8.02448	8.16792	8.84057	7.17903	7.19565	6.95666	7.25158	7.01544	7.65278
Down	ENSMUSG00000062563	-1.29371	6.73e-05	Cys1	12A1.3	protein_coding	8.73284	9.15542	8.65245	7.64725	7.41769	7.68802	8.67119	7.6637	7.76194
Down	ENSMUSG00000024511	-1.29335	0.00167	Rab27b	1800	protein_coding	7.75418	7.52931	8.33084	6.87694	6.61191	6.42635	8.01828	7.24606	6.8766
Down	ENSMUSG00000108601	-1.28763	0.0141	Gm44645	7D1	TEC	6.6936	6.40521	6.87411	5.11261	5.50068	5.71308	6.42585	5.0687	5.8337
Down	ENSMUSG00000021661	-1.28736	2.4e-26	Ankra2	13D1	protein_coding	10.7146	10.709	10.9335	9.40334	9.49514	9.61467	9.84589	9.99041	9.94343
Down	ENSMUSG00000052125	-1.2863	0.00277	F730043M19Rik	12A3	bidirectional_promoter_lncRNA	6.25894	6.97834	6.98926	5.59355	5.84478	5.19439	5.72165	5.95656	6.05171
Down	ENSMUSG00000028681	-1.28504	0.000422	Ptch2	4D1	protein_coding	7.10285	7.90986	7.43752	6.51992	5.82103	6.41063	6.66591	6.51826	6.60048
Down	ENSMUSG00000035799	-1.28491	0.000159	Twist1	12A3	protein_coding	7.12722	7.75153	8.04167	6.37348	6.55547	6.39474	7.13926	6.74082	6.74514
Down	ENSMUSG00000001986	-1.27584	0.00398	Gria3	XA4	protein_coding	7.35062	7.65161	8.47612	7.16291	6.40389	6.24326	6.94639	6.65587	7.15611
Down	ENSMUSG00000060487	-1.27465	1.16e-08	Samd5	10A1	protein_coding	9.49746	10.2562	10.1832	8.62398	8.82448	8.79694	9.62671	9.30822	9.32698
Down	ENSMUSG00000032105	-1.27421	2.23e-07	Pdzd3	9A5.2	protein_coding	8.34327	8.44363	8.72901	7.42193	7.30239	7.0305	9.26973	8.62353	9.01821
Down	ENSMUSG00000020400	-1.26911	3.63e-24	Tnip1	11B1.3	protein_coding	12.14	11.8621	12.2224	10.8467	10.8089	10.7895	10.9854	10.9224	11.1774
Down	ENSMUSG00000109754	-1.26735	2.18e-20	Gm39214	8C3	lincRNA	10.4214	10.3249	10.6482	9.10522	9.23932	9.27822	10.8452	10.6849	10.5853
Down	ENSMUSG00000040093	-1.26697	3.3e-08	Bmf	200000	protein_coding	9.64398	9.61585	9.49016	7.87215	8.23093	8.75087	8.72878	8.80545	8.77946
Down	ENSMUSG00000021835	-1.26542	4.01e-05	Bmp4	14C1	protein_coding	9.02312	9.59628	9.08671	8.10936	7.62387	8.22146	8.83749	7.98718	8.16409
Down	ENSMUSG00000022987	-1.26371	5.06e-10	Zfp641	15F1	protein_coding	9.90228	9.83365	10.4959	8.91377	8.75413	8.88204	9.75352	9.51128	9.54749
Down	ENSMUSG00000019124	-1.26354	8.42e-24	Scrn1	6B3	protein_coding	11.1088	10.7966	11.0131	9.79592	9.71398	9.64017	9.52472	9.36284	9.38434
Down	ENSMUSG00000031737	-1.26283	1.17e-09	Irx5	8C5	protein_coding	8.97695	9.29665	9.55468	8.16304	7.81027	8.13323	8.66751	8.69269	8.50063
Down	ENSMUSG00000021069	-1.26254	3.85e-07	Pygl	12C2	protein_coding	9.01335	9.38849	9.50233	8.00922	8.12825	8.05956	7.31876	7.80848	8.13095
Down	ENSMUSG00000075224	-1.26066	0.00455	Lrrc55	2D	protein_coding	7.53494	9.22661	8.50543	7.35254	7.46442	7.19551	8.28146	7.9098	7.49804
Down	ENSMUSG00000109946	-1.2566	0.0209	Brd3os	2A3	protein_coding	7.01417	6.35526	7.25394	5.95362	5.53027	5.66089	6.59024	5.41733	5.42882
Down	ENSMUSG00000109697	-1.25533	4.73e-11	Gm34030	8B2	lincRNA	8.44854	8.72175	8.54362	7.38765	7.26768	7.3682	7.52789	7.75503	7.53469
Down	ENSMUSG00000046997	-1.25337	0.0284	Spsb4	9E3.3	protein_coding	9.78082	11.0465	11.3897	9.52816	10.0413	9.2208	10.2454	10.5936	10.9662
Down	ENSMUSG00000039347	-1.25219	7.48e-09	Atp6v0e2	6B2.3	protein_coding	9.16228	9.23353	9.06061	7.95407	7.97532	7.81285	8.73933	8.15651	8.11652
Down	ENSMUSG00000000753	-1.25136	1.01e-07	Serpinf1	11B5	protein_coding	10.9212	11.6332	12.018	10.3783	10.2733	10.3763	10.54	10.4757	10.5301
Down	ENSMUSG00000074578	-1.24926	3.37e-06	Zfas1	2H3	processed_transcript	9.83915	8.8949	9.32733	8.3057	7.86934	8.28318	8.35645	8.28936	8.37284
Down	ENSMUSG00000029830	-1.2489	0.0273	Svopl	6B1	protein_coding	6.19122	6.89921	6.24567	5.11261	5.58768	5.23065	5.74974	4.54642	5.60462
Down	ENSMUSG00000022868	-1.24441	0.0388	Ahsg	16B1	protein_coding	7.867	5.90108	7.44762	6.04442	6.30465	5.88217	5.80434	6.11347	6.60048
Down	ENSMUSG00000035045	-1.24396	0.0117	Zc3h12b	XC3	protein_coding	6.34457	6.88754	6.64742	4.89563	5.93602	5.43091	5.40577	6.07036	5.76131
Down	ENSMUSG00000015224	-1.24283	0.00468	Cyp2j9	4C5	protein_coding	7.53494	7.20205	6.64742	6.19472	5.97957	5.73848	7.16034	6.2356	6.51501
Down	ENSMUSG00000032289	-1.24279	1.81e-09	Thsd4	9B	protein_coding	10.298	9.71159	9.84768	8.47523	8.81249	8.89903	8.96878	9.18478	8.98415
Down	ENSMUSG00000022610	-1.24102	5.18e-25	Mapk12	15000	protein_coding	10.8304	10.917	10.9585	9.58372	9.75997	9.65024	10.3683	10.0801	10.1513
Down	ENSMUSG00000071855	-1.23921	0.000696	Ccdc112	18C	protein_coding	7.32977	7.17351	7.41709	5.87662	5.77234	6.57476	5.93242	6.33002	6.20513
Down	ENSMUSG00000053279	-1.23548	4.81e-13	Aldh1a1	19B	protein_coding	11.1172	10.9126	10.8943	9.927	9.55574	9.73156	10.4847	10.2382	9.95565
Down	ENSMUSG00000049134	-1.23293	2.32e-12	Nrap	19D2	protein_coding	16.1391	15.6948	16.4759	14.7837	15.0366	14.8841	15.8542	15.8281	15.7683
Down	ENSMUSG00000025185	-1.22073	0.0409	Loxl4	19C3	protein_coding	6.57461	7.8145	6.49986	5.73112	6.41978	5.49193	6.51038	6.17583	5.60462
Down	ENSMUSG00000044749	-1.22026	8.12e-05	Abca6	110	protein_coding	9.92852	10.5608	9.84958	8.84975	9.14923	8.7848	9.96451	8.94327	9.19121
Down	ENSMUSG00000073878	-1.21592	0.0103	Gm13304	4A5	protein_coding	7.83777	7.37911	7.60035	6.12984	7.16768	5.55048	7.59911	7.22655	7.68575
Down	ENSMUSG00000044548	-1.21051	2.3e-05	Dact1	12C3	protein_coding	8.88348	9.57461	9.67137	7.96341	8.30981	8.35063	8.71103	8.33106	8.0112
Down	ENSMUSG00000076431	-1.2082	1.88e-08	Sox4	13A3.1	protein_coding	12.0843	12.862	12.7089	11.2549	11.6337	11.2203	11.3282	11.2737	11.6476
Down	ENSMUSG00000027298	-1.20801	0.00494	Tyro3	200000	protein_coding	7.63179	8.39089	8.45122	6.46837	7.07034	7.38438	6.37264	7.42785	7.02826
Down	ENSMUSG00000025511	-1.20768	0.00108	Tspan4	7F5	protein_coding	10.1439	10.7563	10.7487	9.34022	9.48196	9.2933	10.7562	9.3426	9.45871
Down	ENSMUSG00000084349	-1.20616	8.32e-14	Rpl3-ps1	XA1.1	processed_pseudogene	10.0922	10.358	10.4539	9.20897	8.97998	9.12773	9.31509	9.65136	9.34773
Down	ENSMUSG00000041180	-1.19779	8.06e-07	Hectd2	19C2	protein_coding	8.42907	8.59118	8.74549	7.44211	7.63071	7.12984	7.28076	7.78867	7.61904
Down	ENSMUSG00000050195	-1.19272	0.0373	Scd4	19C3	protein_coding	11.3938	12.0566	11.3102	10.8993	9.97828	10.2757	10.2256	10.8652	9.40824
Down	ENSMUSG00000056185	-1.18835	1.22e-07	Snx32	19A	protein_coding	8.83253	9.00697	8.92255	7.9016	7.31094	7.94965	8.29582	8.04401	8.05728
Down	ENSMUSG00000048368	-1.1863	0.000769	Omd	13A5	protein_coding	7.47923	7.32824	7.87198	6.3594	6.65283	6.24326	6.44316	6.36612	5.73634
Down	ENSMUSG00000020325	-1.18328	6.21e-05	Fstl3	10C1	protein_coding	8.85093	8.63021	9.63204	7.97269	7.77363	8.03926	8.14003	8.42818	8.44009
Down	ENSMUSG00000043008	-1.17937	0.000129	Klhl6	16A3	protein_coding	8.9327	9.85178	9.82266	8.35266	8.58822	8.3173	9.06974	8.38484	8.42455
Down	ENSMUSG00000054967	-1.17818	0.00313	Zfp647	15D3	protein_coding	6.48317	6.46923	7.09589	5.70908	5.61555	5.46175	5.66376	5.72596	5.60462
Down	ENSMUSG00000036181	-1.17719	3.75e-17	Hist1h1c	13A3.1	protein_coding	12.5542	12.6378	12.8976	11.5777	11.5236	11.4805	12.032	11.6813	11.6484
Down	ENSMUSG00000103735	-1.17641	0.02	Gm38317	3A1	processed_pseudogene	7.02718	7.18308	7.41709	6.27191	6.32167	5.55048	6.95848	5.90841	5.68509
Down	ENSMUSG00000027955	-1.17412	1.24e-05	Fam198b	3000	protein_coding	12.5792	13.5892	13.8993	12.2528	12.2818	12.3138	12.5166	12.3937	12.6322
Down	ENSMUSG00000031169	-1.17254	0.00235	Porcn	XA1.1	protein_coding	7.71453	7.94967	7.06996	6.66434	6.48167	6.29554	7.14984	6.38384	6.6414
Down	ENSMUSG00000050192	-1.17199	0.000623	Eif5a2	3A3	protein_coding	7.90273	8.52118	8.6655	7.20288	7.08038	7.43963	8.29105	7.61201	7.42181
Down	ENSMUSG00000038903	-1.17112	6.75e-08	Ccdc68	1800	protein_coding	8.53759	8.3826	8.45624	7.27215	7.33629	7.31853	8.01828	7.46162	7.67922
Down	ENSMUSG00000038777	-1.16727	2.09e-05	Sema6c	3F2.1	protein_coding	9.68969	9.04423	8.95832	8.27977	8.09894	7.93873	8.46211	7.86635	8.12616
Down	ENSMUSG00000047617	-1.16145	7.85e-07	Paxx	2A3	protein_coding	9.44511	8.82628	9.60069	8.18316	8.26652	8.0696	8.68943	8.60098	8.88827
Down	ENSMUSG00000078137	-1.16105	0.00177	Ankrd63	200000	protein_coding	9.27289	8.27478	8.2695	7.62388	7.18639	7.75801	6.66591	6.36612	6.24107
Down	ENSMUSG00000052572	-1.15666	0.000555	Dlg2	70	protein_coding	8.1487	7.16387	7.62727	6.54501	6.45106	6.72212	7.35579	7.30304	7.47559
Down	ENSMUSG00000025855	-1.1558	0.0121	Prkar1b	5G2	protein_coding	7.24324	6.95617	6.96132	5.33036	6.46644	5.85919	6.22035	6.17583	6.85357
Down	ENSMUSG00000097756	-1.15476	0.00492	A730056A06Rik	7D1	antisense	6.6936	7.46011	6.91837	5.77421	6.25235	5.81211	6.63611	6.07036	6.22321
Down	ENSMUSG00000106943	-1.15406	0.0114	Dancr	5C3.3	processed_transcript	6.94732	6.13614	6.35707	5.59355	5.12752	5.55048	5.74974	6.00316	5.68509
Down	ENSMUSG00000089945	-1.1535	0.0234	Pakap	4B3	protein_coding	12.0093	12.8435	12.7326	11.1504	12.0394	10.7657	12.5444	12.5982	11.9894
Down	ENSMUSG00000046034	-1.15223	1.07e-08	Otulin	15B1	protein_coding	11.0926	11.0465	11.7572	10.2207	10.2635	10.0698	10.7388	10.7699	10.9915
Down	ENSMUSG00000084844	-1.15216	0.0409	Hoxb3os	11D	antisense	6.04541	5.99105	6.53819	5.49396	4.62282	5.19439	5.693	5.11186	4.90933
Down	ENSMUSG00000020810	-1.15194	1.15e-05	Cygb	1100	protein_coding	12.0345	12.9097	12.8244	11.4903	11.6699	11.2799	12.2505	11.5531	11.6008
Down	ENSMUSG00000049907	-1.15191	0.015	Rasl11b	5C3.3	protein_coding	10.7484	10.9601	12.0831	10.1468	10.5627	9.94164	10.4562	10.3245	10.587
Down	ENSMUSG00000004105	-1.15166	1.19e-09	Angptl2	2B	protein_coding	13.1853	13.6764	13.6917	12.3414	12.4789	12.3303	13.0965	12.521	12.5664
Down	ENSMUSG00000061046	-1.14919	0.00141	Haghl	17A3.3	protein_coding	8.3064	8.7702	8.62601	7.90645	7.19565	7.10075	8.17152	7.51887	7.26484
Down	ENSMUSG00000066357	-1.14898	6.26e-12	Wdr6	9F2	protein_coding	10.7086	10.784	10.5343	9.52816	9.60176	9.47241	10.2393	9.98606	9.66127
Down	ENSMUSG00000026638	-1.14803	0.00186	Irf6	1H6	protein_coding	6.77297	6.87578	6.59384	5.75283	5.30916	5.88217	6.3906	6.02591	6.18683
Down	ENSMUSG00000022440	-1.14553	5.16e-08	C1qtnf6	150	protein_coding	11.7398	12.544	12.4316	11.2051	11.1332	11.0652	11.1754	11.5219	11.6205
Down	ENSMUSG00000032224	-1.14438	1.43e-07	Fam81a	9D	protein_coding	10.7296	11.398	11.4675	10.1813	10.0541	10.0394	9.9033	9.38501	9.62092
Down	ENSMUSG00000024810	-1.14075	0.0163	Il33	19C1	protein_coding	7.32977	8.48293	7.97338	6.98176	6.97674	6.69642	7.94119	7.04915	6.62789
Down	ENSMUSG00000043372	-1.13756	0.0499	Hexim2	110	protein_coding	7.04007	6.45349	7.10869	6.17877	6.08301	4.81909	4.85319	4.54642	4.23926
Down	ENSMUSG00000022584	-1.13717	0.0117	Ly6c2	15D3	protein_coding	7.19794	6.56022	7.25394	5.51951	5.79689	6.39474	6.95848	6.53421	6.27613
Down	ENSMUSG00000041845	-1.13492	2.13e-05	Rhod	19A	protein_coding	8.48671	8.22929	8.46621	6.85704	7.62387	7.27579	7.10704	7.20678	7.33302
Down	ENSMUSG00000031375	-1.129	2.12e-09	Bgn	XA7.3	protein_coding	14.1884	14.9211	14.9768	13.5765	13.6021	13.6463	13.6286	13.8168	13.82
Down	ENSMUSG00000027646	-1.12852	4.65e-07	Src	2H1	protein_coding	8.48671	9.10846	8.94768	7.7853	7.79206	7.69452	8.17671	8.27043	7.95821
Down	ENSMUSG00000075408	-1.12848	0.0198	6030408B16Rik	15F1	protein_coding	7.18639	7.40389	7.71353	6.64126	6.38781	5.97058	6.00415	6.98094	5.65876
Down	ENSMUSG00000040498	-1.12843	0.0431	Igsf23	7A3	protein_coding	7.09051	5.72872	6.1499	5.66397	5.27462	5.1572	6.70947	6.7948	6.22321
Down	ENSMUSG00000020649	-1.12684	0.00186	Rrm2	12A1.3	protein_coding	9.14149	10.1758	10.597	9.03609	8.66691	9.16099	8.75674	9.18478	9.3783
Down	ENSMUSG00000044968	-1.12191	8.7e-06	Napepld	5A3	protein_coding	9.19722	9.42325	9.98409	8.59423	8.20364	8.55031	8.95074	9.19736	9.37021
Down	ENSMUSG00000037594	-1.11612	0.0309	Clba1	12F1	protein_coding	6.55678	6.88754	6.87411	5.24103	6.17953	5.60674	6.79284	5.6103	6.3438
Down	ENSMUSG00000042436	-1.11437	0.0112	Mfap4	11B2	protein_coding	11.4168	12.5185	12.696	11.2139	11.1945	11.1832	10.8646	11.3512	11.6358
Down	ENSMUSG00000033900	-1.1142	4.53e-08	Map9	3000	protein_coding	8.59113	8.7797	8.5854	7.56375	7.39375	7.701	8.14532	7.98718	7.73699
Down	ENSMUSG00000085241	-1.10498	1.08e-06	Snhg3	4D2.3	processed_transcript	7.89565	7.88073	7.93079	6.64126	6.85342	6.96744	7.43578	7.1664	7.27354
Down	ENSMUSG00000017724	-1.10244	0.0466	Etv4	11D	protein_coding	6.40561	7.86297	7.27679	6.53252	5.58768	6.42635	5.40577	5.75348	5.96842
Down	ENSMUSG00000021136	-1.10194	0.000674	Smoc1	12D1	protein_coding	8.21272	8.87731	7.99421	7.19497	7.25001	7.5297	7.01744	6.96925	7.41396
Down	ENSMUSG00000030554	-1.10119	1.03e-08	Synm	7C	protein_coding	10.2668	10.0401	10.4775	9.18323	9.37391	8.93793	10.1057	9.66411	9.9366
Down	ENSMUSG00000050394	-1.09737	0.0266	Armcx6	XE3	protein_coding	6.60962	7.46011	6.78128	6.21049	6.00086	5.57888	5.88255	6.51826	5.57677
Down	ENSMUSG00000040724	-1.09696	0.0198	Kcna2	3F2.3	protein_coding	8.27403	7.857	7.71353	7.27965	7.16768	5.85919	7.66698	7.58929	6.89927
Down	ENSMUSG00000020027	-1.09639	2.51e-21	Socs2	10C2	protein_coding	12.5891	12.6016	12.8788	11.7205	11.4821	11.5888	11.5491	11.6405	11.5654
Down	ENSMUSG00000031167	-1.09461	2.27e-15	Rbm3	XA1.1	protein_coding	12.2254	12.2733	12.3032	11.1272	11.0916	11.296	11.8436	11.5064	11.3662
Down	ENSMUSG00000029999	-1.09304	0.0156	Tgfa	6D1	protein_coding	6.67719	6.98929	6.66485	5.81605	5.82103	5.60674	4.43564	5.51704	5.22858
Down	ENSMUSG00000024776	-1.09236	0.00338	Stambpl1	19C1	protein_coding	7.51661	8.45948	8.25807	6.5072	7.26768	7.29304	7.68891	7.32155	7.49804
Down	ENSMUSG00000053198	-1.08528	0.0227	Prx	7A3	protein_coding	6.77297	7.88073	7.96637	6.75318	5.93602	6.87883	6.88439	6.5656	7.05879
Down	ENSMUSG00000034881	-1.08422	0.0203	Tbxa2r	10C1	protein_coding	7.2763	9.01772	8.40011	7.60611	7.45674	6.82056	8.0125	7.98718	7.93097
Down	ENSMUSG00000057897	-1.08371	0.00412	Camk2b	11A1	protein_coding	9.95938	9.91779	10.0651	8.33837	9.35956	8.83865	9.91264	8.57036	9.74499
Down	ENSMUSG00000033684	-1.08028	2.36e-15	Qsox1	1G3	protein_coding	11.851	11.5739	12.0176	10.7946	10.7449	10.6985	11.2803	11.1504	11.3989
Down	ENSMUSG00000021922	-1.0782	0.0387	Itih4	14B	protein_coding	7.2094	8.04202	8.30883	7.06219	7.15824	6.2254	7.56789	6.25498	6.96521
Down	ENSMUSG00000041828	-1.07804	2.76e-06	Abca8a	110	protein_coding	12.7007	13.3987	13.0024	12.0133	12.1063	11.8216	12.7686	12.0987	12.0978
Down	ENSMUSG00000029778	-1.07802	0.00671	Adcyap1r1	6B3	protein_coding	8.65955	9.62467	9.75918	8.33837	8.36422	8.36293	8.7498	7.46994	8.45546
Down	ENSMUSG00000055407	-1.07692	0.00029	Map6	70	protein_coding	8.57793	9.26994	9.68211	8.40157	8.14269	7.95508	8.83422	8.71386	8.67167
Down	ENSMUSG00000037016	-1.07432	3.89e-08	Frem2	3C	protein_coding	12.1893	12.3024	11.9945	10.8944	10.9981	11.3516	11.2468	11.9091	11.5542
Down	ENSMUSG00000031595	-1.07424	0.000253	Pdgfrl	8A4	protein_coding	8.4143	8.84148	8.75365	7.95875	7.53909	7.28444	7.51158	6.98094	7.60532
Down	ENSMUSG00000112639	-1.07393	0.0196	A730063M14Rik	10D3	lincRNA	6.04541	6.64581	6.69908	5.14581	5.37587	5.85919	5.74974	6.07036	6.01067
[truncated: 513 more rows]
