# Supplementary material for: A missense mutation in the RSRSP stretch of Rbm20 causes dilated cardiomyopathy and atrial fibrillation in mice
Source: Sci Rep. 2020 Oct 27;10:17894. doi: 10.1038/s41598-020-74800-8 (PMC7591520; doi:10.1038/s41598-020-74800-8)
Supplement: Supplementary file 3 — Supplementary Information 3. [file 41598_2020_74800_MOESM3_ESM.xlsx]

## Sheet: metascape_result_WTvsKO
GroupID	Category	Term	Description	LogP	Log(q-value)	InTerm_InList	Genes	Symbols
1_Summary	GO Biological Processes	GO:0006936	muscle contraction	-5.83015	-1.56703	12/291	11475,12291,12372,13616,19091,20264,21953,21955,230899,233199,233335,242702,234214,11459,14681,11689,216739,246049,15166,18670,103988,212933,69354,11987,71145,76376,170761,12846,11829,13640,19713,65079	Acta2,Cacna1g,Casq1,Edn3,Prkg1,Scn10a,Tnni2,Tnnt1,Nppa,Mybpc2,Synm,Myom3,Sorbs2,Acta1,Gnao1,Alox5,Acsl6,Slc36a2,Hcn2,Abcb4,Gck,Pm20d1,Slc38a4,Slc7a1,Scara5,Slc24a2,Pdzd3,Comt,Aqp4,Efna5,Ret,Rtn4r
1_Member	GO Biological Processes	GO:0006936	muscle contraction	-5.83015	-1.56703	12/291	11475,12291,12372,13616,19091,20264,21953,21955,230899,233199,233335,242702	Acta2,Cacna1g,Casq1,Edn3,Prkg1,Scn10a,Tnni2,Tnnt1,Nppa,Mybpc2,Synm,Myom3
1_Member	GO Biological Processes	GO:0003012	muscle system process	-5.194	-1.23191	13/395	11475,12291,12372,13616,19091,20264,21953,21955,230899,233199,233335,234214,242702	Acta2,Cacna1g,Casq1,Edn3,Prkg1,Scn10a,Tnni2,Tnnt1,Nppa,Mybpc2,Synm,Sorbs2,Myom3
1_Member	GO Biological Processes	GO:0006941	striated muscle contraction	-4.6101	-1.12513	8/162	12291,12372,20264,21953,21955,230899,233335,242702	Cacna1g,Casq1,Scn10a,Tnni2,Tnnt1,Nppa,Synm,Myom3
1_Member	Reactome Gene Sets	R-MMU-397014	Muscle contraction	-4.40599	-1.04588	8/173	11459,11475,12372,20264,21953,21955,230899,233199	Acta1,Acta2,Casq1,Scn10a,Tnni2,Tnnt1,Nppa,Mybpc2
1_Member	GO Biological Processes	GO:0060047	heart contraction	-3.72015	-0.727435	8/217	12291,13616,14681,19091,20264,21953,21955,230899	Cacna1g,Edn3,Gnao1,Prkg1,Scn10a,Tnni2,Tnnt1,Nppa
1_Member	GO Biological Processes	GO:0003015	heart process	-3.60039	-0.659499	8/226	12291,13616,14681,19091,20264,21953,21955,230899	Cacna1g,Edn3,Gnao1,Prkg1,Scn10a,Tnni2,Tnnt1,Nppa
1_Member	GO Biological Processes	GO:0034767	positive regulation of ion transmembrane transport	-3.42757	-0.526187	7/182	11689,12372,13616,19091,216739,230899,246049	Alox5,Casq1,Edn3,Prkg1,Acsl6,Nppa,Slc36a2
1_Member	GO Biological Processes	GO:0014829	vascular smooth muscle contraction	-3.06431	-0.292557	3/26	11475,12291,13616	Acta2,Cacna1g,Edn3
1_Member	GO Biological Processes	GO:0006937	regulation of muscle contraction	-3.02174	-0.281412	6/155	12372,19091,20264,21953,21955,230899	Casq1,Prkg1,Scn10a,Tnni2,Tnnt1,Nppa
1_Member	GO Biological Processes	GO:0043269	regulation of ion transport	-3.01305	-0.281412	14/737	11689,12291,12372,13616,14681,15166,18670,19091,20264,103988,212933,216739,230899,246049	Alox5,Cacna1g,Casq1,Edn3,Gnao1,Hcn2,Abcb4,Prkg1,Scn10a,Gck,Pm20d1,Acsl6,Nppa,Slc36a2
1_Member	GO Biological Processes	GO:1904064	positive regulation of cation transmembrane transport	-2.86842	-0.173504	6/166	11689,12372,13616,19091,230899,246049	Alox5,Casq1,Edn3,Prkg1,Nppa,Slc36a2
1_Member	GO Biological Processes	GO:0035296	regulation of tube diameter	-2.78986	-0.167183	6/172	11475,11689,12291,13616,19091,230899	Acta2,Alox5,Cacna1g,Edn3,Prkg1,Nppa
1_Member	GO Biological Processes	GO:0050880	regulation of blood vessel size	-2.78986	-0.167183	6/172	11475,11689,12291,13616,19091,230899	Acta2,Alox5,Cacna1g,Edn3,Prkg1,Nppa
1_Member	GO Biological Processes	GO:0097746	regulation of blood vessel diameter	-2.78986	-0.167183	6/172	11475,11689,12291,13616,19091,230899	Acta2,Alox5,Cacna1g,Edn3,Prkg1,Nppa
1_Member	GO Biological Processes	GO:0035150	regulation of tube size	-2.77709	-0.167183	6/173	11475,11689,12291,13616,19091,230899	Acta2,Alox5,Cacna1g,Edn3,Prkg1,Nppa
1_Member	GO Biological Processes	GO:0034764	positive regulation of transmembrane transport	-2.74565	-0.145289	7/238	11689,12372,13616,19091,216739,230899,246049	Alox5,Casq1,Edn3,Prkg1,Acsl6,Nppa,Slc36a2
1_Member	GO Biological Processes	GO:0015672	monovalent inorganic cation transport	-2.66861	-0.118997	10/465	11689,13616,15166,19091,20264,69354,103988,212933,230899,246049	Alox5,Edn3,Hcn2,Prkg1,Scn10a,Slc38a4,Gck,Pm20d1,Nppa,Slc36a2
1_Member	GO Biological Processes	GO:0008016	regulation of heart contraction	-2.66605	-0.118997	6/182	12291,13616,14681,19091,20264,230899	Cacna1g,Edn3,Gnao1,Prkg1,Scn10a,Nppa
1_Member	GO Biological Processes	GO:1903522	regulation of blood circulation	-2.66462	-0.118997	7/246	11689,12291,13616,14681,19091,20264,230899	Alox5,Cacna1g,Edn3,Gnao1,Prkg1,Scn10a,Nppa
1_Member	GO Biological Processes	GO:0098655	cation transmembrane transport	-2.66423	-0.118997	13/715	11689,11987,12291,12372,13616,15166,19091,20264,71145,76376,212933,230899,246049	Alox5,Slc7a1,Cacna1g,Casq1,Edn3,Hcn2,Prkg1,Scn10a,Scara5,Slc24a2,Pm20d1,Nppa,Slc36a2
1_Member	GO Biological Processes	GO:0060048	cardiac muscle contraction	-2.65784	-0.118997	5/125	12291,20264,21953,21955,230899	Cacna1g,Scn10a,Tnni2,Tnnt1,Nppa
1_Member	GO Biological Processes	GO:0098662	inorganic cation transmembrane transport	-2.62053	-0.0992556	12/637	11689,12291,12372,13616,15166,19091,20264,71145,76376,212933,230899,246049	Alox5,Cacna1g,Casq1,Edn3,Hcn2,Prkg1,Scn10a,Scara5,Slc24a2,Pm20d1,Nppa,Slc36a2
1_Member	GO Biological Processes	GO:0019934	cGMP-mediated signaling	-2.58076	-0.0885012	3/38	19091,170761,230899	Prkg1,Pdzd3,Nppa
1_Member	GO Biological Processes	GO:0043270	positive regulation of ion transport	-2.57335	-0.0883835	8/326	11689,12372,13616,18670,19091,216739,230899,246049	Alox5,Casq1,Edn3,Abcb4,Prkg1,Acsl6,Nppa,Slc36a2
1_Member	GO Biological Processes	GO:0034765	regulation of ion transmembrane transport	-2.52431	-0.053591	10/487	11689,12372,13616,15166,19091,20264,212933,216739,230899,246049	Alox5,Casq1,Edn3,Hcn2,Prkg1,Scn10a,Pm20d1,Acsl6,Nppa,Slc36a2
1_Member	GO Biological Processes	GO:0008015	blood circulation	-2.49907	-0.0352936	10/491	11475,11689,12291,13616,14681,19091,20264,21953,21955,230899	Acta2,Alox5,Cacna1g,Edn3,Gnao1,Prkg1,Scn10a,Tnni2,Tnnt1,Nppa
1_Member	GO Biological Processes	GO:0003018	vascular process in circulatory system	-2.43134	-0.00275867	6/203	11475,11689,12291,13616,19091,230899	Acta2,Alox5,Cacna1g,Edn3,Prkg1,Nppa
1_Member	GO Biological Processes	GO:0003013	circulatory system process	-2.43113	-0.00275867	10/502	11475,11689,12291,13616,14681,19091,20264,21953,21955,230899	Acta2,Alox5,Cacna1g,Edn3,Gnao1,Prkg1,Scn10a,Tnni2,Tnnt1,Nppa
1_Member	GO Biological Processes	GO:1901381	positive regulation of potassium ion transmembrane transport	-2.42702	-0.00275867	3/43	13616,19091,230899	Edn3,Prkg1,Nppa
1_Member	GO Biological Processes	GO:0098660	inorganic ion transmembrane transport	-2.39218	0	12/680	11689,12291,12372,13616,15166,19091,20264,71145,76376,212933,230899,246049	Alox5,Cacna1g,Casq1,Edn3,Hcn2,Prkg1,Scn10a,Scara5,Slc24a2,Pm20d1,Nppa,Slc36a2
1_Member	GO Biological Processes	GO:0044057	regulation of system process	-2.3217	0	11/606	11689,12291,12372,12846,13616,14681,19091,20264,21953,21955,230899	Alox5,Cacna1g,Casq1,Comt,Edn3,Gnao1,Prkg1,Scn10a,Tnni2,Tnnt1,Nppa
1_Member	GO Biological Processes	GO:0002027	regulation of heart rate	-2.30924	0	4/94	12291,13616,20264,230899	Cacna1g,Edn3,Scn10a,Nppa
1_Member	GO Biological Processes	GO:0042310	vasoconstriction	-2.19939	0	4/101	11475,11689,12291,13616	Acta2,Alox5,Cacna1g,Edn3
1_Member	GO Biological Processes	GO:0043268	positive regulation of potassium ion transport	-2.19459	0	3/52	13616,19091,230899	Edn3,Prkg1,Nppa
1_Member	GO Biological Processes	GO:0097756	negative regulation of blood vessel diameter	-2.11211	0	4/107	11475,11689,12291,13616	Acta2,Alox5,Cacna1g,Edn3
1_Member	GO Biological Processes	GO:0090257	regulation of muscle system process	-2.06737	0	6/242	12372,19091,20264,21953,21955,230899	Casq1,Prkg1,Scn10a,Tnni2,Tnnt1,Nppa
1_Member	GO Biological Processes	GO:0090066	regulation of anatomical structure size	-2.04467	0	10/572	11475,11689,11829,12291,13616,13640,19091,19713,65079,230899	Acta2,Alox5,Aqp4,Cacna1g,Edn3,Efna5,Prkg1,Ret,Rtn4r,Nppa
1_Member	GO Biological Processes	GO:0043266	regulation of potassium ion transport	-2.04369	0	4/112	13616,19091,103988,230899	Edn3,Prkg1,Gck,Nppa
1_Member	GO Biological Processes	GO:0006939	smooth muscle contraction	-2.03045	0	4/113	11475,12291,13616,19091	Acta2,Cacna1g,Edn3,Prkg1
1_Member	GO Biological Processes	GO:0034762	regulation of transmembrane transport	-2.00501	0	10/580	11689,12372,13616,15166,19091,20264,212933,216739,230899,246049	Alox5,Casq1,Edn3,Hcn2,Prkg1,Scn10a,Pm20d1,Acsl6,Nppa,Slc36a2
2_Summary	GO Biological Processes	GO:0055002	striated muscle cell development	-4.94023	-1.15424	9/192	11459,12372,18175,19091,21955,193385,234214,242702,329828,20661,244810,239719,232664,11475,12291,13640,13800,23969,54357,213649,320472,225743	Acta1,Casq1,Nrap,Prkg1,Tnnt1,Ripor2,Sorbs2,Myom3,Myorg,Sort1,AW551984,Mrtfb,Ccdc136,Acta2,Cacna1g,Efna5,Enah,Pacsin1,Epb41l4b,Arhgef19,Ppm1e,Rnf165
2_Member	GO Biological Processes	GO:0055002	striated muscle cell development	-4.94023	-1.15424	9/192	11459,12372,18175,19091,21955,193385,234214,242702,329828	Acta1,Casq1,Nrap,Prkg1,Tnnt1,Ripor2,Sorbs2,Myom3,Myorg
2_Member	GO Biological Processes	GO:0055001	muscle cell development	-4.6967	-1.12513	9/206	11459,12372,18175,19091,21955,193385,234214,242702,329828	Acta1,Casq1,Nrap,Prkg1,Tnnt1,Ripor2,Sorbs2,Myom3,Myorg
2_Member	GO Biological Processes	GO:0051146	striated muscle cell differentiation	-4.64395	-1.12513	11/320	11459,12372,18175,19091,20661,21955,193385,234214,242702,244810,329828	Acta1,Casq1,Nrap,Prkg1,Sort1,Tnnt1,Ripor2,Sorbs2,Myom3,AW551984,Myorg
2_Member	GO Biological Processes	GO:0042692	muscle cell differentiation	-4.40591	-1.04588	12/403	11459,12372,18175,19091,20661,21955,193385,234214,239719,242702,244810,329828	Acta1,Casq1,Nrap,Prkg1,Sort1,Tnnt1,Ripor2,Sorbs2,Mrtfb,Myom3,AW551984,Myorg
2_Member	GO Biological Processes	GO:0030239	myofibril assembly	-3.83653	-0.777539	5/69	11459,12372,18175,21955,242702	Acta1,Casq1,Nrap,Tnnt1,Myom3
2_Member	GO Biological Processes	GO:0010927	cellular component assembly involved in morphogenesis	-3.7118	-0.727435	6/115	11459,12372,18175,21955,232664,242702	Acta1,Casq1,Nrap,Tnnt1,Ccdc136,Myom3
2_Member	GO Biological Processes	GO:0048747	muscle fiber development	-3.53406	-0.613364	5/80	11459,18175,193385,242702,329828	Acta1,Nrap,Ripor2,Myom3,Myorg
2_Member	GO Biological Processes	GO:0030029	actin filament-based process	-3.28448	-0.419303	15/774	11459,11475,12291,12372,13640,13800,18175,21955,23969,54357,213649,234214,239719,242702,320472	Acta1,Acta2,Cacna1g,Casq1,Efna5,Enah,Nrap,Tnnt1,Pacsin1,Epb41l4b,Arhgef19,Sorbs2,Mrtfb,Myom3,Ppm1e
2_Member	GO Biological Processes	GO:0031032	actomyosin structure organization	-3.0952	-0.292557	7/207	11459,12372,18175,21955,54357,242702,320472	Acta1,Casq1,Nrap,Tnnt1,Epb41l4b,Myom3,Ppm1e
2_Member	GO Biological Processes	GO:0030036	actin cytoskeleton organization	-2.78319	-0.167183	13/693	11459,12372,13640,13800,18175,21955,23969,54357,213649,234214,239719,242702,320472	Acta1,Casq1,Efna5,Enah,Nrap,Tnnt1,Pacsin1,Epb41l4b,Arhgef19,Sorbs2,Mrtfb,Myom3,Ppm1e
2_Member	GO Biological Processes	GO:0061061	muscle structure development	-2.70685	-0.123969	13/707	11459,12372,18175,19091,20661,21955,193385,225743,234214,239719,242702,244810,329828	Acta1,Casq1,Nrap,Prkg1,Sort1,Tnnt1,Ripor2,Rnf165,Sorbs2,Mrtfb,Myom3,AW551984,Myorg
2_Member	GO Biological Processes	GO:0048741	skeletal muscle fiber development	-2.45614	-0.00593814	3/42	11459,193385,329828	Acta1,Ripor2,Myorg
2_Member	GO Biological Processes	GO:0055007	cardiac muscle cell differentiation	-2.43226	-0.00275867	5/141	18175,19091,234214,242702,244810	Nrap,Prkg1,Sorbs2,Myom3,AW551984
2_Member	GO Biological Processes	GO:0014904	myotube cell development	-2.34398	0	3/46	11459,193385,329828	Acta1,Ripor2,Myorg
2_Member	GO Biological Processes	GO:0055013	cardiac muscle cell development	-2.27691	0	4/96	18175,19091,234214,242702	Nrap,Prkg1,Sorbs2,Myom3
2_Member	GO Biological Processes	GO:0045214	sarcomere organization	-2.26673	0	3/49	12372,21955,242702	Casq1,Tnnt1,Myom3
2_Member	GO Biological Processes	GO:0014706	striated muscle tissue development	-2.23424	0	9/452	11459,18175,19091,193385,234214,239719,242702,244810,329828	Acta1,Nrap,Prkg1,Ripor2,Sorbs2,Mrtfb,Myom3,AW551984,Myorg
2_Member	GO Biological Processes	GO:0055006	cardiac cell development	-2.18443	0	4/102	18175,19091,234214,242702	Nrap,Prkg1,Sorbs2,Myom3
2_Member	GO Biological Processes	GO:0060537	muscle tissue development	-2.10469	0	9/474	11459,18175,19091,193385,234214,239719,242702,244810,329828	Acta1,Nrap,Prkg1,Ripor2,Sorbs2,Mrtfb,Myom3,AW551984,Myorg
3_Summary	Reactome Gene Sets	R-MMU-352230	Amino acid transport across the plasma membrane	-4.2	-0.891128	4/30	11987,69354,215113,246049,17250,18670,18784,19091,72267,216739,76376,102566,230899,11829,65969,12372	Slc7a1,Slc38a4,Slc43a2,Slc36a2,Abcc1,Abcb4,Pla2g5,Prkg1,Lrrc8e,Acsl6,Slc24a2,Ano10,Nppa,Aqp4,Cubn,Casq1
3_Member	Reactome Gene Sets	R-MMU-352230	Amino acid transport across the plasma membrane	-4.2	-0.891128	4/30	11987,69354,215113,246049	Slc7a1,Slc38a4,Slc43a2,Slc36a2
3_Member	GO Biological Processes	GO:0046942	carboxylic acid transport	-4.08481	-0.857886	10/306	11987,17250,18670,18784,19091,69354,72267,215113,216739,246049	Slc7a1,Abcc1,Abcb4,Pla2g5,Prkg1,Slc38a4,Lrrc8e,Slc43a2,Acsl6,Slc36a2
3_Member	GO Biological Processes	GO:0015849	organic acid transport	-4.0731	-0.857886	10/307	11987,17250,18670,18784,19091,69354,72267,215113,216739,246049	Slc7a1,Abcc1,Abcb4,Pla2g5,Prkg1,Slc38a4,Lrrc8e,Slc43a2,Acsl6,Slc36a2
3_Member	GO Biological Processes	GO:1903825	organic acid transmembrane transport	-3.97487	-0.857886	6/103	11987,17250,69354,72267,216739,246049	Slc7a1,Abcc1,Slc38a4,Lrrc8e,Acsl6,Slc36a2
3_Member	GO Biological Processes	GO:1905039	carboxylic acid transmembrane transport	-3.97487	-0.857886	6/103	11987,17250,69354,72267,216739,246049	Slc7a1,Abcc1,Slc38a4,Lrrc8e,Acsl6,Slc36a2
3_Member	Reactome Gene Sets	R-MMU-425393	Transport of inorganic cations/anions and amino acids/oligopeptides	-3.10837	-0.292557	5/99	11987,69354,76376,215113,246049	Slc7a1,Slc38a4,Slc24a2,Slc43a2,Slc36a2
3_Member	GO Biological Processes	GO:0015711	organic anion transport	-2.98785	-0.271848	10/421	11987,17250,18670,18784,19091,69354,72267,215113,216739,246049	Slc7a1,Abcc1,Abcb4,Pla2g5,Prkg1,Slc38a4,Lrrc8e,Slc43a2,Acsl6,Slc36a2
3_Member	GO Biological Processes	GO:0006865	amino acid transport	-2.97866	-0.271848	6/158	11987,19091,69354,72267,215113,246049	Slc7a1,Prkg1,Slc38a4,Lrrc8e,Slc43a2,Slc36a2
3_Member	GO Biological Processes	GO:0006855	drug transmembrane transport	-2.81968	-0.167183	4/68	11987,17250,18670,246049	Slc7a1,Abcc1,Abcb4,Slc36a2
3_Member	GO Biological Processes	GO:0003333	amino acid transmembrane transport	-2.70584	-0.123969	4/73	11987,69354,72267,246049	Slc7a1,Slc38a4,Lrrc8e,Slc36a2
3_Member	GO Biological Processes	GO:0098656	anion transmembrane transport	-2.5957	-0.0885012	6/188	11987,17250,69354,72267,216739,246049	Slc7a1,Abcc1,Slc38a4,Lrrc8e,Acsl6,Slc36a2
3_Member	GO Biological Processes	GO:0006820	anion transport	-2.58554	-0.0885012	11/559	11987,17250,18670,18784,19091,69354,72267,102566,215113,216739,246049	Slc7a1,Abcc1,Abcb4,Pla2g5,Prkg1,Slc38a4,Lrrc8e,Ano10,Slc43a2,Acsl6,Slc36a2
3_Member	GO Biological Processes	GO:0140115	export across plasma membrane	-2.45614	-0.00593814	3/42	17250,230899,246049	Abcc1,Nppa,Slc36a2
3_Member	GO Biological Processes	GO:0015893	drug transport	-2.41057	0	6/205	11829,11987,17250,18670,65969,246049	Aqp4,Slc7a1,Abcc1,Abcb4,Cubn,Slc36a2
3_Member	Reactome Gene Sets	R-MMU-382551	Transport of small molecules	-2.10592	0	11/649	11829,11987,12372,17250,18670,69354,72267,76376,102566,215113,246049	Aqp4,Slc7a1,Casq1,Abcc1,Abcb4,Slc38a4,Lrrc8e,Slc24a2,Ano10,Slc43a2,Slc36a2
3_Member	GO Biological Processes	GO:0015807	L-amino acid transport	-2.04296	0	3/59	11987,215113,246049	Slc7a1,Slc43a2,Slc36a2
4_Summary	Reactome Gene Sets	R-MMU-390522	Striated Muscle Contraction	-4.03324	-0.857886	4/33	11459,21953,21955,233199,12372,233335	Acta1,Tnni2,Tnnt1,Mybpc2,Casq1,Synm
4_Member	Reactome Gene Sets	R-MMU-390522	Striated Muscle Contraction	-4.03324	-0.857886	4/33	11459,21953,21955,233199	Acta1,Tnni2,Tnnt1,Mybpc2
4_Member	GO Biological Processes	GO:0003009	skeletal muscle contraction	-3.65925	-0.697169	4/41	12372,21953,21955,233335	Casq1,Tnni2,Tnnt1,Synm
4_Member	GO Biological Processes	GO:0050879	multicellular organismal movement	-3.07855	-0.292557	4/58	12372,21953,21955,233335	Casq1,Tnni2,Tnnt1,Synm
4_Member	GO Biological Processes	GO:0050881	musculoskeletal movement	-3.07855	-0.292557	4/58	12372,21953,21955,233335	Casq1,Tnni2,Tnnt1,Synm
5_Summary	GO Biological Processes	GO:0050667	homocysteine metabolic process	-3.89045	-0.803431	3/14	12846,22117,238505,11761,13190,14085,112407,217830,212933	Comt,Tst,Mtr,Aox1,Dct,Fah,Egln3,Dglucy,Pm20d1
5_Member	GO Biological Processes	GO:0050667	homocysteine metabolic process	-3.89045	-0.803431	3/14	12846,22117,238505	Comt,Tst,Mtr
5_Member	KEGG Pathway	mmu00350	Tyrosine metabolism	-3.74471	-0.727435	4/39	11761,12846,13190,14085	Aox1,Comt,Dct,Fah
5_Member	GO Biological Processes	GO:1901605	alpha-amino acid metabolic process	-3.30188	-0.419303	7/191	12846,13190,14085,22117,112407,217830,238505	Comt,Dct,Fah,Tst,Egln3,Dglucy,Mtr
5_Member	GO Biological Processes	GO:0006520	cellular amino acid metabolic process	-3.19577	-0.347629	8/260	12846,13190,14085,22117,112407,212933,217830,238505	Comt,Dct,Fah,Tst,Egln3,Pm20d1,Dglucy,Mtr
5_Member	GO Biological Processes	GO:0000096	sulfur amino acid metabolic process	-2.61418	-0.0992556	3/37	12846,22117,238505	Comt,Tst,Mtr
6_Summary	GO Biological Processes	GO:0010155	regulation of proton transport	-3.01546	-0.281412	3/27	11689,212933,246049	Alox5,Pm20d1,Slc36a2
6_Member	GO Biological Processes	GO:0010155	regulation of proton transport	-3.01546	-0.281412	3/27	11689,212933,246049	Alox5,Pm20d1,Slc36a2
7_Summary	GO Biological Processes	GO:0006935	chemotaxis	-2.83619	-0.167183	12/600	11689,13616,13640,13800,16782,17250,18654,20305,58916,65079,193385,225743,19713,19716,238505,240057,16975,73750	Alox5,Edn3,Efna5,Enah,Lamc2,Abcc1,Pgf,Ccl6,Myot,Rtn4r,Ripor2,Rnf165,Ret,Bex1,Mtr,Syngap1,Lrp8,Whrn
7_Member	GO Biological Processes	GO:0006935	chemotaxis	-2.83619	-0.167183	12/600	11689,13616,13640,13800,16782,17250,18654,20305,58916,65079,193385,225743	Alox5,Edn3,Efna5,Enah,Lamc2,Abcc1,Pgf,Ccl6,Myot,Rtn4r,Ripor2,Rnf165
7_Member	GO Biological Processes	GO:0042330	taxis	-2.81799	-0.167183	12/603	11689,13616,13640,13800,16782,17250,18654,20305,58916,65079,193385,225743	Alox5,Edn3,Efna5,Enah,Lamc2,Abcc1,Pgf,Ccl6,Myot,Rtn4r,Ripor2,Rnf165
7_Member	GO Biological Processes	GO:0061564	axon development	-2.3187	0	10/521	13640,13800,16782,19713,19716,58916,65079,225743,238505,240057	Efna5,Enah,Lamc2,Ret,Bex1,Myot,Rtn4r,Rnf165,Mtr,Syngap1
7_Member	GO Biological Processes	GO:0048667	cell morphogenesis involved in neuron differentiation	-2.13469	0	11/643	13640,13800,16782,16975,19713,58916,65079,73750,193385,225743,240057	Efna5,Enah,Lamc2,Lrp8,Ret,Myot,Rtn4r,Whrn,Ripor2,Rnf165,Syngap1
7_Member	GO Biological Processes	GO:0007411	axon guidance	-2.01811	0	6/248	13640,13800,16782,58916,65079,225743	Efna5,Enah,Lamc2,Myot,Rtn4r,Rnf165
7_Member	GO Biological Processes	GO:0097485	neuron projection guidance	-2.00203	0	6/250	13640,13800,16782,58916,65079,225743	Efna5,Enah,Lamc2,Myot,Rtn4r,Rnf165
8_Summary	GO Biological Processes	GO:0071320	cellular response to cAMP	-2.61418	-0.0992556	3/37	14555,15166,442846	Gpd1,Hcn2,Lncbate10
8_Member	GO Biological Processes	GO:0071320	cellular response to cAMP	-2.61418	-0.0992556	3/37	14555,15166,442846	Gpd1,Hcn2,Lncbate10
9_Summary	GO Biological Processes	GO:0043467	regulation of generation of precursor metabolites and energy	-2.55514	-0.0773596	5/132	11639,11689,14555,103988,271221,11717,216739,230899	Ak4,Alox5,Gpd1,Gck,Rubcnl,Ampd3,Acsl6,Nppa
9_Member	GO Biological Processes	GO:0043467	regulation of generation of precursor metabolites and energy	-2.55514	-0.0773596	5/132	11639,11689,14555,103988,271221	Ak4,Alox5,Gpd1,Gck,Rubcnl
9_Member	GO Biological Processes	GO:0009152	purine ribonucleotide biosynthetic process	-2.22524	0	6/224	11639,11717,14555,103988,216739,230899	Ak4,Ampd3,Gpd1,Gck,Acsl6,Nppa
9_Member	GO Biological Processes	GO:0009260	ribonucleotide biosynthetic process	-2.14433	0	6/233	11639,11717,14555,103988,216739,230899	Ak4,Ampd3,Gpd1,Gck,Acsl6,Nppa
9_Member	GO Biological Processes	GO:0046390	ribose phosphate biosynthetic process	-2.08415	0	6/240	11639,11717,14555,103988,216739,230899	Ak4,Ampd3,Gpd1,Gck,Acsl6,Nppa
9_Member	GO Biological Processes	GO:0006164	purine nucleotide biosynthetic process	-2.06737	0	6/242	11639,11717,14555,103988,216739,230899	Ak4,Ampd3,Gpd1,Gck,Acsl6,Nppa
9_Member	GO Biological Processes	GO:0072522	purine-containing compound biosynthetic process	-2.02621	0	6/247	11639,11717,14555,103988,216739,230899	Ak4,Ampd3,Gpd1,Gck,Acsl6,Nppa
10_Summary	GO Biological Processes	GO:0033013	tetrapyrrole metabolic process	-2.34398	0	3/46	11655,65969,238505,19716,65079	Alas1,Cubn,Mtr,Bex1,Rtn4r
10_Member	GO Biological Processes	GO:0033013	tetrapyrrole metabolic process	-2.34398	0	3/46	11655,65969,238505	Alas1,Cubn,Mtr
10_Member	GO Biological Processes	GO:0031103	axon regeneration	-2.12695	0	3/55	19716,65079,238505	Bex1,Rtn4r,Mtr
11_Summary	GO Biological Processes	GO:0009408	response to heat	-2.24534	0	4/98	12372,20449,29818,71145,442846	Casq1,St8sia1,Hspb7,Scara5,Lncbate10
11_Member	GO Biological Processes	GO:0009408	response to heat	-2.24534	0	4/98	12372,20449,29818,71145	Casq1,St8sia1,Hspb7,Scara5
11_Member	GO Biological Processes	GO:0009266	response to temperature stimulus	-2.16801	0	5/163	12372,20449,29818,71145,442846	Casq1,St8sia1,Hspb7,Scara5,Lncbate10
12_Summary	GO Biological Processes	GO:0043087	regulation of GTPase activity	-2.19422	0	7/300	13640,14681,19091,20305,65079,213649,240057,329502	Efna5,Gnao1,Prkg1,Ccl6,Rtn4r,Arhgef19,Syngap1,Pla2g4e
12_Member	GO Biological Processes	GO:0043087	regulation of GTPase activity	-2.19422	0	7/300	13640,14681,19091,20305,65079,213649,240057	Efna5,Gnao1,Prkg1,Ccl6,Rtn4r,Arhgef19,Syngap1
12_Member	KEGG Pathway	mmu04730	Long-term depression	-2.00334	0	3/61	14681,19091,329502	Gnao1,Prkg1,Pla2g4e
13_Summary	GO Biological Processes	GO:0046578	regulation of Ras protein signal transduction	-2.15312	0	6/232	65079,70727,193385,213649,240057,330863	Rtn4r,Rasgef1a,Ripor2,Arhgef19,Syngap1,Trim67
13_Member	GO Biological Processes	GO:0046578	regulation of Ras protein signal transduction	-2.15312	0	6/232	65079,70727,193385,213649,240057,330863	Rtn4r,Rasgef1a,Ripor2,Arhgef19,Syngap1,Trim67
13_Member	GO Biological Processes	GO:0046580	negative regulation of Ras protein signal transduction	-2.12695	0	3/55	193385,240057,330863	Ripor2,Syngap1,Trim67
14_Summary	Reactome Gene Sets	R-MMU-8978868	Fatty acid metabolism	-2.13538	0	5/166	11689,17250,74159,216739,264895,18784	Alox5,Abcc1,Acbd5,Acsl6,Acsf2,Pla2g5
14_Member	Reactome Gene Sets	R-MMU-8978868	Fatty acid metabolism	-2.13538	0	5/166	11689,17250,74159,216739,264895	Alox5,Abcc1,Acbd5,Acsl6,Acsf2
14_Member	GO Biological Processes	GO:1901570	fatty acid derivative biosynthetic process	-2.12695	0	3/55	11689,18784,216739	Alox5,Pla2g5,Acsl6
14_Member	GO Biological Processes	GO:0015909	long-chain fatty acid transport	-2.04296	0	3/59	17250,18784,216739	Abcc1,Pla2g5,Acsl6
15_Summary	KEGG Pathway	mmu05145	Toxoplasmosis	-2.09813	0	4/108	11689,14681,15482,16782	Alox5,Gnao1,Hspa1l,Lamc2
15_Member	KEGG Pathway	mmu05145	Toxoplasmosis	-2.09813	0	4/108	11689,14681,15482,16782	Alox5,Gnao1,Hspa1l,Lamc2

## Sheet: metascape_result_KOvsS637A
GroupID	Category	Term	Description	LogP	Log(q-value)	InTerm_InList	Genes	Symbols
1_Summary	GO Biological Processes	GO:0003012	muscle system process	-12.4802	-8.21712	58/395	11475,11549,11552,11938,12291,12292,12293,12372,12818,12845,13489,13616,13617,14062,14219,14573,15111,16000,16509,17897,17901,18441,18585,19013,19219,20264,21676,21924,21952,21953,21957,22004,22138,22402,26556,56320,58226,58994,59006,68813,71912,71960,74116,74166,93677,108058,109676,216459,230899,233199,238161,238871,240725,242702,268860,330953,333433,434246,11421,11689,12843,14681,14775,17130,17…	Acta2,Adra1a,Adra2b,Atp2a2,Cacna1g,Cacna1s,Cacna2d1,Casq1,Col14a1,Comp,Drd2,Edn3,Ednra,F2r,Ccn2,Gdnf,Hand2,Igf1,Kcne1,Myl3,Myl1,P2ry1,Pde9a,Ppara,Ptger4,Scn10a,Tead1,Tnnc1,Tnni1,Tnni2,Tnnt3,Tpm2,Ttn,Ccn4,Homer1,Dbn1,Cacna1h,Smpd3,Myoz2,Dock5,Jsrp1,Myh14,Pi16,Tmem38a,Lmod2,Camk2d,Ank2,Myl6b,Nppa,Mybpc2,Akap6,Pde4d,Sulf1,Myom3,Abat,Hcn4,Gpd1l,Trim72,Ace,Alox5,Col1a2,Gnao1,Gpx1,Smad6,Mmp2,Npr3,Rps6k…
1_Member	GO Biological Processes	GO:0003012	muscle system process	-12.4802	-8.21712	58/395	11475,11549,11552,11938,12291,12292,12293,12372,12818,12845,13489,13616,13617,14062,14219,14573,15111,16000,16509,17897,17901,18441,18585,19013,19219,20264,21676,21924,21952,21953,21957,22004,22138,22402,26556,56320,58226,58994,59006,68813,71912,71960,74116,74166,93677,108058,109676,216459,230899,233199,238161,238871,240725,242702,268860,330953,333433,434246	Acta2,Adra1a,Adra2b,Atp2a2,Cacna1g,Cacna1s,Cacna2d1,Casq1,Col14a1,Comp,Drd2,Edn3,Ednra,F2r,Ccn2,Gdnf,Hand2,Igf1,Kcne1,Myl3,Myl1,P2ry1,Pde9a,Ppara,Ptger4,Scn10a,Tead1,Tnnc1,Tnni1,Tnni2,Tnnt3,Tpm2,Ttn,Ccn4,Homer1,Dbn1,Cacna1h,Smpd3,Myoz2,Dock5,Jsrp1,Myh14,Pi16,Tmem38a,Lmod2,Camk2d,Ank2,Myl6b,Nppa,Mybpc2,Akap6,Pde4d,Sulf1,Myom3,Abat,Hcn4,Gpd1l,Trim72
1_Member	GO Biological Processes	GO:0006936	muscle contraction	-11.7107	-7.74862	47/291	11475,11549,11552,11938,12291,12292,12293,12372,12845,13489,13616,13617,14062,14219,14573,16509,17897,17901,19219,20264,21924,21952,21953,21957,22004,22138,26556,56320,58226,58994,68813,71912,71960,74166,93677,108058,109676,216459,230899,233199,238161,238871,240725,242702,268860,330953,333433	Acta2,Adra1a,Adra2b,Atp2a2,Cacna1g,Cacna1s,Cacna2d1,Casq1,Comp,Drd2,Edn3,Ednra,F2r,Ccn2,Gdnf,Kcne1,Myl3,Myl1,Ptger4,Scn10a,Tnnc1,Tnni1,Tnni2,Tnnt3,Tpm2,Ttn,Homer1,Dbn1,Cacna1h,Smpd3,Dock5,Jsrp1,Myh14,Tmem38a,Lmod2,Camk2d,Ank2,Myl6b,Nppa,Mybpc2,Akap6,Pde4d,Sulf1,Myom3,Abat,Hcn4,Gpd1l
1_Member	GO Biological Processes	GO:0003013	circulatory system process	-9.13587	-5.87276	60/502	11421,11475,11549,11552,11689,11938,12291,12293,12843,12845,13489,13616,13617,14062,14219,14681,14775,16509,17130,17390,17897,17901,18162,18441,19013,20112,20264,20312,20656,20779,21834,21924,21952,21953,21957,22138,50490,50706,54352,58226,58994,64817,68813,69219,74166,74318,74868,93757,108058,109676,213435,217369,230899,238161,238871,240672,268860,276952,330953,333433	Ace,Acta2,Adra1a,Adra2b,Alox5,Atp2a2,Cacna1g,Cacna2d1,Col1a2,Comp,Drd2,Edn3,Ednra,F2r,Ccn2,Gnao1,Gpx1,Kcne1,Smad6,Mmp2,Myl3,Myl1,Npr3,P2ry1,Ppara,Rps6ka2,Scn10a,Cx3cl1,Sod2,Src,Thrb,Tnnc1,Tnni1,Tnni2,Tnnt3,Ttn,Nox4,Postn,Irx5,Cacna1h,Smpd3,Svep1,Dock5,Ddah1,Tmem38a,Hopx,Tmem65,Immp2l,Camk2d,Ank2,Mylk3,Uts2r,Nppa,Akap6,Pde4d,Dusp5,Abat,Rasl10b,Hcn4,Gpd1l
1_Member	GO Biological Processes	GO:0044057	regulation of system process	-8.70086	-5.50943	67/606	11421,11549,11552,11689,11938,12291,12293,12297,12372,12818,13489,13616,14062,14219,14660,14681,14816,15111,16000,16323,16509,17130,17390,17897,17967,18585,19013,19219,20264,20312,20779,21676,21834,21924,21952,21953,21957,22138,22402,26556,29816,50873,54352,54631,56320,58226,68585,68813,69847,71687,74116,74166,74318,74868,81907,108058,108100,109676,211323,217369,230899,238161,238871,240672,268860…	Ace,Adra1a,Adra2b,Alox5,Atp2a2,Cacna1g,Cacna2d1,Cacnb3,Casq1,Col14a1,Drd2,Edn3,F2r,Ccn2,Gls,Gnao1,Grm1,Hand2,Igf1,Inhba,Kcne1,Smad6,Mmp2,Myl3,Ncam1,Pde9a,Ppara,Ptger4,Scn10a,Cx3cl1,Src,Tead1,Thrb,Tnnc1,Tnni1,Tnni2,Tnnt3,Ttn,Ccn4,Homer1,Hip1r,Prkn,Irx5,Nphs1,Dbn1,Cacna1h,Rtn4,Dock5,Wnk4,Tmem25,Pi16,Tmem38a,Hopx,Tmem65,Tmem108,Camk2d,Baiap2,Ank2,Nrg1,Uts2r,Nppa,Akap6,Pde4d,Dusp5,Abat,Hcn4,Gpd1l
1_Member	GO Biological Processes	GO:0006941	striated muscle contraction	-8.51633	-5.4293	29/162	11549,11938,12291,12292,12293,12372,14219,16509,17897,17901,20264,21924,21952,21953,21957,22138,26556,58226,71912,71960,74166,108058,109676,230899,238161,238871,242702,330953,333433	Adra1a,Atp2a2,Cacna1g,Cacna1s,Cacna2d1,Casq1,Ccn2,Kcne1,Myl3,Myl1,Scn10a,Tnnc1,Tnni1,Tnni2,Tnnt3,Ttn,Homer1,Cacna1h,Jsrp1,Myh14,Tmem38a,Camk2d,Ank2,Nppa,Akap6,Pde4d,Myom3,Hcn4,Gpd1l
1_Member	GO Biological Processes	GO:0003015	heart process	-8.3887	-5.38085	35/226	11421,11549,11938,12291,12293,13489,13616,14219,14681,14775,16509,17897,17901,20112,20264,20779,21834,21924,21952,21953,21957,22138,50490,54352,58226,74166,74318,74868,108058,109676,230899,238161,238871,330953,333433	Ace,Adra1a,Atp2a2,Cacna1g,Cacna2d1,Drd2,Edn3,Ccn2,Gnao1,Gpx1,Kcne1,Myl3,Myl1,Rps6ka2,Scn10a,Src,Thrb,Tnnc1,Tnni1,Tnni2,Tnnt3,Ttn,Nox4,Irx5,Cacna1h,Tmem38a,Hopx,Tmem65,Camk2d,Ank2,Nppa,Akap6,Pde4d,Hcn4,Gpd1l
1_Member	GO Biological Processes	GO:0008015	blood circulation	-8.24192	-5.32123	57/491	11421,11475,11549,11552,11689,11938,12291,12293,12843,12845,13489,13616,13617,14062,14219,14681,14775,16509,17130,17390,17897,17901,18162,18441,19013,20112,20264,20312,20656,21834,21924,21952,21953,21957,22138,50706,54352,58226,58994,68813,69219,74166,74318,74868,93757,108058,109676,213435,217369,230899,238161,238871,240672,268860,276952,330953,333433	Ace,Acta2,Adra1a,Adra2b,Alox5,Atp2a2,Cacna1g,Cacna2d1,Col1a2,Comp,Drd2,Edn3,Ednra,F2r,Ccn2,Gnao1,Gpx1,Kcne1,Smad6,Mmp2,Myl3,Myl1,Npr3,P2ry1,Ppara,Rps6ka2,Scn10a,Cx3cl1,Sod2,Thrb,Tnnc1,Tnni1,Tnni2,Tnnt3,Ttn,Postn,Irx5,Cacna1h,Smpd3,Dock5,Ddah1,Tmem38a,Hopx,Tmem65,Immp2l,Camk2d,Ank2,Mylk3,Uts2r,Nppa,Akap6,Pde4d,Dusp5,Abat,Rasl10b,Hcn4,Gpd1l
1_Member	GO Biological Processes	GO:0060047	heart contraction	-7.74778	-4.94706	33/217	11421,11549,11938,12291,12293,13489,13616,14219,14681,14775,16509,17897,17901,20112,20264,21834,21924,21952,21953,21957,22138,54352,58226,74166,74318,74868,108058,109676,230899,238161,238871,330953,333433	Ace,Adra1a,Atp2a2,Cacna1g,Cacna2d1,Drd2,Edn3,Ccn2,Gnao1,Gpx1,Kcne1,Myl3,Myl1,Rps6ka2,Scn10a,Thrb,Tnnc1,Tnni1,Tnni2,Tnnt3,Ttn,Irx5,Cacna1h,Tmem38a,Hopx,Tmem65,Camk2d,Ank2,Nppa,Akap6,Pde4d,Hcn4,Gpd1l
1_Member	GO Biological Processes	GO:0060048	cardiac muscle contraction	-7.11886	-4.44681	23/125	11549,11938,12291,12293,14219,16509,17897,17901,20264,21924,21952,21953,21957,22138,58226,74166,108058,109676,230899,238161,238871,330953,333433	Adra1a,Atp2a2,Cacna1g,Cacna2d1,Ccn2,Kcne1,Myl3,Myl1,Scn10a,Tnnc1,Tnni1,Tnni2,Tnnt3,Ttn,Cacna1h,Tmem38a,Camk2d,Ank2,Nppa,Akap6,Pde4d,Hcn4,Gpd1l
1_Member	GO Biological Processes	GO:0090257	regulation of muscle system process	-6.59666	-4.09697	33/242	11549,11552,11938,12372,12818,14062,14219,15111,16000,17897,18585,19013,19219,20264,21676,21924,21952,21953,21957,22138,22402,56320,58226,68813,74116,74166,108058,109676,230899,238161,238871,268860,330953	Adra1a,Adra2b,Atp2a2,Casq1,Col14a1,F2r,Ccn2,Hand2,Igf1,Myl3,Pde9a,Ppara,Ptger4,Scn10a,Tead1,Tnnc1,Tnni1,Tnni2,Tnnt3,Ttn,Ccn4,Dbn1,Cacna1h,Dock5,Pi16,Tmem38a,Camk2d,Ank2,Nppa,Akap6,Pde4d,Abat,Hcn4
1_Member	GO Biological Processes	GO:1903522	regulation of blood circulation	-5.95563	-3.58461	32/246	11549,11552,11689,11938,12291,12293,13489,13616,14062,14219,14681,16509,17130,17390,17897,20264,20312,21834,54352,58226,68813,74166,74318,74868,109676,217369,230899,238161,238871,240672,330953,333433	Adra1a,Adra2b,Alox5,Atp2a2,Cacna1g,Cacna2d1,Drd2,Edn3,F2r,Ccn2,Gnao1,Kcne1,Smad6,Mmp2,Myl3,Scn10a,Cx3cl1,Thrb,Irx5,Cacna1h,Dock5,Tmem38a,Hopx,Tmem65,Ank2,Uts2r,Nppa,Akap6,Pde4d,Dusp5,Hcn4,Gpd1l
1_Member	GO Biological Processes	GO:0006937	regulation of muscle contraction	-5.41235	-3.15356	23/155	11549,11552,11938,12372,14062,14219,17897,19219,20264,21924,21952,21953,21957,56320,58226,68813,74166,109676,230899,238161,238871,268860,330953	Adra1a,Adra2b,Atp2a2,Casq1,F2r,Ccn2,Myl3,Ptger4,Scn10a,Tnnc1,Tnni1,Tnni2,Tnnt3,Dbn1,Cacna1h,Dock5,Tmem38a,Ank2,Nppa,Akap6,Pde4d,Abat,Hcn4
1_Member	GO Biological Processes	GO:0008016	regulation of heart contraction	-4.26095	-2.27886	23/182	11549,11938,12291,12293,13489,13616,14219,14681,16509,17897,20264,21834,54352,58226,74166,74318,74868,109676,230899,238161,238871,330953,333433	Adra1a,Atp2a2,Cacna1g,Cacna2d1,Drd2,Edn3,Ccn2,Gnao1,Kcne1,Myl3,Scn10a,Thrb,Irx5,Cacna1h,Tmem38a,Hopx,Tmem65,Ank2,Nppa,Akap6,Pde4d,Hcn4,Gpd1l
1_Member	GO Biological Processes	GO:0006942	regulation of striated muscle contraction	-4.14292	-2.19649	14/83	11549,11938,12372,14219,17897,20264,21957,58226,74166,109676,230899,238161,238871,330953	Adra1a,Atp2a2,Casq1,Ccn2,Myl3,Scn10a,Tnnt3,Cacna1h,Tmem38a,Ank2,Nppa,Akap6,Pde4d,Hcn4
1_Member	GO Biological Processes	GO:1903115	regulation of actin filament-based movement	-3.89925	-2.01996	10/48	11475,11938,14726,21924,56320,58226,109676,238161,238871,330953	Acta2,Atp2a2,Pdpn,Tnnc1,Dbn1,Cacna1h,Ank2,Akap6,Pde4d,Hcn4
1_Member	GO Biological Processes	GO:0070252	actin-mediated cell contraction	-3.80589	-1.94932	14/89	11475,12291,12293,14726,16509,21924,56320,58226,108058,109676,216459,238161,238871,333433	Acta2,Cacna1g,Cacna2d1,Pdpn,Kcne1,Tnnc1,Dbn1,Cacna1h,Camk2d,Ank2,Myl6b,Akap6,Pde4d,Gpd1l
1_Member	GO Biological Processes	GO:0030048	actin filament-based movement	-3.36665	-1.64511	16/121	11475,12291,12293,14726,16509,17919,21924,56320,58226,71960,108058,109676,216459,238161,238871,333433	Acta2,Cacna1g,Cacna2d1,Pdpn,Kcne1,Myo5b,Tnnc1,Dbn1,Cacna1h,Myh14,Camk2d,Ank2,Myl6b,Akap6,Pde4d,Gpd1l
1_Member	GO Biological Processes	GO:0055117	regulation of cardiac muscle contraction	-3.16171	-1.50282	11/69	11549,11938,14219,20264,58226,74166,109676,230899,238161,238871,330953	Adra1a,Atp2a2,Ccn2,Scn10a,Cacna1h,Tmem38a,Ank2,Nppa,Akap6,Pde4d,Hcn4
1_Member	GO Biological Processes	GO:0086003	cardiac muscle cell contraction	-2.39887	-0.965698	9/62	12291,12293,16509,58226,108058,109676,238161,238871,333433	Cacna1g,Cacna2d1,Kcne1,Cacna1h,Camk2d,Ank2,Akap6,Pde4d,Gpd1l
2_Summary	GO Biological Processes	GO:0061061	muscle structure development	-11.2033	-7.41726	81/707	11549,11938,12043,12064,12159,12292,12372,12628,12814,12818,12845,13660,13857,13869,14173,14632,14775,15111,15370,16000,16526,16852,16948,17130,17691,17897,17967,17996,18595,19013,20656,20661,20682,20969,21412,21924,21952,21957,22138,22160,22223,22402,22418,22433,22439,24131,26556,29857,30794,30928,50490,53318,53599,54631,57265,57266,57339,59006,67220,69564,71960,74116,74318,74490,93677,108058,10…	Adra1a,Atp2a2,Bcl2,Bdnf,Bmp4,Cacna1s,Casq1,Cfh,Col11a1,Col14a1,Comp,Ehd1,Epor,Erbb4,Fgf2,Gli1,Gpx1,Hand2,Nr4a1,Igf1,Kcnk2,Lgals1,Lox,Smad6,Sik1,Myl3,Ncam1,Neb,Pdgfra,Ppara,Sod2,Sort1,Sox9,Sdc1,Tcf21,Tnnc1,Tnni1,Tnnt3,Ttn,Twist1,Uchl1,Ccn4,Wnt5a,Xbp1,Xk,Ldb3,Homer1,Mapk12,Pdlim4,Zbtb18,Nox4,Pdlim3,Cd164,Nphs1,Fzd2,Cxcl14,Jph1,Myoz2,Plekho1,Nmrk2,Myh14,Pi16,Hopx,Mamstr,Lmod2,Camk2d,Ank2,Egln1,Foxp2…
2_Member	GO Biological Processes	GO:0061061	muscle structure development	-11.2033	-7.41726	81/707	11549,11938,12043,12064,12159,12292,12372,12628,12814,12818,12845,13660,13857,13869,14173,14632,14775,15111,15370,16000,16526,16852,16948,17130,17691,17897,17967,17996,18595,19013,20656,20661,20682,20969,21412,21924,21952,21957,22138,22160,22223,22402,22418,22433,22439,24131,26556,29857,30794,30928,50490,53318,53599,54631,57265,57266,57339,59006,67220,69564,71960,74116,74318,74490,93677,108058,10…	Adra1a,Atp2a2,Bcl2,Bdnf,Bmp4,Cacna1s,Casq1,Cfh,Col11a1,Col14a1,Comp,Ehd1,Epor,Erbb4,Fgf2,Gli1,Gpx1,Hand2,Nr4a1,Igf1,Kcnk2,Lgals1,Lox,Smad6,Sik1,Myl3,Ncam1,Neb,Pdgfra,Ppara,Sod2,Sort1,Sox9,Sdc1,Tcf21,Tnnc1,Tnni1,Tnnt3,Ttn,Twist1,Uchl1,Ccn4,Wnt5a,Xbp1,Xk,Ldb3,Homer1,Mapk12,Pdlim4,Zbtb18,Nox4,Pdlim3,Cd164,Nphs1,Fzd2,Cxcl14,Jph1,Myoz2,Plekho1,Nmrk2,Myh14,Pi16,Hopx,Mamstr,Lmod2,Camk2d,Ank2,Egln1,Foxp2…
2_Member	GO Biological Processes	GO:0007507	heart development	-8.41938	-5.38672	68/629	11421,11549,12159,12367,12814,12818,13003,13544,13617,13857,13869,14173,14632,14726,15111,16000,16337,16526,16576,16948,17130,17390,17691,17897,17967,17996,18595,19013,19058,19378,19876,20112,20656,20677,20682,21676,21924,21952,22138,22160,22329,22402,22411,22418,24131,30794,50490,53318,57265,67694,68585,71461,73713,74025,74116,74318,74868,83675,100952,108058,112405,140859,211323,213019,213435,23…	Ace,Adra1a,Bmp4,Casp3,Col11a1,Col14a1,Vcan,Dvl3,Ednra,Epor,Erbb4,Fgf2,Gli1,Pdpn,Hand2,Igf1,Insr,Kcnk2,Kif7,Lox,Smad6,Mmp2,Sik1,Myl3,Ncam1,Neb,Pdgfra,Ppara,Ppp3r1,Aldh1a2,Robo1,Rps6ka2,Sod2,Sox4,Sox9,Tead1,Tnnc1,Tnni1,Ttn,Twist1,Vcam1,Ccn4,Wnt11,Wnt5a,Ldb3,Pdlim4,Nox4,Pdlim3,Fzd2,Ift74,Rtn4,Ptk7,Rbm20,Nphp3,Pi16,Hopx,Tmem65,Bicc1,Emilin1,Camk2d,Egln1,Nek8,Nrg1,Pdlim2,Mylk3,Akap6,Myom3,AW551984
2_Member	GO Biological Processes	GO:0051146	striated muscle cell differentiation	-8.20522	-5.30383	43/320	11549,12043,12064,12159,12292,12372,12818,12845,13660,14775,15111,16000,16948,17691,17996,18595,19013,20661,21957,22138,22223,22402,22433,22439,24131,26556,50490,54631,59006,67220,74116,74318,74490,93677,108058,211323,213435,238161,242702,244810,278507,434246,100534273	Adra1a,Bcl2,Bdnf,Bmp4,Cacna1s,Casq1,Col14a1,Comp,Ehd1,Gpx1,Hand2,Igf1,Lox,Sik1,Neb,Pdgfra,Ppara,Sort1,Tnnt3,Ttn,Uchl1,Ccn4,Xbp1,Xk,Ldb3,Homer1,Nox4,Nphs1,Myoz2,Plekho1,Pi16,Hopx,Mamstr,Lmod2,Camk2d,Nrg1,Mylk3,Akap6,Myom3,AW551984,Wfikkn2,Trim72,Fer1l5
2_Member	GO Biological Processes	GO:0042692	muscle cell differentiation	-7.80858	-4.99262	49/403	11549,11938,12043,12064,12159,12292,12372,12628,12818,12845,13660,14775,15111,16000,16948,17130,17691,17996,18595,19013,20656,20661,20682,21957,22138,22223,22402,22433,22439,24131,26556,50490,54631,59006,67220,74116,74318,74490,93677,108058,109676,211323,213435,238161,242702,244810,278507,434246,100534273	Adra1a,Atp2a2,Bcl2,Bdnf,Bmp4,Cacna1s,Casq1,Cfh,Col14a1,Comp,Ehd1,Gpx1,Hand2,Igf1,Lox,Smad6,Sik1,Neb,Pdgfra,Ppara,Sod2,Sort1,Sox9,Tnnt3,Ttn,Uchl1,Ccn4,Xbp1,Xk,Ldb3,Homer1,Nox4,Nphs1,Myoz2,Plekho1,Pi16,Hopx,Mamstr,Lmod2,Camk2d,Ank2,Nrg1,Mylk3,Akap6,Myom3,AW551984,Wfikkn2,Trim72,Fer1l5
2_Member	GO Biological Processes	GO:0055001	muscle cell development	-7.211	-4.51609	31/206	11549,11938,12043,12159,12292,12372,12818,12845,14775,16000,16948,17130,17996,18595,19013,21957,22138,22223,22402,22439,24131,26556,59006,74116,93677,108058,109676,213435,238161,242702,278507	Adra1a,Atp2a2,Bcl2,Bmp4,Cacna1s,Casq1,Col14a1,Comp,Gpx1,Igf1,Lox,Smad6,Neb,Pdgfra,Ppara,Tnnt3,Ttn,Uchl1,Ccn4,Xk,Ldb3,Homer1,Myoz2,Pi16,Lmod2,Camk2d,Ank2,Mylk3,Akap6,Myom3,Wfikkn2
2_Member	GO Biological Processes	GO:0014706	striated muscle tissue development	-7.03915	-4.38882	51/452	11549,12043,12064,12159,12292,12814,12818,13857,13869,14049,14173,14632,14775,15111,15370,16000,16526,16948,17691,17897,17967,17996,18595,19013,19378,21412,21924,21952,22138,22160,22402,22418,22439,26556,30928,50490,53318,54631,59006,71960,74116,108058,112405,114142,211323,213435,216459,238161,242702,244810,268859	Adra1a,Bcl2,Bdnf,Bmp4,Cacna1s,Col11a1,Col14a1,Epor,Erbb4,Eya2,Fgf2,Gli1,Gpx1,Hand2,Nr4a1,Igf1,Kcnk2,Lox,Sik1,Myl3,Ncam1,Neb,Pdgfra,Ppara,Aldh1a2,Tcf21,Tnnc1,Tnni1,Ttn,Twist1,Ccn4,Wnt5a,Xk,Homer1,Zbtb18,Nox4,Pdlim3,Nphs1,Myoz2,Myh14,Pi16,Camk2d,Egln1,Foxp2,Nrg1,Mylk3,Myl6b,Akap6,Myom3,AW551984,Rbfox1
2_Member	GO Biological Processes	GO:0060537	muscle tissue development	-6.77377	-4.24304	52/474	11549,12043,12064,12159,12292,12814,12818,13857,13869,14049,14173,14632,14775,15111,15370,16000,16526,16948,17691,17897,17967,17996,18595,19013,19378,20682,21412,21924,21952,22138,22160,22402,22418,22439,26556,30928,50490,53318,54631,59006,71960,74116,108058,112405,114142,211323,213435,216459,238161,242702,244810,268859	Adra1a,Bcl2,Bdnf,Bmp4,Cacna1s,Col11a1,Col14a1,Epor,Erbb4,Eya2,Fgf2,Gli1,Gpx1,Hand2,Nr4a1,Igf1,Kcnk2,Lox,Sik1,Myl3,Ncam1,Neb,Pdgfra,Ppara,Aldh1a2,Sox9,Tcf21,Tnnc1,Tnni1,Ttn,Twist1,Ccn4,Wnt5a,Xk,Homer1,Zbtb18,Nox4,Pdlim3,Nphs1,Myoz2,Myh14,Pi16,Camk2d,Egln1,Foxp2,Nrg1,Mylk3,Myl6b,Akap6,Myom3,AW551984,Rbfox1
2_Member	GO Biological Processes	GO:0055002	striated muscle cell development	-6.29054	-3.84033	28/192	11549,12043,12159,12292,12372,12818,12845,14775,16000,16948,17996,18595,19013,21957,22138,22223,22402,22439,24131,26556,59006,74116,93677,108058,213435,238161,242702,278507	Adra1a,Bcl2,Bmp4,Cacna1s,Casq1,Col14a1,Comp,Gpx1,Igf1,Lox,Neb,Pdgfra,Ppara,Tnnt3,Ttn,Uchl1,Ccn4,Xk,Ldb3,Homer1,Myoz2,Pi16,Lmod2,Camk2d,Mylk3,Akap6,Myom3,Wfikkn2
2_Member	GO Biological Processes	GO:0007517	muscle organ development	-5.95664	-3.58461	46/423	12043,12064,12159,12292,12814,12818,13857,13869,14173,14632,14775,15370,16000,16526,16948,17897,17967,19013,21412,21924,21952,22138,22160,22402,22418,22433,22439,26556,30928,53318,53599,54631,57265,57339,59006,71960,74116,112405,114142,211323,211401,216459,238161,242702,268859,434246	Bcl2,Bdnf,Bmp4,Cacna1s,Col11a1,Col14a1,Epor,Erbb4,Fgf2,Gli1,Gpx1,Nr4a1,Igf1,Kcnk2,Lox,Myl3,Ncam1,Ppara,Tcf21,Tnnc1,Tnni1,Ttn,Twist1,Ccn4,Wnt5a,Xbp1,Xk,Homer1,Zbtb18,Pdlim3,Cd164,Nphs1,Fzd2,Jph1,Myoz2,Myh14,Pi16,Egln1,Foxp2,Nrg1,Mtss1,Myl6b,Akap6,Myom3,Rbfox1,Trim72
2_Member	GO Biological Processes	GO:0048747	muscle fiber development	-3.72002	-1.89306	13/80	12043,12159,12292,12845,14775,16948,17996,22138,22223,22439,26556,242702,278507	Bcl2,Bmp4,Cacna1s,Comp,Gpx1,Lox,Neb,Ttn,Uchl1,Xk,Homer1,Myom3,Wfikkn2
3_Summary	GO Biological Processes	GO:0030198	extracellular matrix organization	-10.862	-7.2947	44/275	11568,12305,12814,12818,12828,12829,12832,12837,12840,12842,12843,12845,14219,14726,16780,16948,17022,17390,18451,18595,20682,26561,50706,53614,58994,64075,74025,76707,77794,78892,94352,100952,107581,207596,213945,214685,216725,219151,240725,320078,329941,373864,546144,654812,14151,15586,20969,217265,12111,12159,12337,12505,12816,13038,13179,14173,16420,16949,16997,16998,17150,18452,18542,20692,2…	Aebp1,Ddr1,Col11a1,Col14a1,Col4a3,Col4a4,Col5a2,Col8a1,Col9a2,Col1a1,Col1a2,Comp,Ccn2,Pdpn,Lamb3,Lox,Lum,Mmp2,P4ha1,Pdgfra,Sox9,Mmp23,Postn,Reck,Smpd3,Smoc1,Nphp3,Clasp1,Adamtsl2,Crispld2,Loxl2,Emilin1,Col16a1,Thsd4,Col28a1,Chadl,Adamts2,Scara3,Sulf1,Olfml2b,Col8a2,Col27a1,Wdr72,Angptl7,Fech,Hyal1,Sdc1,Abca5,Bgn,Bmp4,Capn5,Cd44,Col12a1,Ctsk,Dcn,Fgf2,Itgb6,Loxl1,Ltbp2,Ltbp3,Mfap2,P4ha2,Pcolce,Spar…
3_Member	GO Biological Processes	GO:0030198	extracellular matrix organization	-10.862	-7.2947	44/275	11568,12305,12814,12818,12828,12829,12832,12837,12840,12842,12843,12845,14219,14726,16780,16948,17022,17390,18451,18595,20682,26561,50706,53614,58994,64075,74025,76707,77794,78892,94352,100952,107581,207596,213945,214685,216725,219151,240725,320078,329941,373864,546144,654812	Aebp1,Ddr1,Col11a1,Col14a1,Col4a3,Col4a4,Col5a2,Col8a1,Col9a2,Col1a1,Col1a2,Comp,Ccn2,Pdpn,Lamb3,Lox,Lum,Mmp2,P4ha1,Pdgfra,Sox9,Mmp23,Postn,Reck,Smpd3,Smoc1,Nphp3,Clasp1,Adamtsl2,Crispld2,Loxl2,Emilin1,Col16a1,Thsd4,Col28a1,Chadl,Adamts2,Scara3,Sulf1,Olfml2b,Col8a2,Col27a1,Wdr72,Angptl7
3_Member	GO Biological Processes	GO:0043062	extracellular structure organization	-10.8106	-7.2947	48/319	11568,12305,12814,12818,12828,12829,12832,12837,12840,12842,12843,12845,14151,14219,14726,15586,16780,16948,17022,17390,18451,18595,20682,20969,26561,50706,53614,58994,64075,74025,76707,77794,78892,94352,100952,107581,207596,213945,214685,216725,217265,219151,240725,320078,329941,373864,546144,654812	Aebp1,Ddr1,Col11a1,Col14a1,Col4a3,Col4a4,Col5a2,Col8a1,Col9a2,Col1a1,Col1a2,Comp,Fech,Ccn2,Pdpn,Hyal1,Lamb3,Lox,Lum,Mmp2,P4ha1,Pdgfra,Sox9,Sdc1,Mmp23,Postn,Reck,Smpd3,Smoc1,Nphp3,Clasp1,Adamtsl2,Crispld2,Loxl2,Emilin1,Col16a1,Thsd4,Col28a1,Chadl,Adamts2,Abca5,Scara3,Sulf1,Olfml2b,Col8a2,Col27a1,Wdr72,Angptl7
3_Member	Reactome Gene Sets	R-MMU-1474244	Extracellular matrix organization	-10.7797	-7.2947	43/266	12111,12159,12305,12337,12505,12814,12816,12818,12828,12829,12832,12837,12842,12843,12845,13038,13179,14173,16420,16780,16948,16949,16997,16998,17022,17150,17390,18451,18452,18542,20692,20969,21857,22371,50530,94352,100952,107581,140709,213945,216725,329941,373864	Bgn,Bmp4,Ddr1,Capn5,Cd44,Col11a1,Col12a1,Col14a1,Col4a3,Col4a4,Col5a2,Col8a1,Col1a1,Col1a2,Comp,Ctsk,Dcn,Fgf2,Itgb6,Lamb3,Lox,Loxl1,Ltbp2,Ltbp3,Lum,Mfap2,Mmp2,P4ha1,P4ha2,Pcolce,Sparc,Sdc1,Timp1,Vwf,Mfap5,Loxl2,Emilin1,Col16a1,Col26a1,Col28a1,Adamts2,Col8a2,Col27a1
3_Member	Reactome Gene Sets	R-MMU-1474290	Collagen formation	-10.214	-6.79596	22/81	12814,12816,12818,12828,12829,12832,12837,12842,12843,16780,16948,16949,18451,18452,18542,94352,107581,140709,213945,216725,329941,373864	Col11a1,Col12a1,Col14a1,Col4a3,Col4a4,Col5a2,Col8a1,Col1a1,Col1a2,Lamb3,Lox,Loxl1,P4ha1,P4ha2,Pcolce,Loxl2,Col16a1,Col26a1,Col28a1,Adamts2,Col8a2,Col27a1
3_Member	Reactome Gene Sets	R-MMU-1650814	Collagen biosynthesis and modifying enzymes	-9.38334	-6.02331	18/59	12814,12816,12818,12828,12829,12832,12837,12842,12843,18451,18452,18542,107581,140709,213945,216725,329941,373864	Col11a1,Col12a1,Col14a1,Col4a3,Col4a4,Col5a2,Col8a1,Col1a1,Col1a2,P4ha1,P4ha2,Pcolce,Col16a1,Col26a1,Col28a1,Adamts2,Col8a2,Col27a1
3_Member	Reactome Gene Sets	R-MMU-8948216	Collagen chain trimerization	-8.47683	-5.41783	14/39	12814,12816,12818,12828,12829,12832,12837,12842,12843,107581,140709,213945,329941,373864	Col11a1,Col12a1,Col14a1,Col4a3,Col4a4,Col5a2,Col8a1,Col1a1,Col1a2,Col16a1,Col26a1,Col28a1,Col8a2,Col27a1
3_Member	Reactome Gene Sets	R-MMU-2022090	Assembly of collagen fibrils and other multimeric structures	-7.8284	-4.99665	16/57	12814,12816,12818,12828,12829,12832,12837,12842,12843,16780,16948,16949,18542,94352,329941,373864	Col11a1,Col12a1,Col14a1,Col4a3,Col4a4,Col5a2,Col8a1,Col1a1,Col1a2,Lamb3,Lox,Loxl1,Pcolce,Loxl2,Col8a2,Col27a1
3_Member	GO Biological Processes	GO:0030199	collagen fibril organization	-6.6775	-4.16258	14/52	11568,12814,12818,12832,12842,12843,12845,16948,17022,18451,94352,100952,214685,216725	Aebp1,Col11a1,Col14a1,Col5a2,Col1a1,Col1a2,Comp,Lox,Lum,P4ha1,Loxl2,Emilin1,Chadl,Adamts2
3_Member	Reactome Gene Sets	R-MMU-1442490	Collagen degradation	-4.13882	-2.19649	11/54	12814,12816,12828,12829,12832,12837,12842,12843,13038,17390,329941	Col11a1,Col12a1,Col4a3,Col4a4,Col5a2,Col8a1,Col1a1,Col1a2,Ctsk,Mmp2,Col8a2
3_Member	Reactome Gene Sets	R-MMU-8874081	MET activates PTK2 signaling	-3.6107	-1.82537	7/26	12814,12832,12842,12843,16780,20779,373864	Col11a1,Col5a2,Col1a1,Col1a2,Lamb3,Src,Col27a1
3_Member	KEGG Pathway	mmu04974	Protein digestion and absorption	-3.20668	-1.53015	13/90	12814,12816,12818,12828,12829,12832,12840,12842,12843,17380,72472,105243,373864	Col11a1,Col12a1,Col14a1,Col4a3,Col4a4,Col5a2,Col9a2,Col1a1,Col1a2,Mme,Slc16a10,Slc9a3,Col27a1
3_Member	Reactome Gene Sets	R-MMU-1474228	Degradation of the extracellular matrix	-3.0943	-1.45443	16/128	12337,12505,12814,12816,12828,12829,12832,12837,12842,12843,13038,13179,16780,17390,21857,329941	Capn5,Cd44,Col11a1,Col12a1,Col4a3,Col4a4,Col5a2,Col8a1,Col1a1,Col1a2,Ctsk,Dcn,Lamb3,Mmp2,Timp1,Col8a2
3_Member	Reactome Gene Sets	R-MMU-8875878	MET promotes cell motility	-2.70044	-1.16405	7/36	12814,12832,12842,12843,16780,20779,373864	Col11a1,Col5a2,Col1a1,Col1a2,Lamb3,Src,Col27a1
4_Summary	GO Biological Processes	GO:0007169	transmembrane receptor protein tyrosine kinase signaling pathway	-9.21772	-5.90885	66/576	11815,12064,12143,12159,12223,12305,12367,12393,12702,12828,12829,12842,13179,13640,13645,13845,13869,14173,14191,14219,14302,14573,16000,16337,16948,18188,18212,18595,18605,18607,18793,19116,19713,19716,19876,20402,20661,20682,20779,21802,22174,22418,22433,29816,54635,58994,64817,67389,68365,68585,69816,76829,81907,98415,100952,104215,211323,214425,216233,224650,230899,236794,237542,240725,32002…	Apod,Bdnf,Blk,Bmp4,Btc,Ddr1,Casp3,Runx2,Socs3,Col4a3,Col4a4,Col1a1,Dcn,Efna5,Egf,Ephb3,Erbb4,Fgf2,Fgr,Ccn2,Frk,Gdnf,Igf1,Insr,Lox,Nrtn,Ntrk2,Pdgfra,Enpp1,Pdpk1,Plaur,Prlr,Ret,Bex1,Robo1,Zfp106,Sort1,Sox9,Src,Tgfa,Tyro3,Wnt5a,Xbp1,Hip1r,Pdgfc,Smpd3,Svep1,C1qtnf12,Rab14,Rtn4,Mzb1,Dok5,Tmem108,Nucks1,Emilin1,Rhoq,Nrg1,Cilp,Socs2,Anks1,Nppa,Slc9a6,Osbpl8,Sulf1,Fstl4,Trim72,Blm,Cacna1a,Cacna2d1,Col5a2…
4_Member	GO Biological Processes	GO:0007169	transmembrane receptor protein tyrosine kinase signaling pathway	-9.21772	-5.90885	66/576	11815,12064,12143,12159,12223,12305,12367,12393,12702,12828,12829,12842,13179,13640,13645,13845,13869,14173,14191,14219,14302,14573,16000,16337,16948,18188,18212,18595,18605,18607,18793,19116,19713,19716,19876,20402,20661,20682,20779,21802,22174,22418,22433,29816,54635,58994,64817,67389,68365,68585,69816,76829,81907,98415,100952,104215,211323,214425,216233,224650,230899,236794,237542,240725,32002…	Apod,Bdnf,Blk,Bmp4,Btc,Ddr1,Casp3,Runx2,Socs3,Col4a3,Col4a4,Col1a1,Dcn,Efna5,Egf,Ephb3,Erbb4,Fgf2,Fgr,Ccn2,Frk,Gdnf,Igf1,Insr,Lox,Nrtn,Ntrk2,Pdgfra,Enpp1,Pdpk1,Plaur,Prlr,Ret,Bex1,Robo1,Zfp106,Sort1,Sox9,Src,Tgfa,Tyro3,Wnt5a,Xbp1,Hip1r,Pdgfc,Smpd3,Svep1,C1qtnf12,Rab14,Rtn4,Mzb1,Dok5,Tmem108,Nucks1,Emilin1,Rhoq,Nrg1,Cilp,Socs2,Anks1,Nppa,Slc9a6,Osbpl8,Sulf1,Fstl4,Trim72
4_Member	GO Biological Processes	GO:0071417	cellular response to organonitrogen compound	-4.59411	-2.49535	53/577	12144,12286,12293,12367,12702,12832,12842,12843,14402,14527,15166,15370,16000,16337,17390,18212,18441,18576,18595,18605,18607,19361,20402,20425,20682,20779,22027,22329,22350,22433,50873,52187,54635,56876,57028,58994,67389,68312,68328,69816,74166,98415,103988,104215,107581,208922,216233,237542,238161,238871,257632,330953,434246	Blm,Cacna1a,Cacna2d1,Casp3,Socs3,Col5a2,Col1a1,Col1a2,Gabrb3,Gcgr,Hcn2,Nr4a1,Igf1,Insr,Mmp2,Ntrk2,P2ry1,Pde3b,Pdgfra,Enpp1,Pdpk1,Rad51,Zfp106,Shmt1,Sox9,Src,Hsp90b1,Vcam1,Ezr,Xbp1,Prkn,Rragd,Pdgfc,Nsmf,Pdxp,Smpd3,C1qtnf12,Gstm7,Rab13,Mzb1,Tmem38a,Nucks1,Gck,Rhoq,Col16a1,Cpeb3,Socs2,Osbpl8,Akap6,Pde4d,Nod2,Hcn4,Trim72
4_Member	GO Biological Processes	GO:1901699	cellular response to nitrogen compound	-3.33316	-1.62271	53/647	12144,12286,12293,12367,12702,12832,12842,12843,14402,14527,15166,15370,16000,16337,17390,18212,18441,18576,18595,18605,18607,19361,20402,20425,20682,20779,22027,22329,22350,22433,50873,52187,54635,56876,57028,58994,67389,68312,68328,69816,74166,98415,103988,104215,107581,208922,216233,237542,238161,238871,257632,330953,434246	Blm,Cacna1a,Cacna2d1,Casp3,Socs3,Col5a2,Col1a1,Col1a2,Gabrb3,Gcgr,Hcn2,Nr4a1,Igf1,Insr,Mmp2,Ntrk2,P2ry1,Pde3b,Pdgfra,Enpp1,Pdpk1,Rad51,Zfp106,Shmt1,Sox9,Src,Hsp90b1,Vcam1,Ezr,Xbp1,Prkn,Rragd,Pdgfc,Nsmf,Pdxp,Smpd3,C1qtnf12,Gstm7,Rab13,Mzb1,Tmem38a,Nucks1,Gck,Rhoq,Col16a1,Cpeb3,Socs2,Osbpl8,Akap6,Pde4d,Nod2,Hcn4,Trim72
4_Member	GO Biological Processes	GO:0009725	response to hormone	-2.5152	-1.03456	54/721	11549,11647,11938,12043,12064,12159,12702,12753,13123,13640,14228,14527,14573,15370,15468,16000,16323,16337,16948,17390,17436,18212,18576,18605,18607,19013,19116,19219,20322,20402,20661,20779,21412,21834,21857,22215,22433,51801,56876,67389,67606,68328,69816,74051,74499,77781,77889,94186,98415,103988,104215,216233,237542,434246	Adra1a,Alpl,Atp2a2,Bcl2,Bdnf,Bmp4,Socs3,Clock,Cyp7b1,Efna5,Fkbp4,Gcgr,Gdnf,Nr4a1,Prmt2,Igf1,Inhba,Insr,Lox,Mmp2,Me1,Ntrk2,Pde3b,Enpp1,Pdpk1,Ppara,Prlr,Ptger4,Sord,Zfp106,Sort1,Src,Tcf21,Thrb,Timp1,Ube3a,Xbp1,Ramp1,Nsmf,C1qtnf12,Fibin,Rab13,Mzb1,Steap2,Sost,Epm2aip1,Lbh,Strn3,Nucks1,Gck,Rhoq,Socs2,Osbpl8,Trim72
4_Member	GO Biological Processes	GO:0032870	cellular response to hormone stimulus	-2.41157	-0.96931	42/536	12064,12159,12702,12753,13123,13640,14228,14527,14573,15370,15468,16000,16323,16337,17390,18212,18576,18605,18607,19013,19116,19219,20402,20779,21412,21834,22215,22433,51801,56876,67389,68328,69816,74499,77889,94186,98415,103988,104215,216233,237542,434246	Bdnf,Bmp4,Socs3,Clock,Cyp7b1,Efna5,Fkbp4,Gcgr,Gdnf,Nr4a1,Prmt2,Igf1,Inhba,Insr,Mmp2,Ntrk2,Pde3b,Enpp1,Pdpk1,Ppara,Prlr,Ptger4,Zfp106,Src,Tcf21,Thrb,Ube3a,Xbp1,Ramp1,Nsmf,C1qtnf12,Rab13,Mzb1,Sost,Lbh,Strn3,Nucks1,Gck,Rhoq,Socs2,Osbpl8,Trim72
4_Member	GO Biological Processes	GO:1901653	cellular response to peptide	-2.04109	-0.732214	25/295	12286,12293,12702,14527,15370,16000,16337,18576,18605,18607,20402,20779,22329,22433,58994,67389,68328,69816,98415,103988,104215,216233,237542,257632,434246	Cacna1a,Cacna2d1,Socs3,Gcgr,Nr4a1,Igf1,Insr,Pde3b,Enpp1,Pdpk1,Zfp106,Src,Vcam1,Xbp1,Smpd3,C1qtnf12,Rab13,Mzb1,Nucks1,Gck,Rhoq,Socs2,Osbpl8,Nod2,Trim72
5_Summary	GO Biological Processes	GO:0034762	regulation of transmembrane transport	-8.69337	-5.50943	65/580	11421,11636,11689,12043,12159,12286,12292,12293,12297,12372,12724,13489,13616,13617,13869,14062,14873,15166,15277,16000,16337,16492,16508,16509,16519,18260,18605,18607,20264,20312,22160,24012,24014,26556,54378,56398,56461,57816,58226,59095,67389,68312,69847,70729,71912,74166,76686,76742,104215,108058,109676,170738,193003,212933,226922,230899,237542,238161,238871,240595,269994,330953,333433,338370…	Ace,Ak1,Alox5,Bcl2,Bmp4,Cacna1a,Cacna1s,Cacna2d1,Cacnb3,Casq1,Clcn2,Drd2,Edn3,Ednra,Erbb4,F2r,Gsto1,Hcn2,Hk2,Igf1,Insr,Kcna4,Kcnd2,Kcne1,Kcnj3,Ocln,Enpp1,Pdpk1,Scn10a,Cx3cl1,Twist1,Rgs7,Rnasel,Homer1,Cacng6,Chp1,Kcnip3,Tesc,Cacna1h,Fxyd6,C1qtnf12,Gstm7,Wnk4,Nos1ap,Jsrp1,Tmem38a,Clip3,Snx27,Rhoq,Camk2d,Ank2,Kcnh7,Pirt,Pm20d1,Kcnq5,Nppa,Osbpl8,Akap6,Pde4d,Kcnv2,Gsg1l,Hcn4,Gpd1l,Nalcn,Ptpn3,Atox1,At…
5_Member	GO Biological Processes	GO:0034762	regulation of transmembrane transport	-8.69337	-5.50943	65/580	11421,11636,11689,12043,12159,12286,12292,12293,12297,12372,12724,13489,13616,13617,13869,14062,14873,15166,15277,16000,16337,16492,16508,16509,16519,18260,18605,18607,20264,20312,22160,24012,24014,26556,54378,56398,56461,57816,58226,59095,67389,68312,69847,70729,71912,74166,76686,76742,104215,108058,109676,170738,193003,212933,226922,230899,237542,238161,238871,240595,269994,330953,333433,338370…	Ace,Ak1,Alox5,Bcl2,Bmp4,Cacna1a,Cacna1s,Cacna2d1,Cacnb3,Casq1,Clcn2,Drd2,Edn3,Ednra,Erbb4,F2r,Gsto1,Hcn2,Hk2,Igf1,Insr,Kcna4,Kcnd2,Kcne1,Kcnj3,Ocln,Enpp1,Pdpk1,Scn10a,Cx3cl1,Twist1,Rgs7,Rnasel,Homer1,Cacng6,Chp1,Kcnip3,Tesc,Cacna1h,Fxyd6,C1qtnf12,Gstm7,Wnk4,Nos1ap,Jsrp1,Tmem38a,Clip3,Snx27,Rhoq,Camk2d,Ank2,Kcnh7,Pirt,Pm20d1,Kcnq5,Nppa,Osbpl8,Akap6,Pde4d,Kcnv2,Gsg1l,Hcn4,Gpd1l,Nalcn,Ptpn3
5_Member	GO Biological Processes	GO:0098662	inorganic cation transmembrane transport	-8.571	-5.4293	69/637	11689,11927,11938,12159,12286,12291,12292,12293,12297,12372,13489,13616,13617,14062,14173,14813,14873,15166,16492,16508,16509,16519,16526,17357,18607,20264,20312,20512,22160,23832,24012,54378,55991,56398,56461,57138,57816,58226,59095,68312,69847,70729,71912,72961,74051,74166,76137,76252,76376,76742,84036,105243,108058,109676,111173,140494,170738,212933,226922,226999,230899,236794,238161,238871,24…	Alox5,Atox1,Atp2a2,Bmp4,Cacna1a,Cacna1g,Cacna1s,Cacna2d1,Cacnb3,Casq1,Drd2,Edn3,Ednra,F2r,Fgf2,Grin2c,Gsto1,Hcn2,Kcna4,Kcnd2,Kcne1,Kcnj3,Kcnk2,Marcksl1,Pdpk1,Scn10a,Cx3cl1,Slc1a3,Twist1,Xcr1,Rgs7,Cacng6,Panx1,Chp1,Kcnip3,Slc12a5,Tesc,Cacna1h,Fxyd6,Gstm7,Wnk4,Nos1ap,Jsrp1,Slc17a7,Steap2,Tmem38a,Mcur1,Atp6v0e2,Slc24a2,Snx27,Kcnn1,Slc9a3,Camk2d,Ank2,Erc1,Atp6v0a4,Kcnh7,Pm20d1,Kcnq5,Slc9a2,Nppa,Slc9a…
5_Member	GO Biological Processes	GO:0098655	cation transmembrane transport	-8.28775	-5.32567	74/715	11689,11927,11938,11987,12159,12286,12291,12292,12293,12297,12372,13489,13616,13617,14062,14173,14813,14873,15166,16492,16508,16509,16519,16526,17357,18607,19746,20264,20312,20512,22160,23832,24012,26556,54378,55991,56398,56461,57138,57816,58226,59095,68312,69847,70729,71912,72961,74051,74166,76137,76252,76376,76742,84036,105243,108058,109676,111173,140494,170738,193003,212933,226922,226999,23089…	Alox5,Atox1,Atp2a2,Slc7a1,Bmp4,Cacna1a,Cacna1g,Cacna1s,Cacna2d1,Cacnb3,Casq1,Drd2,Edn3,Ednra,F2r,Fgf2,Grin2c,Gsto1,Hcn2,Kcna4,Kcnd2,Kcne1,Kcnj3,Kcnk2,Marcksl1,Pdpk1,Rhd,Scn10a,Cx3cl1,Slc1a3,Twist1,Xcr1,Rgs7,Homer1,Cacng6,Panx1,Chp1,Kcnip3,Slc12a5,Tesc,Cacna1h,Fxyd6,Gstm7,Wnk4,Nos1ap,Jsrp1,Slc17a7,Steap2,Tmem38a,Mcur1,Atp6v0e2,Slc24a2,Snx27,Kcnn1,Slc9a3,Camk2d,Ank2,Erc1,Atp6v0a4,Kcnh7,Pirt,Pm20d1,…
5_Member	GO Biological Processes	GO:0098660	inorganic ion transmembrane transport	-8.13049	-5.24758	71/680	11689,11927,11938,12159,12286,12291,12292,12293,12297,12372,13489,13616,13617,14062,14173,14402,14813,14873,15166,16492,16508,16509,16519,16526,17357,18607,20264,20312,20512,22160,23832,24012,54378,55991,56398,56461,57138,57816,58226,59095,68312,69847,70729,71912,72961,74051,74166,76137,76252,76376,76742,84036,105243,108058,109676,111173,140494,170738,212933,224674,226922,226999,230899,236794,238…	Alox5,Atox1,Atp2a2,Bmp4,Cacna1a,Cacna1g,Cacna1s,Cacna2d1,Cacnb3,Casq1,Drd2,Edn3,Ednra,F2r,Fgf2,Gabrb3,Grin2c,Gsto1,Hcn2,Kcna4,Kcnd2,Kcne1,Kcnj3,Kcnk2,Marcksl1,Pdpk1,Scn10a,Cx3cl1,Slc1a3,Twist1,Xcr1,Rgs7,Cacng6,Panx1,Chp1,Kcnip3,Slc12a5,Tesc,Cacna1h,Fxyd6,Gstm7,Wnk4,Nos1ap,Jsrp1,Slc17a7,Steap2,Tmem38a,Mcur1,Atp6v0e2,Slc24a2,Snx27,Kcnn1,Slc9a3,Camk2d,Ank2,Erc1,Atp6v0a4,Kcnh7,Pm20d1,Slc37a1,Kcnq5,Sl…
5_Member	GO Biological Processes	GO:0043269	regulation of ion transport	-7.73016	-4.94417	74/737	11421,11517,11689,11980,12043,12159,12257,12286,12291,12292,12293,12297,12372,12724,13489,13616,13617,13645,14062,14573,14681,14873,15166,16000,16492,16508,16509,16519,17691,18441,18607,20264,20312,20981,22160,24012,26556,26557,54378,56398,56461,57816,58226,59095,64051,65086,67149,68312,68585,69847,70729,71912,74166,76257,76742,103988,105243,108058,109676,109731,170738,193003,212933,226922,230899…	Ace,Adcyap1r1,Alox5,Atp8a1,Bcl2,Bmp4,Tspo,Cacna1a,Cacna1g,Cacna1s,Cacna2d1,Cacnb3,Casq1,Clcn2,Drd2,Edn3,Ednra,Egf,F2r,Gdnf,Gnao1,Gsto1,Hcn2,Igf1,Kcna4,Kcnd2,Kcne1,Kcnj3,Sik1,P2ry1,Pdpk1,Scn10a,Cx3cl1,Syt3,Twist1,Rgs7,Homer1,Homer2,Cacng6,Chp1,Kcnip3,Tesc,Cacna1h,Fxyd6,Sv2a,Lpar3,Nkain1,Gstm7,Rtn4,Wnk4,Nos1ap,Jsrp1,Tmem38a,Slc38a3,Snx27,Gck,Slc9a3,Camk2d,Ank2,Maob,Kcnh7,Pirt,Pm20d1,Kcnq5,Nppa,Akap…
5_Member	GO Biological Processes	GO:0034765	regulation of ion transmembrane transport	-6.03994	-3.64606	51/487	11689,12159,12286,12292,12293,12297,12372,12724,13489,13616,13617,14062,14873,15166,16492,16508,16509,16519,18607,20264,20312,22160,24012,26556,54378,56398,56461,57816,58226,59095,68312,69847,70729,71912,74166,76742,108058,109676,170738,193003,212933,226922,230899,238161,238871,240595,269994,330953,333433,338370,545622	Alox5,Bmp4,Cacna1a,Cacna1s,Cacna2d1,Cacnb3,Casq1,Clcn2,Drd2,Edn3,Ednra,F2r,Gsto1,Hcn2,Kcna4,Kcnd2,Kcne1,Kcnj3,Pdpk1,Scn10a,Cx3cl1,Twist1,Rgs7,Homer1,Cacng6,Chp1,Kcnip3,Tesc,Cacna1h,Fxyd6,Gstm7,Wnk4,Nos1ap,Jsrp1,Tmem38a,Snx27,Camk2d,Ank2,Kcnh7,Pirt,Pm20d1,Kcnq5,Nppa,Akap6,Pde4d,Kcnv2,Gsg1l,Hcn4,Gpd1l,Nalcn,Ptpn3
5_Member	GO Biological Processes	GO:0015672	monovalent inorganic cation transport	-5.546	-3.26515	48/465	11689,12892,13489,13616,15166,16492,16508,16509,16519,16526,17691,20264,20512,20537,22160,24012,56398,56461,57138,57816,59095,67149,69354,69847,72961,74166,76252,76257,76742,84036,103988,105243,105727,108058,109676,140494,170738,212933,226922,226999,230899,236794,238161,240595,330953,333433,338370,545622	Alox5,Cpox,Drd2,Edn3,Hcn2,Kcna4,Kcnd2,Kcne1,Kcnj3,Kcnk2,Sik1,Scn10a,Slc1a3,Slc5a1,Twist1,Rgs7,Chp1,Kcnip3,Slc12a5,Tesc,Fxyd6,Nkain1,Slc38a4,Wnk4,Slc17a7,Tmem38a,Atp6v0e2,Slc38a3,Snx27,Kcnn1,Gck,Slc9a3,Slc38a1,Camk2d,Ank2,Atp6v0a4,Kcnh7,Pm20d1,Kcnq5,Slc9a2,Nppa,Slc9a6,Akap6,Kcnv2,Hcn4,Gpd1l,Nalcn,Ptpn3
5_Member	GO Biological Processes	GO:0071804	cellular potassium ion transport	-5.19563	-2.99321	26/194	13616,15166,16492,16508,16509,16519,16526,20512,24012,56461,57138,69847,74166,76742,84036,105243,109676,170738,226922,226999,230899,236794,238161,240595,330953,338370	Edn3,Hcn2,Kcna4,Kcnd2,Kcne1,Kcnj3,Kcnk2,Slc1a3,Rgs7,Kcnip3,Slc12a5,Wnk4,Tmem38a,Snx27,Kcnn1,Slc9a3,Ank2,Kcnh7,Kcnq5,Slc9a2,Nppa,Slc9a6,Akap6,Kcnv2,Hcn4,Nalcn
5_Member	GO Biological Processes	GO:0071805	potassium ion transmembrane transport	-5.19563	-2.99321	26/194	13616,15166,16492,16508,16509,16519,16526,20512,24012,56461,57138,69847,74166,76742,84036,105243,109676,170738,226922,226999,230899,236794,238161,240595,330953,338370	Edn3,Hcn2,Kcna4,Kcnd2,Kcne1,Kcnj3,Kcnk2,Slc1a3,Rgs7,Kcnip3,Slc12a5,Wnk4,Tmem38a,Snx27,Kcnn1,Slc9a3,Ank2,Kcnh7,Kcnq5,Slc9a2,Nppa,Slc9a6,Akap6,Kcnv2,Hcn4,Nalcn
5_Member	GO Biological Processes	GO:0006813	potassium ion transport	-4.7265	-2.59049	29/243	12892,13489,13616,15166,16492,16508,16509,16519,16526,20512,24012,56461,57138,69847,74166,76742,84036,103988,105243,109676,170738,226922,226999,230899,236794,238161,240595,330953,338370	Cpox,Drd2,Edn3,Hcn2,Kcna4,Kcnd2,Kcne1,Kcnj3,Kcnk2,Slc1a3,Rgs7,Kcnip3,Slc12a5,Wnk4,Tmem38a,Snx27,Kcnn1,Gck,Slc9a3,Ank2,Kcnh7,Kcnq5,Slc9a2,Nppa,Slc9a6,Akap6,Kcnv2,Hcn4,Nalcn
6_Summary	GO Biological Processes	GO:0001655	urogenital system development	-8.54328	-5.4293	46/347	11421,12043,12064,12125,12159,12505,12628,12828,12829,12879,12931,13003,13123,13617,13845,14173,14228,14573,15904,16000,16194,16373,17130,17390,18595,18793,19108,19116,19378,19713,20537,20677,20682,21412,22215,22411,22418,69847,72135,73230,74025,83396,211401,240725,269152,382985	Ace,Bcl2,Bdnf,Bcl2l11,Bmp4,Cd44,Cfh,Col4a3,Col4a4,Cys1,Crlf1,Vcan,Cyp7b1,Ednra,Ephb3,Fgf2,Fkbp4,Gdnf,Id4,Igf1,Il6ra,Irx3,Smad6,Mmp2,Pdgfra,Plaur,Prkx,Prlr,Aldh1a2,Ret,Slc5a1,Sox4,Sox9,Tcf21,Ube3a,Wnt11,Wnt5a,Wnk4,Pygo1,Bmper,Nphp3,Glis2,Mtss1,Sulf1,Kif26b,Rrm2b
6_Member	GO Biological Processes	GO:0001655	urogenital system development	-8.54328	-5.4293	46/347	11421,12043,12064,12125,12159,12505,12628,12828,12829,12879,12931,13003,13123,13617,13845,14173,14228,14573,15904,16000,16194,16373,17130,17390,18595,18793,19108,19116,19378,19713,20537,20677,20682,21412,22215,22411,22418,69847,72135,73230,74025,83396,211401,240725,269152,382985	Ace,Bcl2,Bdnf,Bcl2l11,Bmp4,Cd44,Cfh,Col4a3,Col4a4,Cys1,Crlf1,Vcan,Cyp7b1,Ednra,Ephb3,Fgf2,Fkbp4,Gdnf,Id4,Igf1,Il6ra,Irx3,Smad6,Mmp2,Pdgfra,Plaur,Prkx,Prlr,Aldh1a2,Ret,Slc5a1,Sox4,Sox9,Tcf21,Ube3a,Wnt11,Wnt5a,Wnk4,Pygo1,Bmper,Nphp3,Glis2,Mtss1,Sulf1,Kif26b,Rrm2b
6_Member	GO Biological Processes	GO:0072001	renal system development	-6.06176	-3.66197	37/304	11421,12043,12064,12125,12159,12505,12628,12828,12829,12879,12931,13003,13617,14173,14573,16194,16373,17130,18595,19108,19378,19713,20537,20677,20682,21412,22411,22418,69847,72135,73230,74025,83396,211401,240725,269152,382985	Ace,Bcl2,Bdnf,Bcl2l11,Bmp4,Cd44,Cfh,Col4a3,Col4a4,Cys1,Crlf1,Vcan,Ednra,Fgf2,Gdnf,Il6ra,Irx3,Smad6,Pdgfra,Prkx,Aldh1a2,Ret,Slc5a1,Sox4,Sox9,Tcf21,Wnt11,Wnt5a,Wnk4,Pygo1,Bmper,Nphp3,Glis2,Mtss1,Sulf1,Kif26b,Rrm2b
6_Member	GO Biological Processes	GO:0001822	kidney development	-5.78868	-3.46471	35/287	11421,12043,12064,12125,12159,12505,12628,12828,12829,12879,12931,13003,13617,14173,14573,16194,16373,17130,18595,19108,19713,20537,20677,20682,21412,22411,69847,72135,73230,74025,83396,211401,240725,269152,382985	Ace,Bcl2,Bdnf,Bcl2l11,Bmp4,Cd44,Cfh,Col4a3,Col4a4,Cys1,Crlf1,Vcan,Ednra,Fgf2,Gdnf,Il6ra,Irx3,Smad6,Pdgfra,Prkx,Ret,Slc5a1,Sox4,Sox9,Tcf21,Wnt11,Wnk4,Pygo1,Bmper,Nphp3,Glis2,Mtss1,Sulf1,Kif26b,Rrm2b
6_Member	GO Biological Processes	GO:0032835	glomerulus development	-3.64014	-1.84685	11/61	12043,12159,12628,12828,12829,16194,18595,19713,21412,211401,240725	Bcl2,Bmp4,Cfh,Col4a3,Col4a4,Il6ra,Pdgfra,Ret,Tcf21,Mtss1,Sulf1
6_Member	GO Biological Processes	GO:0072006	nephron development	-3.19333	-1.52239	18/150	12043,12159,12505,12628,12828,12829,14173,14573,16194,16373,18595,19713,20682,21412,69847,211401,240725,269152	Bcl2,Bmp4,Cd44,Cfh,Col4a3,Col4a4,Fgf2,Gdnf,Il6ra,Irx3,Pdgfra,Ret,Sox9,Tcf21,Wnk4,Mtss1,Sulf1,Kif26b
6_Member	GO Biological Processes	GO:0001657	ureteric bud development	-3.01241	-1.40347	14/106	12043,12064,12159,12505,12931,13003,14173,14573,17130,19713,20682,21412,73230,269152	Bcl2,Bdnf,Bmp4,Cd44,Crlf1,Vcan,Fgf2,Gdnf,Smad6,Ret,Sox9,Tcf21,Bmper,Kif26b
6_Member	GO Biological Processes	GO:0072163	mesonephric epithelium development	-3.01241	-1.40347	14/106	12043,12064,12159,12505,12931,13003,14173,14573,17130,19713,20682,21412,73230,269152	Bcl2,Bdnf,Bmp4,Cd44,Crlf1,Vcan,Fgf2,Gdnf,Smad6,Ret,Sox9,Tcf21,Bmper,Kif26b
6_Member	GO Biological Processes	GO:0072164	mesonephric tubule development	-3.01241	-1.40347	14/106	12043,12064,12159,12505,12931,13003,14173,14573,17130,19713,20682,21412,73230,269152	Bcl2,Bdnf,Bmp4,Cd44,Crlf1,Vcan,Fgf2,Gdnf,Smad6,Ret,Sox9,Tcf21,Bmper,Kif26b
6_Member	GO Biological Processes	GO:0072073	kidney epithelium development	-2.93482	-1.34269	17/145	12043,12064,12159,12505,12931,13003,14173,14573,16373,17130,19713,20682,21412,69847,73230,211401,269152	Bcl2,Bdnf,Bmp4,Cd44,Crlf1,Vcan,Fgf2,Gdnf,Irx3,Smad6,Ret,Sox9,Tcf21,Wnk4,Bmper,Mtss1,Kif26b
6_Member	GO Biological Processes	GO:0001823	mesonephros development	-2.89271	-1.30903	14/109	12043,12064,12159,12505,12931,13003,14173,14573,17130,19713,20682,21412,73230,269152	Bcl2,Bdnf,Bmp4,Cd44,Crlf1,Vcan,Fgf2,Gdnf,Smad6,Ret,Sox9,Tcf21,Bmper,Kif26b
6_Member	GO Biological Processes	GO:0060993	kidney morphogenesis	-2.73409	-1.18698	13/101	12043,12159,12505,14173,14573,16373,19108,20677,20682,21412,69847,74025,269152	Bcl2,Bmp4,Cd44,Fgf2,Gdnf,Irx3,Prkx,Sox4,Sox9,Tcf21,Wnk4,Nphp3,Kif26b
6_Member	GO Biological Processes	GO:0072210	metanephric nephron development	-2.55937	-1.06931	7/38	12159,14573,18595,19713,20682,21412,269152	Bmp4,Gdnf,Pdgfra,Ret,Sox9,Tcf21,Kif26b
6_Member	GO Biological Processes	GO:0061333	renal tubule morphogenesis	-2.29796	-0.899357	11/88	12043,12159,12505,14173,14573,16373,20682,21412,69847,211401,269152	Bcl2,Bmp4,Cd44,Fgf2,Gdnf,Irx3,Sox9,Tcf21,Wnk4,Mtss1,Kif26b
6_Member	GO Biological Processes	GO:0001656	metanephros development	-2.22388	-0.848947	11/90	12043,12159,14573,16373,18595,19713,20537,20682,21412,211401,269152	Bcl2,Bmp4,Gdnf,Irx3,Pdgfra,Ret,Slc5a1,Sox9,Tcf21,Mtss1,Kif26b
6_Member	GO Biological Processes	GO:0072078	nephron tubule morphogenesis	-2.06134	-0.740921	10/82	12043,12159,12505,14173,14573,16373,20682,21412,69847,269152	Bcl2,Bmp4,Cd44,Fgf2,Gdnf,Irx3,Sox9,Tcf21,Wnk4,Kif26b
6_Member	GO Biological Processes	GO:0072088	nephron epithelium morphogenesis	-2.02528	-0.726892	10/83	12043,12159,12505,14173,14573,16373,20682,21412,69847,269152	Bcl2,Bmp4,Cd44,Fgf2,Gdnf,Irx3,Sox9,Tcf21,Wnk4,Kif26b
7_Summary	GO Biological Processes	GO:0070838	divalent metal ion transport	-8.33899	-5.35463	57/488	11421,11517,11549,11938,12043,12159,12257,12286,12291,12292,12293,12297,12372,13489,13617,13645,13853,14062,14173,14219,14681,14813,14873,16000,16509,17357,18607,20312,23832,26556,26557,51801,54378,55991,58226,65086,67075,68312,70729,71912,74166,76137,76376,93790,103988,108058,109676,111173,223473,230899,236792,238161,238871,240660,320707,338365,338370,11306,11927,12778,13616,13857,14151,14745,14…	Ace,Adcyap1r1,Adra1a,Atp2a2,Bcl2,Bmp4,Tspo,Cacna1a,Cacna1g,Cacna1s,Cacna2d1,Cacnb3,Casq1,Drd2,Ednra,Egf,Epm2a,F2r,Fgf2,Ccn2,Gnao1,Grin2c,Gsto1,Igf1,Kcne1,Marcksl1,Pdpk1,Cx3cl1,Xcr1,Homer1,Homer2,Ramp1,Cacng6,Panx1,Cacna1h,Lpar3,Magt1,Gstm7,Nos1ap,Jsrp1,Tmem38a,Mcur1,Slc24a2,Nipa2,Gck,Camk2d,Ank2,Erc1,Nipal2,Nppa,Mmgt1,Akap6,Pde4d,Slc35g1,Atp2b3,Slc41a2,Nalcn,Abcb7,Atox1,Ackr3,Edn3,Epor,Fech,Lpar1…
7_Member	GO Biological Processes	GO:0070838	divalent metal ion transport	-8.33899	-5.35463	57/488	11421,11517,11549,11938,12043,12159,12257,12286,12291,12292,12293,12297,12372,13489,13617,13645,13853,14062,14173,14219,14681,14813,14873,16000,16509,17357,18607,20312,23832,26556,26557,51801,54378,55991,58226,65086,67075,68312,70729,71912,74166,76137,76376,93790,103988,108058,109676,111173,223473,230899,236792,238161,238871,240660,320707,338365,338370	Ace,Adcyap1r1,Adra1a,Atp2a2,Bcl2,Bmp4,Tspo,Cacna1a,Cacna1g,Cacna1s,Cacna2d1,Cacnb3,Casq1,Drd2,Ednra,Egf,Epm2a,F2r,Fgf2,Ccn2,Gnao1,Grin2c,Gsto1,Igf1,Kcne1,Marcksl1,Pdpk1,Cx3cl1,Xcr1,Homer1,Homer2,Ramp1,Cacng6,Panx1,Cacna1h,Lpar3,Magt1,Gstm7,Nos1ap,Jsrp1,Tmem38a,Mcur1,Slc24a2,Nipa2,Gck,Camk2d,Ank2,Erc1,Nipal2,Nppa,Mmgt1,Akap6,Pde4d,Slc35g1,Atp2b3,Slc41a2,Nalcn
7_Member	GO Biological Processes	GO:0072511	divalent inorganic cation transport	-8.24192	-5.32123	57/491	11421,11517,11549,11938,12043,12159,12257,12286,12291,12292,12293,12297,12372,13489,13617,13645,13853,14062,14173,14219,14681,14813,14873,16000,16509,17357,18607,20312,23832,26556,26557,51801,54378,55991,58226,65086,67075,68312,70729,71912,74166,76137,76376,93790,103988,108058,109676,111173,223473,230899,236792,238161,238871,240660,320707,338365,338370	Ace,Adcyap1r1,Adra1a,Atp2a2,Bcl2,Bmp4,Tspo,Cacna1a,Cacna1g,Cacna1s,Cacna2d1,Cacnb3,Casq1,Drd2,Ednra,Egf,Epm2a,F2r,Fgf2,Ccn2,Gnao1,Grin2c,Gsto1,Igf1,Kcne1,Marcksl1,Pdpk1,Cx3cl1,Xcr1,Homer1,Homer2,Ramp1,Cacng6,Panx1,Cacna1h,Lpar3,Magt1,Gstm7,Nos1ap,Jsrp1,Tmem38a,Mcur1,Slc24a2,Nipa2,Gck,Camk2d,Ank2,Erc1,Nipal2,Nppa,Mmgt1,Akap6,Pde4d,Slc35g1,Atp2b3,Slc41a2,Nalcn
7_Member	GO Biological Processes	GO:0006816	calcium ion transport	-7.86329	-5.01515	52/439	11421,11517,11549,11938,12043,12159,12257,12286,12291,12292,12293,12297,12372,13489,13617,13645,13853,14062,14173,14219,14681,14813,14873,16000,16509,17357,18607,20312,23832,26556,26557,51801,54378,55991,58226,65086,68312,70729,71912,74166,76137,76376,103988,108058,109676,111173,230899,238161,238871,240660,320707,338370	Ace,Adcyap1r1,Adra1a,Atp2a2,Bcl2,Bmp4,Tspo,Cacna1a,Cacna1g,Cacna1s,Cacna2d1,Cacnb3,Casq1,Drd2,Ednra,Egf,Epm2a,F2r,Fgf2,Ccn2,Gnao1,Grin2c,Gsto1,Igf1,Kcne1,Marcksl1,Pdpk1,Cx3cl1,Xcr1,Homer1,Homer2,Ramp1,Cacng6,Panx1,Cacna1h,Lpar3,Gstm7,Nos1ap,Jsrp1,Tmem38a,Mcur1,Slc24a2,Gck,Camk2d,Ank2,Erc1,Nppa,Akap6,Pde4d,Slc35g1,Atp2b3,Nalcn
7_Member	GO Biological Processes	GO:0098771	inorganic ion homeostasis	-6.99837	-4.37543	74/768	11306,11421,11517,11549,11927,11938,12043,12159,12286,12291,12293,12297,12372,12778,13489,13616,13617,13857,14062,14151,14173,14745,14813,14816,14873,17357,18441,18595,18605,18607,19219,19228,19746,20312,20656,22215,22418,22439,23832,23985,26425,56398,57138,57265,57816,58994,64051,65086,68039,68312,69847,71912,74051,74166,76137,76376,80901,103988,105243,108058,109676,111173,112405,140494,208659,2…	Abcb7,Ace,Adcyap1r1,Adra1a,Atox1,Atp2a2,Bcl2,Bmp4,Cacna1a,Cacna1g,Cacna2d1,Cacnb3,Casq1,Ackr3,Drd2,Edn3,Ednra,Epor,F2r,Fech,Fgf2,Lpar1,Grin2c,Grm1,Gsto1,Marcksl1,P2ry1,Pdgfra,Enpp1,Pdpk1,Ptger4,Pth1r,Rhd,Cx3cl1,Sod2,Ube3a,Wnt5a,Xk,Xcr1,Slc26a4,Nubp1,Chp1,Slc12a5,Fzd2,Tesc,Smpd3,Sv2a,Lpar3,Nmb,Gstm7,Wnk4,Jsrp1,Steap2,Tmem38a,Mcur1,Slc24a2,Cxcr6,Gck,Slc9a3,Camk2d,Ank2,Erc1,Egln1,Atp6v0a4,Fam20a,Mts…
7_Member	GO Biological Processes	GO:0051480	regulation of cytosolic calcium ion concentration	-6.93897	-4.33861	46/391	11517,11549,12043,12159,12286,12291,12293,12297,12372,12778,13489,13617,13857,14062,14173,14745,14813,14816,14873,17357,18441,18595,18607,19219,19228,20312,22418,23832,57265,58994,65086,68039,68312,71912,74166,80901,103988,108058,109676,111173,217369,238161,238871,240660,320707,574402	Adcyap1r1,Adra1a,Bcl2,Bmp4,Cacna1a,Cacna1g,Cacna2d1,Cacnb3,Casq1,Ackr3,Drd2,Ednra,Epor,F2r,Fgf2,Lpar1,Grin2c,Grm1,Gsto1,Marcksl1,P2ry1,Pdgfra,Pdpk1,Ptger4,Pth1r,Cx3cl1,Wnt5a,Xcr1,Fzd2,Smpd3,Lpar3,Nmb,Gstm7,Jsrp1,Tmem38a,Cxcr6,Gck,Camk2d,Ank2,Erc1,Uts2r,Akap6,Pde4d,Slc35g1,Atp2b3,Gpr17
7_Member	GO Biological Processes	GO:0055080	cation homeostasis	-6.64963	-4.14239	72/755	11306,11421,11517,11549,11927,11938,12043,12159,12286,12291,12293,12297,12372,12778,13489,13616,13617,13857,14062,14151,14173,14745,14813,14816,14873,17357,18441,18595,18607,19219,19228,19746,20312,20656,22215,22418,22439,23832,23985,26425,56398,57138,57265,57816,58994,64051,65086,68039,68312,71912,74051,74166,76137,76376,80901,103988,105243,108058,109676,111173,112405,140494,208659,211401,217369…	Abcb7,Ace,Adcyap1r1,Adra1a,Atox1,Atp2a2,Bcl2,Bmp4,Cacna1a,Cacna1g,Cacna2d1,Cacnb3,Casq1,Ackr3,Drd2,Edn3,Ednra,Epor,F2r,Fech,Fgf2,Lpar1,Grin2c,Grm1,Gsto1,Marcksl1,P2ry1,Pdgfra,Pdpk1,Ptger4,Pth1r,Rhd,Cx3cl1,Sod2,Ube3a,Wnt5a,Xk,Xcr1,Slc26a4,Nubp1,Chp1,Slc12a5,Fzd2,Tesc,Smpd3,Sv2a,Lpar3,Nmb,Gstm7,Jsrp1,Steap2,Tmem38a,Mcur1,Slc24a2,Cxcr6,Gck,Slc9a3,Camk2d,Ank2,Erc1,Egln1,Atp6v0a4,Fam20a,Mtss1,Uts2r,Sl…
7_Member	GO Biological Processes	GO:0006873	cellular ion homeostasis	-6.41319	-3.93242	66/680	11306,11517,11549,11927,11938,12043,12159,12286,12291,12293,12297,12372,12778,13489,13616,13617,13857,14062,14173,14745,14813,14816,14873,17357,18441,18595,18605,18607,19219,19228,20312,22215,22418,22439,23832,26425,56398,57138,57265,57816,58994,64051,65086,68039,68312,69847,71912,74166,76137,76376,80901,103988,105243,108058,109676,111173,112405,140494,217369,226999,236794,238161,238871,240660,32…	Abcb7,Adcyap1r1,Adra1a,Atox1,Atp2a2,Bcl2,Bmp4,Cacna1a,Cacna1g,Cacna2d1,Cacnb3,Casq1,Ackr3,Drd2,Edn3,Ednra,Epor,F2r,Fgf2,Lpar1,Grin2c,Grm1,Gsto1,Marcksl1,P2ry1,Pdgfra,Enpp1,Pdpk1,Ptger4,Pth1r,Cx3cl1,Ube3a,Wnt5a,Xk,Xcr1,Nubp1,Chp1,Slc12a5,Fzd2,Tesc,Smpd3,Sv2a,Lpar3,Nmb,Gstm7,Wnk4,Jsrp1,Tmem38a,Mcur1,Slc24a2,Cxcr6,Gck,Slc9a3,Camk2d,Ank2,Erc1,Egln1,Atp6v0a4,Uts2r,Slc9a2,Slc9a6,Akap6,Pde4d,Slc35g1,Atp…
7_Member	GO Biological Processes	GO:0007204	positive regulation of cytosolic calcium ion concentration	-6.40314	-3.93242	41/344	11517,11549,12043,12159,12286,12291,12293,12297,12372,12778,13489,13617,13857,14062,14173,14745,14813,14816,14873,18441,18595,18607,19219,19228,20312,23832,57265,65086,68039,68312,71912,74166,80901,103988,108058,109676,111173,217369,238161,238871,574402	Adcyap1r1,Adra1a,Bcl2,Bmp4,Cacna1a,Cacna1g,Cacna2d1,Cacnb3,Casq1,Ackr3,Drd2,Ednra,Epor,F2r,Fgf2,Lpar1,Grin2c,Grm1,Gsto1,P2ry1,Pdgfra,Pdpk1,Ptger4,Pth1r,Cx3cl1,Xcr1,Fzd2,Lpar3,Nmb,Gstm7,Jsrp1,Tmem38a,Cxcr6,Gck,Camk2d,Ank2,Erc1,Uts2r,Akap6,Pde4d,Gpr17
7_Member	GO Biological Processes	GO:0060401	cytosolic calcium ion transport	-6.33655	-3.87277	27/180	11517,11549,11938,12043,12159,12291,12293,12297,12372,13489,13617,14062,14173,14219,14813,14873,18607,20312,23832,68312,71912,74166,76137,108058,109676,238161,238871	Adcyap1r1,Adra1a,Atp2a2,Bcl2,Bmp4,Cacna1g,Cacna2d1,Cacnb3,Casq1,Drd2,Ednra,F2r,Fgf2,Ccn2,Grin2c,Gsto1,Pdpk1,Cx3cl1,Xcr1,Gstm7,Jsrp1,Tmem38a,Mcur1,Camk2d,Ank2,Akap6,Pde4d
7_Member	GO Biological Processes	GO:0006874	cellular calcium ion homeostasis	-6.29583	-3.84033	52/491	11517,11549,11938,12043,12159,12286,12291,12293,12297,12372,12778,13489,13616,13617,13857,14062,14173,14745,14813,14816,14873,17357,18441,18595,18607,19219,19228,20312,22418,22439,23832,57265,58994,64051,65086,68039,68312,71912,74166,76137,76376,80901,103988,108058,109676,111173,217369,238161,238871,240660,320707,574402	Adcyap1r1,Adra1a,Atp2a2,Bcl2,Bmp4,Cacna1a,Cacna1g,Cacna2d1,Cacnb3,Casq1,Ackr3,Drd2,Edn3,Ednra,Epor,F2r,Fgf2,Lpar1,Grin2c,Grm1,Gsto1,Marcksl1,P2ry1,Pdgfra,Pdpk1,Ptger4,Pth1r,Cx3cl1,Wnt5a,Xk,Xcr1,Fzd2,Smpd3,Sv2a,Lpar3,Nmb,Gstm7,Jsrp1,Tmem38a,Mcur1,Slc24a2,Cxcr6,Gck,Camk2d,Ank2,Erc1,Uts2r,Akap6,Pde4d,Slc35g1,Atp2b3,Gpr17
7_Member	GO Biological Processes	GO:0055074	calcium ion homeostasis	-6.25569	-3.81211	53/506	11517,11549,11938,12043,12159,12286,12291,12293,12297,12372,12778,13489,13616,13617,13857,14062,14173,14745,14813,14816,14873,17357,18441,18595,18607,19219,19228,20312,22418,22439,23832,57265,58994,64051,65086,68039,68312,71912,74166,76137,76376,80901,103988,108058,109676,111173,208659,217369,238161,238871,240660,320707,574402	Adcyap1r1,Adra1a,Atp2a2,Bcl2,Bmp4,Cacna1a,Cacna1g,Cacna2d1,Cacnb3,Casq1,Ackr3,Drd2,Edn3,Ednra,Epor,F2r,Fgf2,Lpar1,Grin2c,Grm1,Gsto1,Marcksl1,P2ry1,Pdgfra,Pdpk1,Ptger4,Pth1r,Cx3cl1,Wnt5a,Xk,Xcr1,Fzd2,Smpd3,Sv2a,Lpar3,Nmb,Gstm7,Jsrp1,Tmem38a,Mcur1,Slc24a2,Cxcr6,Gck,Camk2d,Ank2,Erc1,Fam20a,Uts2r,Akap6,Pde4d,Slc35g1,Atp2b3,Gpr17
7_Member	GO Biological Processes	GO:0030003	cellular cation homeostasis	-6.08578	-3.68	64/666	11306,11517,11549,11927,11938,12043,12159,12286,12291,12293,12297,12372,12778,13489,13616,13617,13857,14062,14173,14745,14813,14816,14873,17357,18441,18595,18607,19219,19228,20312,22215,22418,22439,23832,26425,56398,57138,57265,57816,58994,64051,65086,68039,68312,71912,74166,76137,76376,80901,103988,105243,108058,109676,111173,112405,140494,217369,226999,236794,238161,238871,240660,320707,574402	Abcb7,Adcyap1r1,Adra1a,Atox1,Atp2a2,Bcl2,Bmp4,Cacna1a,Cacna1g,Cacna2d1,Cacnb3,Casq1,Ackr3,Drd2,Edn3,Ednra,Epor,F2r,Fgf2,Lpar1,Grin2c,Grm1,Gsto1,Marcksl1,P2ry1,Pdgfra,Pdpk1,Ptger4,Pth1r,Cx3cl1,Ube3a,Wnt5a,Xk,Xcr1,Nubp1,Chp1,Slc12a5,Fzd2,Tesc,Smpd3,Sv2a,Lpar3,Nmb,Gstm7,Jsrp1,Tmem38a,Mcur1,Slc24a2,Cxcr6,Gck,Slc9a3,Camk2d,Ank2,Erc1,Egln1,Atp6v0a4,Uts2r,Slc9a2,Slc9a6,Akap6,Pde4d,Slc35g1,Atp2b3,Gpr17
7_Member	GO Biological Processes	GO:0055065	metal ion homeostasis	-6.0033	-3.61525	65/684	11306,11421,11517,11549,11927,11938,12043,12159,12286,12291,12293,12297,12372,12778,13489,13616,13617,13857,14062,14151,14173,14745,14813,14816,14873,17357,18441,18595,18607,19219,19228,19746,20312,20656,22418,22439,23832,26425,57138,57265,57816,58994,64051,65086,68039,68312,71912,74051,74166,76137,76376,80901,103988,108058,109676,111173,112405,208659,211401,217369,238161,238871,240660,320707,574…	Abcb7,Ace,Adcyap1r1,Adra1a,Atox1,Atp2a2,Bcl2,Bmp4,Cacna1a,Cacna1g,Cacna2d1,Cacnb3,Casq1,Ackr3,Drd2,Edn3,Ednra,Epor,F2r,Fech,Fgf2,Lpar1,Grin2c,Grm1,Gsto1,Marcksl1,P2ry1,Pdgfra,Pdpk1,Ptger4,Pth1r,Rhd,Cx3cl1,Sod2,Wnt5a,Xk,Xcr1,Nubp1,Slc12a5,Fzd2,Tesc,Smpd3,Sv2a,Lpar3,Nmb,Gstm7,Jsrp1,Steap2,Tmem38a,Mcur1,Slc24a2,Cxcr6,Gck,Camk2d,Ank2,Erc1,Egln1,Fam20a,Mtss1,Uts2r,Akap6,Pde4d,Slc35g1,Atp2b3,Gpr17
7_Member	GO Biological Processes	GO:0034764	positive regulation of transmembrane transport	-5.80198	-3.46829	31/238	11636,11689,12159,12293,12297,12372,13616,13617,13869,14062,14873,16000,16337,16509,18260,18607,20312,24012,24014,56398,57816,67389,68312,69847,76686,104215,109676,193003,230899,237542,238161	Ak1,Alox5,Bmp4,Cacna2d1,Cacnb3,Casq1,Edn3,Ednra,Erbb4,F2r,Gsto1,Igf1,Insr,Kcne1,Ocln,Pdpk1,Cx3cl1,Rgs7,Rnasel,Chp1,Tesc,C1qtnf12,Gstm7,Wnk4,Clip3,Rhoq,Ank2,Pirt,Nppa,Osbpl8,Akap6
7_Member	GO Biological Processes	GO:0072507	divalent inorganic cation homeostasis	-5.78831	-3.46471	54/538	11517,11549,11938,12043,12159,12286,12291,12293,12297,12372,12778,13489,13616,13617,13857,14062,14173,14745,14813,14816,14873,17357,18441,18595,18607,19219,19228,20312,22418,22439,23832,57265,58994,64051,65086,68039,68312,71912,74166,76137,76376,80901,103988,108058,109676,111173,208659,211401,217369,238161,238871,240660,320707,574402	Adcyap1r1,Adra1a,Atp2a2,Bcl2,Bmp4,Cacna1a,Cacna1g,Cacna2d1,Cacnb3,Casq1,Ackr3,Drd2,Edn3,Ednra,Epor,F2r,Fgf2,Lpar1,Grin2c,Grm1,Gsto1,Marcksl1,P2ry1,Pdgfra,Pdpk1,Ptger4,Pth1r,Cx3cl1,Wnt5a,Xk,Xcr1,Fzd2,Smpd3,Sv2a,Lpar3,Nmb,Gstm7,Jsrp1,Tmem38a,Mcur1,Slc24a2,Cxcr6,Gck,Camk2d,Ank2,Erc1,Fam20a,Mtss1,Uts2r,Akap6,Pde4d,Slc35g1,Atp2b3,Gpr17
7_Member	GO Biological Processes	GO:0010959	regulation of metal ion transport	-5.75955	-3.44582	46/430	11421,11517,12043,12159,12257,12286,12291,12293,12297,12372,13489,13616,13617,13645,14062,14681,14873,16000,16509,17691,18607,20312,24012,26556,26557,56398,56461,57816,59095,65086,67149,68312,69847,70729,71912,74166,76742,103988,105243,108058,109676,230899,238161,238871,333433,545622	Ace,Adcyap1r1,Bcl2,Bmp4,Tspo,Cacna1a,Cacna1g,Cacna2d1,Cacnb3,Casq1,Drd2,Edn3,Ednra,Egf,F2r,Gnao1,Gsto1,Igf1,Kcne1,Sik1,Pdpk1,Cx3cl1,Rgs7,Homer1,Homer2,Chp1,Kcnip3,Tesc,Fxyd6,Lpar3,Nkain1,Gstm7,Wnk4,Nos1ap,Jsrp1,Tmem38a,Snx27,Gck,Slc9a3,Camk2d,Ank2,Nppa,Akap6,Pde4d,Gpd1l,Ptpn3
7_Member	GO Biological Processes	GO:0072503	cellular divalent inorganic cation homeostasis	-5.67205	-3.37272	52/515	11517,11549,11938,12043,12159,12286,12291,12293,12297,12372,12778,13489,13616,13617,13857,14062,14173,14745,14813,14816,14873,17357,18441,18595,18607,19219,19228,20312,22418,22439,23832,57265,58994,64051,65086,68039,68312,71912,74166,76137,76376,80901,103988,108058,109676,111173,217369,238161,238871,240660,320707,574402	Adcyap1r1,Adra1a,Atp2a2,Bcl2,Bmp4,Cacna1a,Cacna1g,Cacna2d1,Cacnb3,Casq1,Ackr3,Drd2,Edn3,Ednra,Epor,F2r,Fgf2,Lpar1,Grin2c,Grm1,Gsto1,Marcksl1,P2ry1,Pdgfra,Pdpk1,Ptger4,Pth1r,Cx3cl1,Wnt5a,Xk,Xcr1,Fzd2,Smpd3,Sv2a,Lpar3,Nmb,Gstm7,Jsrp1,Tmem38a,Mcur1,Slc24a2,Cxcr6,Gck,Camk2d,Ank2,Erc1,Uts2r,Akap6,Pde4d,Slc35g1,Atp2b3,Gpr17
7_Member	GO Biological Processes	GO:0070588	calcium ion transmembrane transport	-5.44794	-3.17159	35/297	11938,12159,12286,12291,12292,12293,12297,12372,13489,13617,14062,14173,14813,14873,16509,17357,18607,20312,23832,54378,55991,58226,68312,70729,71912,74166,76137,76376,108058,109676,111173,230899,238161,238871,338370	Atp2a2,Bmp4,Cacna1a,Cacna1g,Cacna1s,Cacna2d1,Cacnb3,Casq1,Drd2,Ednra,F2r,Fgf2,Grin2c,Gsto1,Kcne1,Marcksl1,Pdpk1,Cx3cl1,Xcr1,Cacng6,Panx1,Cacna1h,Gstm7,Nos1ap,Jsrp1,Tmem38a,Mcur1,Slc24a2,Camk2d,Ank2,Erc1,Nppa,Akap6,Pde4d,Nalcn
7_Member	GO Biological Processes	GO:0060402	calcium ion transport into cytosol	-5.41759	-3.15448	24/166	11517,11549,12043,12159,12291,12293,12297,12372,13489,13617,14062,14173,14813,14873,18607,20312,23832,68312,71912,74166,108058,109676,238161,238871	Adcyap1r1,Adra1a,Bcl2,Bmp4,Cacna1g,Cacna2d1,Cacnb3,Casq1,Drd2,Ednra,F2r,Fgf2,Grin2c,Gsto1,Pdpk1,Cx3cl1,Xcr1,Gstm7,Jsrp1,Tmem38a,Camk2d,Ank2,Akap6,Pde4d
7_Member	GO Biological Processes	GO:0006875	cellular metal ion homeostasis	-5.24425	-3.02253	57/604	11306,11517,11549,11927,11938,12043,12159,12286,12291,12293,12297,12372,12778,13489,13616,13617,13857,14062,14173,14745,14813,14816,14873,17357,18441,18595,18607,19219,19228,20312,22418,22439,23832,26425,57265,57816,58994,64051,65086,68039,68312,71912,74166,76137,76376,80901,103988,108058,109676,111173,112405,217369,238161,238871,240660,320707,574402	Abcb7,Adcyap1r1,Adra1a,Atox1,Atp2a2,Bcl2,Bmp4,Cacna1a,Cacna1g,Cacna2d1,Cacnb3,Casq1,Ackr3,Drd2,Edn3,Ednra,Epor,F2r,Fgf2,Lpar1,Grin2c,Grm1,Gsto1,Marcksl1,P2ry1,Pdgfra,Pdpk1,Ptger4,Pth1r,Cx3cl1,Wnt5a,Xk,Xcr1,Nubp1,Fzd2,Tesc,Smpd3,Sv2a,Lpar3,Nmb,Gstm7,Jsrp1,Tmem38a,Mcur1,Slc24a2,Cxcr6,Gck,Camk2d,Ank2,Erc1,Egln1,Uts2r,Akap6,Pde4d,Slc35g1,Atp2b3,Gpr17
7_Member	GO Biological Processes	GO:0051924	regulation of calcium ion transport	-4.70059	-2.57101	32/282	11421,11517,12043,12159,12257,12286,12291,12293,12297,12372,13489,13617,13645,14062,14681,14873,16000,16509,18607,20312,26556,26557,65086,68312,70729,71912,74166,108058,109676,230899,238161,238871	Ace,Adcyap1r1,Bcl2,Bmp4,Tspo,Cacna1a,Cacna1g,Cacna2d1,Cacnb3,Casq1,Drd2,Ednra,Egf,F2r,Gnao1,Gsto1,Igf1,Kcne1,Pdpk1,Cx3cl1,Homer1,Homer2,Lpar3,Gstm7,Nos1ap,Jsrp1,Tmem38a,Camk2d,Ank2,Nppa,Akap6,Pde4d
7_Member	GO Biological Processes	GO:0010880	regulation of release of sequestered calcium ion into cytosol by sarcoplasmic reticulum	-4.59024	-2.49445	7/19	12372,14873,68312,74166,108058,109676,238871	Casq1,Gsto1,Gstm7,Tmem38a,Camk2d,Ank2,Pde4d
7_Member	GO Biological Processes	GO:1904062	regulation of cation transmembrane transport	-4.42873	-2.39885	37/358	11689,12159,12286,12293,12297,12372,13489,13616,13617,14062,14873,16509,18607,20312,22160,24012,26556,56398,56461,57816,59095,68312,69847,70729,71912,74166,76742,108058,109676,193003,212933,230899,238161,238871,269994,333433,545622	Alox5,Bmp4,Cacna1a,Cacna2d1,Cacnb3,Casq1,Drd2,Edn3,Ednra,F2r,Gsto1,Kcne1,Pdpk1,Cx3cl1,Twist1,Rgs7,Homer1,Chp1,Kcnip3,Tesc,Fxyd6,Gstm7,Wnk4,Nos1ap,Jsrp1,Tmem38a,Snx27,Camk2d,Ank2,Pirt,Pm20d1,Nppa,Akap6,Pde4d,Gsg1l,Gpd1l,Ptpn3
7_Member	GO Biological Processes	GO:0032409	regulation of transporter activity	-4.33716	-2.32932	31/281	11689,12043,12159,12286,12293,12297,12372,13489,14873,16337,16509,22160,26556,56398,57816,59095,68312,69847,70729,71912,76742,108058,109676,193003,212933,230899,238161,238871,269994,333433,545622	Alox5,Bcl2,Bmp4,Cacna1a,Cacna2d1,Cacnb3,Casq1,Drd2,Gsto1,Insr,Kcne1,Twist1,Homer1,Chp1,Tesc,Fxyd6,Gstm7,Wnk4,Nos1ap,Jsrp1,Snx27,Camk2d,Ank2,Pirt,Pm20d1,Nppa,Akap6,Pde4d,Gsg1l,Gpd1l,Ptpn3
7_Member	GO Biological Processes	GO:1901019	regulation of calcium ion transmembrane transporter activity	-4.276	-2.28705	15/91	12159,12286,12293,12297,12372,13489,14873,16509,68312,70729,71912,109676,230899,238161,238871	Bmp4,Cacna1a,Cacna2d1,Cacnb3,Casq1,Drd2,Gsto1,Kcne1,Gstm7,Nos1ap,Jsrp1,Ank2,Nppa,Akap6,Pde4d
7_Member	GO Biological Processes	GO:0014808	release of sequestered calcium ion into cytosol by sarcoplasmic reticulum	-4.26606	-2.2817	7/21	12372,14873,68312,74166,108058,109676,238871	Casq1,Gsto1,Gstm7,Tmem38a,Camk2d,Ank2,Pde4d
7_Member	GO Biological Processes	GO:0022898	regulation of transmembrane transporter activity	-4.24509	-2.27262	30/271	11689,12043,12159,12286,12293,12297,12372,13489,14873,16509,22160,26556,56398,57816,59095,68312,69847,70729,71912,76742,108058,109676,193003,212933,230899,238161,238871,269994,333433,545622	Alox5,Bcl2,Bmp4,Cacna1a,Cacna2d1,Cacnb3,Casq1,Drd2,Gsto1,Kcne1,Twist1,Homer1,Chp1,Tesc,Fxyd6,Gstm7,Wnk4,Nos1ap,Jsrp1,Snx27,Camk2d,Ank2,Pirt,Pm20d1,Nppa,Akap6,Pde4d,Gsg1l,Gpd1l,Ptpn3
7_Member	GO Biological Processes	GO:0010522	regulation of calcium ion transport into cytosol	-4.197	-2.23708	16/103	11517,12043,12159,12372,13617,14062,14873,18607,20312,68312,71912,74166,108058,109676,238161,238871	Adcyap1r1,Bcl2,Bmp4,Casq1,Ednra,F2r,Gsto1,Pdpk1,Cx3cl1,Gstm7,Jsrp1,Tmem38a,Camk2d,Ank2,Akap6,Pde4d
7_Member	GO Biological Processes	GO:0070296	sarcoplasmic reticulum calcium ion transport	-4.13735	-2.19649	8/29	11938,12372,14873,68312,74166,108058,109676,238871	Atp2a2,Casq1,Gsto1,Gstm7,Tmem38a,Camk2d,Ank2,Pde4d
7_Member	GO Biological Processes	GO:1903514	release of sequestered calcium ion into cytosol by endoplasmic reticulum	-4.11921	-2.18775	7/22	12372,14873,68312,74166,108058,109676,238871	Casq1,Gsto1,Gstm7,Tmem38a,Camk2d,Ank2,Pde4d
7_Member	GO Biological Processes	GO:1904064	positive regulation of cation transmembrane transport	-3.95062	-2.06042	21/166	11689,12159,12293,12297,12372,13616,13617,14062,14873,16509,18607,20312,24012,56398,57816,68312,69847,109676,193003,230899,238161	Alox5,Bmp4,Cacna2d1,Cacnb3,Casq1,Edn3,Ednra,F2r,Gsto1,Kcne1,Pdpk1,Cx3cl1,Rgs7,Chp1,Tesc,Gstm7,Wnk4,Ank2,Pirt,Nppa,Akap6
7_Member	GO Biological Processes	GO:1903169	regulation of calcium ion transmembrane transport	-3.83939	-1.97595	21/169	12159,12286,12293,12297,12372,13489,13617,14062,14873,16509,18607,20312,68312,70729,71912,74166,108058,109676,230899,238161,238871	Bmp4,Cacna1a,Cacna2d1,Cacnb3,Casq1,Drd2,Ednra,F2r,Gsto1,Kcne1,Pdpk1,Cx3cl1,Gstm7,Nos1ap,Jsrp1,Tmem38a,Camk2d,Ank2,Nppa,Akap6,Pde4d
7_Member	GO Biological Processes	GO:1901021	positive regulation of calcium ion transmembrane transporter activity	-3.83416	-1.97244	9/40	12159,12293,12297,12372,14873,16509,68312,109676,238161	Bmp4,Cacna2d1,Cacnb3,Casq1,Gsto1,Kcne1,Gstm7,Ank2,Akap6
7_Member	GO Biological Processes	GO:0051279	regulation of release of sequestered calcium ion into cytosol	-3.7766	-1.93089	13/79	12372,13617,14062,14873,18607,20312,68312,71912,74166,108058,109676,238161,238871	Casq1,Ednra,F2r,Gsto1,Pdpk1,Cx3cl1,Gstm7,Jsrp1,Tmem38a,Camk2d,Ank2,Akap6,Pde4d
7_Member	GO Biological Processes	GO:1904427	positive regulation of calcium ion transmembrane transport	-3.60991	-1.82537	13/82	12159,12293,12297,12372,13617,14062,14873,16509,18607,20312,68312,109676,238161	Bmp4,Cacna2d1,Cacnb3,Casq1,Ednra,F2r,Gsto1,Kcne1,Pdpk1,Cx3cl1,Gstm7,Ank2,Akap6
7_Member	GO Biological Processes	GO:0043270	positive regulation of ion transport	-3.50681	-1.74981	32/326	11517,11689,11980,12159,12257,12293,12297,12372,13489,13616,13617,14062,14873,16509,18441,18607,20312,24012,26556,56398,57816,65086,68312,68585,69847,76257,109676,193003,230899,238161,268860,333433	Adcyap1r1,Alox5,Atp8a1,Bmp4,Tspo,Cacna2d1,Cacnb3,Casq1,Drd2,Edn3,Ednra,F2r,Gsto1,Kcne1,P2ry1,Pdpk1,Cx3cl1,Rgs7,Homer1,Chp1,Tesc,Lpar3,Gstm7,Rtn4,Wnk4,Slc38a3,Ank2,Pirt,Nppa,Akap6,Abat,Gpd1l
7_Member	GO Biological Processes	GO:0034767	positive regulation of ion transmembrane transport	-3.39321	-1.66412	21/182	11689,12159,12293,12297,12372,13616,13617,14062,14873,16509,18607,20312,24012,56398,57816,68312,69847,109676,193003,230899,238161	Alox5,Bmp4,Cacna2d1,Cacnb3,Casq1,Edn3,Ednra,F2r,Gsto1,Kcne1,Pdpk1,Cx3cl1,Rgs7,Chp1,Tesc,Gstm7,Wnk4,Ank2,Pirt,Nppa,Akap6
7_Member	GO Biological Processes	GO:0032412	regulation of ion transmembrane transporter activity	-3.378	-1.6527	27/262	11689,12159,12286,12293,12297,12372,13489,14873,16509,26556,56398,57816,59095,68312,69847,70729,71912,76742,108058,109676,193003,230899,238161,238871,269994,333433,545622	Alox5,Bmp4,Cacna1a,Cacna2d1,Cacnb3,Casq1,Drd2,Gsto1,Kcne1,Homer1,Chp1,Tesc,Fxyd6,Gstm7,Wnk4,Nos1ap,Jsrp1,Snx27,Camk2d,Ank2,Pirt,Nppa,Akap6,Pde4d,Gsg1l,Gpd1l,Ptpn3
7_Member	GO Biological Processes	GO:0051209	release of sequestered calcium ion into cytosol	-3.32621	-1.61939	16/122	12372,13489,13617,14062,14173,14873,18607,20312,23832,68312,71912,74166,108058,109676,238161,238871	Casq1,Drd2,Ednra,F2r,Fgf2,Gsto1,Pdpk1,Cx3cl1,Xcr1,Gstm7,Jsrp1,Tmem38a,Camk2d,Ank2,Akap6,Pde4d
7_Member	GO Biological Processes	GO:0051928	positive regulation of calcium ion transport	-3.28881	-1.59036	17/135	11517,12159,12257,12293,12297,12372,13617,14062,14873,16509,18607,20312,26556,65086,68312,109676,238161	Adcyap1r1,Bmp4,Tspo,Cacna2d1,Cacnb3,Casq1,Ednra,F2r,Gsto1,Kcne1,Pdpk1,Cx3cl1,Homer1,Lpar3,Gstm7,Ank2,Akap6
7_Member	GO Biological Processes	GO:0051283	negative regulation of sequestering of calcium ion	-3.28629	-1.58902	16/123	12372,13489,13617,14062,14173,14873,18607,20312,23832,68312,71912,74166,108058,109676,238161,238871	Casq1,Drd2,Ednra,F2r,Fgf2,Gsto1,Pdpk1,Cx3cl1,Xcr1,Gstm7,Jsrp1,Tmem38a,Camk2d,Ank2,Akap6,Pde4d
7_Member	GO Biological Processes	GO:0051282	regulation of sequestering of calcium ion	-3.208	-1.53035	16/125	12372,13489,13617,14062,14173,14873,18607,20312,23832,68312,71912,74166,108058,109676,238161,238871	Casq1,Drd2,Ednra,F2r,Fgf2,Gsto1,Pdpk1,Cx3cl1,Xcr1,Gstm7,Jsrp1,Tmem38a,Camk2d,Ank2,Akap6,Pde4d
7_Member	GO Biological Processes	GO:0051208	sequestering of calcium ion	-3.16961	-1.50529	16/126	12372,13489,13617,14062,14173,14873,18607,20312,23832,68312,71912,74166,108058,109676,238161,238871	Casq1,Drd2,Ednra,F2r,Fgf2,Gsto1,Pdpk1,Cx3cl1,Xcr1,Gstm7,Jsrp1,Tmem38a,Camk2d,Ank2,Akap6,Pde4d
7_Member	GO Biological Processes	GO:0032414	positive regulation of ion transmembrane transporter activity	-3.08974	-1.4509	15/116	11689,12159,12293,12297,12372,14873,16509,56398,57816,68312,69847,109676,193003,230899,238161	Alox5,Bmp4,Cacna2d1,Cacnb3,Casq1,Gsto1,Kcne1,Chp1,Tesc,Gstm7,Wnk4,Ank2,Pirt,Nppa,Akap6
7_Member	GO Biological Processes	GO:0010524	positive regulation of calcium ion transport into cytosol	-3.07786	-1.44517	10/60	11517,12159,12372,13617,14062,14873,18607,20312,68312,238161	Adcyap1r1,Bmp4,Casq1,Ednra,F2r,Gsto1,Pdpk1,Cx3cl1,Gstm7,Akap6
7_Member	GO Biological Processes	GO:0051281	positive regulation of release of sequestered calcium ion into cytosol	-3.02565	-1.41013	8/41	12372,13617,14062,14873,18607,20312,68312,238161	Casq1,Ednra,F2r,Gsto1,Pdpk1,Cx3cl1,Gstm7,Akap6
7_Member	GO Biological Processes	GO:0097553	calcium ion transmembrane import into cytosol	-2.96837	-1.36135	17/144	12372,13489,13617,14062,14173,14813,14873,18607,20312,23832,68312,71912,74166,108058,109676,238161,238871	Casq1,Drd2,Ednra,F2r,Fgf2,Grin2c,Gsto1,Pdpk1,Cx3cl1,Xcr1,Gstm7,Jsrp1,Tmem38a,Camk2d,Ank2,Akap6,Pde4d
7_Member	GO Biological Processes	GO:0032411	positive regulation of transporter activity	-2.82703	-1.25411	15/123	11689,12159,12293,12297,12372,14873,16509,56398,57816,68312,69847,109676,193003,230899,238161	Alox5,Bmp4,Cacna2d1,Cacnb3,Casq1,Gsto1,Kcne1,Chp1,Tesc,Gstm7,Wnk4,Ank2,Pirt,Nppa,Akap6
7_Member	GO Biological Processes	GO:2001257	regulation of cation channel activity	-2.7806	-1.21941	19/176	12159,12286,12293,12297,12372,13489,14873,16509,26556,68312,70729,71912,76742,109676,193003,230899,238161,238871,269994	Bmp4,Cacna1a,Cacna2d1,Cacnb3,Casq1,Drd2,Gsto1,Kcne1,Homer1,Gstm7,Nos1ap,Jsrp1,Snx27,Ank2,Pirt,Nppa,Akap6,Pde4d,Gsg1l
7_Member	GO Biological Processes	GO:2001259	positive regulation of cation channel activity	-2.71248	-1.16952	11/78	12159,12293,12297,12372,14873,16509,68312,109676,193003,230899,238161	Bmp4,Cacna2d1,Cacnb3,Casq1,Gsto1,Kcne1,Gstm7,Ank2,Pirt,Nppa,Akap6
7_Member	GO Biological Processes	GO:0051235	maintenance of location	-2.3719	-0.948829	29/337	12257,12372,13489,13617,13660,14062,14173,14809,14828,14873,15277,16852,18605,18607,19013,20312,23832,56320,67800,68312,71912,72961,74166,105785,108058,109676,237542,238161,238871	Tspo,Casq1,Drd2,Ednra,Ehd1,F2r,Fgf2,Grik5,Hspa5,Gsto1,Hk2,Lgals1,Enpp1,Pdpk1,Ppara,Cx3cl1,Xcr1,Dbn1,Dgat2,Gstm7,Jsrp1,Slc17a7,Tmem38a,Kdelr3,Camk2d,Ank2,Osbpl8,Akap6,Pde4d
8_Summary	GO Biological Processes	GO:0001944	vasculature development	-8.02051	-5.15533	77/767	11421,11552,12159,12628,12702,12778,12828,12837,12842,12843,12845,13179,13617,13645,13655,13845,13857,14173,14219,14726,14775,15111,15258,15277,15370,15586,16000,16194,16576,16948,17130,17242,17390,18212,18576,18595,18606,18607,19058,19108,19219,19223,19242,19378,19876,20204,20312,20656,20677,20692,21412,21802,22411,22418,22433,51801,53415,53614,64817,65255,66515,68585,68792,69219,71461,73230,937…	Ace,Adra2b,Bmp4,Cfh,Socs3,Ackr3,Col4a3,Col8a1,Col1a1,Col1a2,Comp,Dcn,Ednra,Egf,Egr3,Ephb3,Epor,Fgf2,Ccn2,Pdpn,Gpx1,Hand2,Hipk2,Hk2,Nr4a1,Hyal1,Igf1,Il6ra,Kif7,Lox,Smad6,Mdk,Mmp2,Ntrk2,Pde3b,Pdgfra,Enpp2,Pdpk1,Ppp3r1,Prkx,Ptger4,Ptgis,Ptn,Aldh1a2,Robo1,Prrx2,Cx3cl1,Sod2,Sox4,Sparc,Tcf21,Tgfa,Wnt11,Wnt5a,Xbp1,Ramp1,Htatip2,Reck,Svep1,Asb4,Cul7,Rtn4,Srpx2,Ddah1,Ptk7,Bmper,Immp2l,Loxl2,Emilin1,Egln1,…
8_Member	GO Biological Processes	GO:0001944	vasculature development	-8.02051	-5.15533	77/767	11421,11552,12159,12628,12702,12778,12828,12837,12842,12843,12845,13179,13617,13645,13655,13845,13857,14173,14219,14726,14775,15111,15258,15277,15370,15586,16000,16194,16576,16948,17130,17242,17390,18212,18576,18595,18606,18607,19058,19108,19219,19223,19242,19378,19876,20204,20312,20656,20677,20692,21412,21802,22411,22418,22433,51801,53415,53614,64817,65255,66515,68585,68792,69219,71461,73230,937…	Ace,Adra2b,Bmp4,Cfh,Socs3,Ackr3,Col4a3,Col8a1,Col1a1,Col1a2,Comp,Dcn,Ednra,Egf,Egr3,Ephb3,Epor,Fgf2,Ccn2,Pdpn,Gpx1,Hand2,Hipk2,Hk2,Nr4a1,Hyal1,Igf1,Il6ra,Kif7,Lox,Smad6,Mdk,Mmp2,Ntrk2,Pde3b,Pdgfra,Enpp2,Pdpk1,Ppp3r1,Prkx,Ptger4,Ptgis,Ptn,Aldh1a2,Robo1,Prrx2,Cx3cl1,Sod2,Sox4,Sparc,Tcf21,Tgfa,Wnt11,Wnt5a,Xbp1,Ramp1,Htatip2,Reck,Svep1,Asb4,Cul7,Rtn4,Srpx2,Ddah1,Ptk7,Bmper,Immp2l,Loxl2,Emilin1,Egln1,…
8_Member	GO Biological Processes	GO:0072358	cardiovascular system development	-7.70588	-4.93413	77/780	11421,11552,12159,12628,12702,12778,12828,12837,12842,12843,12845,13179,13617,13645,13655,13845,13857,14173,14219,14726,14775,15111,15258,15277,15370,15586,16000,16194,16576,16948,17130,17242,17390,18212,18576,18595,18606,18607,19058,19108,19219,19223,19242,19378,19876,20204,20312,20656,20677,20692,21412,21802,22411,22418,22433,51801,53415,53614,64817,65255,66515,68585,68792,69219,71461,73230,937…	Ace,Adra2b,Bmp4,Cfh,Socs3,Ackr3,Col4a3,Col8a1,Col1a1,Col1a2,Comp,Dcn,Ednra,Egf,Egr3,Ephb3,Epor,Fgf2,Ccn2,Pdpn,Gpx1,Hand2,Hipk2,Hk2,Nr4a1,Hyal1,Igf1,Il6ra,Kif7,Lox,Smad6,Mdk,Mmp2,Ntrk2,Pde3b,Pdgfra,Enpp2,Pdpk1,Ppp3r1,Prkx,Ptger4,Ptgis,Ptn,Aldh1a2,Robo1,Prrx2,Cx3cl1,Sod2,Sox4,Sparc,Tcf21,Tgfa,Wnt11,Wnt5a,Xbp1,Ramp1,Htatip2,Reck,Svep1,Asb4,Cul7,Rtn4,Srpx2,Ddah1,Ptk7,Bmper,Immp2l,Loxl2,Emilin1,Egln1,…
8_Member	GO Biological Processes	GO:0048514	blood vessel morphogenesis	-6.89176	-4.31884	64/632	11421,11552,12159,12628,12778,12828,12837,12845,13179,13617,13645,13655,13845,13857,14173,14219,14775,15111,15258,15277,15370,15586,16948,17130,17242,17390,18212,18576,18595,18606,18607,19058,19108,19219,19223,19242,19876,20204,20312,20677,20692,21412,21802,22411,22418,22433,51801,53415,53614,65255,66515,68585,68792,69219,73230,94352,100952,112405,217369,231532,240725,243912,269831,329941	Ace,Adra2b,Bmp4,Cfh,Ackr3,Col4a3,Col8a1,Comp,Dcn,Ednra,Egf,Egr3,Ephb3,Epor,Fgf2,Ccn2,Gpx1,Hand2,Hipk2,Hk2,Nr4a1,Hyal1,Lox,Smad6,Mdk,Mmp2,Ntrk2,Pde3b,Pdgfra,Enpp2,Pdpk1,Ppp3r1,Prkx,Ptger4,Ptgis,Ptn,Robo1,Prrx2,Cx3cl1,Sox4,Sparc,Tcf21,Tgfa,Wnt11,Wnt5a,Xbp1,Ramp1,Htatip2,Reck,Asb4,Cul7,Rtn4,Srpx2,Ddah1,Bmper,Loxl2,Emilin1,Egln1,Uts2r,Arhgap24,Sulf1,Hspb6,Tspan12,Col8a2
8_Member	GO Biological Processes	GO:0001568	blood vessel development	-6.86969	-4.30554	71/731	11421,11552,12159,12628,12702,12778,12828,12837,12842,12843,12845,13179,13617,13645,13655,13845,13857,14173,14219,14775,15111,15258,15277,15370,15586,16194,16576,16948,17130,17242,17390,18212,18576,18595,18606,18607,19058,19108,19219,19223,19242,19378,19876,20204,20312,20677,20692,21412,21802,22411,22418,22433,51801,53415,53614,65255,66515,68585,68792,69219,71461,73230,94352,100952,112405,217369,…	Ace,Adra2b,Bmp4,Cfh,Socs3,Ackr3,Col4a3,Col8a1,Col1a1,Col1a2,Comp,Dcn,Ednra,Egf,Egr3,Ephb3,Epor,Fgf2,Ccn2,Gpx1,Hand2,Hipk2,Hk2,Nr4a1,Hyal1,Il6ra,Kif7,Lox,Smad6,Mdk,Mmp2,Ntrk2,Pde3b,Pdgfra,Enpp2,Pdpk1,Ppp3r1,Prkx,Ptger4,Ptgis,Ptn,Aldh1a2,Robo1,Prrx2,Cx3cl1,Sox4,Sparc,Tcf21,Tgfa,Wnt11,Wnt5a,Xbp1,Ramp1,Htatip2,Reck,Asb4,Cul7,Rtn4,Srpx2,Ddah1,Ptk7,Bmper,Loxl2,Emilin1,Egln1,Uts2r,Arhgap24,Sulf1,Hspb6,T…
8_Member	GO Biological Processes	GO:0001525	angiogenesis	-5.86713	-3.51783	53/521	11421,11552,12159,12628,12778,12828,12837,13179,13617,13645,13655,13845,14173,14219,14775,15111,15258,15277,15370,15586,17242,17390,18576,18595,18606,18607,19058,19108,19223,19242,19876,20312,20692,21412,21802,22418,22433,51801,53415,53614,68585,68792,69219,73230,94352,100952,112405,217369,231532,240725,243912,269831,329941	Ace,Adra2b,Bmp4,Cfh,Ackr3,Col4a3,Col8a1,Dcn,Ednra,Egf,Egr3,Ephb3,Fgf2,Ccn2,Gpx1,Hand2,Hipk2,Hk2,Nr4a1,Hyal1,Mdk,Mmp2,Pde3b,Pdgfra,Enpp2,Pdpk1,Ppp3r1,Prkx,Ptgis,Ptn,Robo1,Cx3cl1,Sparc,Tcf21,Tgfa,Wnt5a,Xbp1,Ramp1,Htatip2,Reck,Rtn4,Srpx2,Ddah1,Bmper,Loxl2,Emilin1,Egln1,Uts2r,Arhgap24,Sulf1,Hspb6,Tspan12,Col8a2
8_Member	GO Biological Processes	GO:0050673	epithelial cell proliferation	-5.26229	-3.0326	45/435	11983,12159,12399,12444,12828,12837,13123,13617,13655,13869,14173,14632,14775,15370,15586,16000,17242,18607,18612,19108,19242,19275,19378,19876,20682,20692,21802,21828,22160,22418,22433,67694,68585,68949,73230,94352,110351,114142,211401,214498,216439,240725,257632,329941,380614	Atpif1,Bmp4,Runx3,Ccnd2,Col4a3,Col8a1,Cyp7b1,Ednra,Egr3,Erbb4,Fgf2,Gli1,Gpx1,Nr4a1,Hyal1,Igf1,Mdk,Pdpk1,Etv4,Prkx,Ptn,Ptprn,Aldh1a2,Robo1,Sox9,Sparc,Tgfa,Thbs4,Twist1,Wnt5a,Xbp1,Ift74,Rtn4,Zfas1,Bmper,Loxl2,Rap1gap,Foxp2,Mtss1,Cdc73,Agap2,Sulf1,Nod2,Col8a2,Intu
8_Member	GO Biological Processes	GO:0050678	regulation of epithelial cell proliferation	-5.25638	-3.0307	40/368	11983,12159,12399,12444,12828,13123,13617,13655,13869,14173,14632,14775,15370,15586,16000,17242,18607,18612,19242,19275,19378,19876,20682,20692,21802,21828,22160,22418,22433,67694,68585,68949,110351,114142,211401,214498,216439,240725,257632,380614	Atpif1,Bmp4,Runx3,Ccnd2,Col4a3,Cyp7b1,Ednra,Egr3,Erbb4,Fgf2,Gli1,Gpx1,Nr4a1,Hyal1,Igf1,Mdk,Pdpk1,Etv4,Ptn,Ptprn,Aldh1a2,Robo1,Sox9,Sparc,Tgfa,Thbs4,Twist1,Wnt5a,Xbp1,Ift74,Rtn4,Zfas1,Rap1gap,Foxp2,Mtss1,Cdc73,Agap2,Sulf1,Nod2,Intu
8_Member	GO Biological Processes	GO:0001667	ameboidal-type cell migration	-3.69868	-1.88629	39/417	11475,11881,12159,13179,13616,13655,13869,14173,14573,14775,15111,15370,15586,16000,18188,18606,18607,19108,19713,19876,20347,20360,20682,20692,20779,21857,22160,22411,22418,58233,68328,68585,68792,68813,73230,76707,94352,114886,320795	Acta2,Arsb,Bmp4,Dcn,Edn3,Egr3,Erbb4,Fgf2,Gdnf,Gpx1,Hand2,Nr4a1,Hyal1,Igf1,Nrtn,Enpp2,Pdpk1,Prkx,Ret,Robo1,Sema3b,Sema6c,Sox9,Sparc,Src,Timp1,Twist1,Wnt11,Wnt5a,Dnaja4,Rab13,Rtn4,Srpx2,Dock5,Bmper,Clasp1,Loxl2,Cygb,Pkn1
8_Member	GO Biological Processes	GO:1901342	regulation of vasculature development	-3.64978	-1.85257	34/348	12159,12828,13179,14173,15258,15277,15586,16194,17242,18576,18606,18607,19219,19223,19242,20312,20656,20692,22418,22433,53415,53614,65255,68585,68792,69219,73230,100952,112405,217369,240725,243912,269831,654812	Bmp4,Col4a3,Dcn,Fgf2,Hipk2,Hk2,Hyal1,Il6ra,Mdk,Pde3b,Enpp2,Pdpk1,Ptger4,Ptgis,Ptn,Cx3cl1,Sod2,Sparc,Wnt5a,Xbp1,Htatip2,Reck,Asb4,Rtn4,Srpx2,Ddah1,Bmper,Emilin1,Egln1,Uts2r,Sulf1,Hspb6,Tspan12,Angptl7
8_Member	GO Biological Processes	GO:0050679	positive regulation of epithelial cell proliferation	-3.3906	-1.66278	23/208	12159,12444,13123,13655,13869,14173,15370,15586,16000,17242,18607,19242,19275,20682,21802,21828,22160,22418,22433,68585,114142,216439,257632	Bmp4,Ccnd2,Cyp7b1,Egr3,Erbb4,Fgf2,Nr4a1,Hyal1,Igf1,Mdk,Pdpk1,Ptn,Ptprn,Sox9,Tgfa,Thbs4,Twist1,Wnt5a,Xbp1,Rtn4,Foxp2,Agap2,Nod2
8_Member	GO Biological Processes	GO:0001935	endothelial cell proliferation	-3.33495	-1.62271	18/146	11983,12159,12828,13655,14173,15370,16000,17242,18607,19108,19378,20692,21828,22418,22433,73230,94352,240725	Atpif1,Bmp4,Col4a3,Egr3,Fgf2,Nr4a1,Igf1,Mdk,Pdpk1,Prkx,Aldh1a2,Sparc,Thbs4,Wnt5a,Xbp1,Bmper,Loxl2,Sulf1
8_Member	GO Biological Processes	GO:0045765	regulation of angiogenesis	-2.56281	-1.07201	28/312	12828,13179,14173,15258,15277,15586,17242,18576,18606,18607,19223,19242,20312,20692,22418,22433,53415,53614,68585,68792,69219,73230,100952,112405,217369,240725,243912,269831	Col4a3,Dcn,Fgf2,Hipk2,Hk2,Hyal1,Mdk,Pde3b,Enpp2,Pdpk1,Ptgis,Ptn,Cx3cl1,Sparc,Wnt5a,Xbp1,Htatip2,Reck,Rtn4,Srpx2,Ddah1,Bmper,Emilin1,Egln1,Uts2r,Sulf1,Hspb6,Tspan12
8_Member	GO Biological Processes	GO:0010631	epithelial cell migration	-2.47483	-1.01449	26/287	11881,12159,13179,13655,14173,14775,15370,15586,16000,18606,18607,19108,19876,20682,20692,20779,22418,58233,68328,68585,68792,68813,73230,76707,94352,320795	Arsb,Bmp4,Dcn,Egr3,Fgf2,Gpx1,Nr4a1,Hyal1,Igf1,Enpp2,Pdpk1,Prkx,Robo1,Sox9,Sparc,Src,Wnt5a,Dnaja4,Rab13,Rtn4,Srpx2,Dock5,Bmper,Clasp1,Loxl2,Pkn1
8_Member	GO Biological Processes	GO:0090132	epithelium migration	-2.43459	-0.985723	26/289	11881,12159,13179,13655,14173,14775,15370,15586,16000,18606,18607,19108,19876,20682,20692,20779,22418,58233,68328,68585,68792,68813,73230,76707,94352,320795	Arsb,Bmp4,Dcn,Egr3,Fgf2,Gpx1,Nr4a1,Hyal1,Igf1,Enpp2,Pdpk1,Prkx,Robo1,Sox9,Sparc,Src,Wnt5a,Dnaja4,Rab13,Rtn4,Srpx2,Dock5,Bmper,Clasp1,Loxl2,Pkn1
8_Member	GO Biological Processes	GO:0090130	tissue migration	-2.39493	-0.963041	26/291	11881,12159,13179,13655,14173,14775,15370,15586,16000,18606,18607,19108,19876,20682,20692,20779,22418,58233,68328,68585,68792,68813,73230,76707,94352,320795	Arsb,Bmp4,Dcn,Egr3,Fgf2,Gpx1,Nr4a1,Hyal1,Igf1,Enpp2,Pdpk1,Prkx,Robo1,Sox9,Sparc,Src,Wnt5a,Dnaja4,Rab13,Rtn4,Srpx2,Dock5,Bmper,Clasp1,Loxl2,Pkn1
8_Member	GO Biological Processes	GO:0001936	regulation of endothelial cell proliferation	-2.15568	-0.802654	14/131	11983,12159,12828,13655,14173,15370,16000,17242,18607,19378,20692,21828,22418,240725	Atpif1,Bmp4,Col4a3,Egr3,Fgf2,Nr4a1,Igf1,Mdk,Pdpk1,Aldh1a2,Sparc,Thbs4,Wnt5a,Sulf1
8_Member	GO Biological Processes	GO:1904018	positive regulation of vasculature development	-2.03449	-0.728865	19/206	14173,15258,15277,15586,16194,17242,18607,19223,20312,20656,22418,22433,65255,68585,68792,69219,73230,217369,243912	Fgf2,Hipk2,Hk2,Hyal1,Il6ra,Mdk,Pdpk1,Ptgis,Cx3cl1,Sod2,Wnt5a,Xbp1,Asb4,Rtn4,Srpx2,Ddah1,Bmper,Uts2r,Hspb6
9_Summary	GO Biological Processes	GO:0051272	positive regulation of cellular component movement	-7.50015	-4.74218	63/595	11475,11854,11980,12043,12053,12159,12778,12842,13616,13617,13645,13869,14062,14173,14191,14632,14726,14745,14828,15586,16000,16337,16782,16803,17242,17390,18208,18595,18606,18607,19219,19242,19713,20312,20347,20360,20656,20682,20692,20779,21828,22160,22402,22411,22418,22419,22433,50490,50706,54635,56876,57266,58226,68585,68792,68813,76088,76707,83430,84094,108058,269016,329252,18563,11513,12367,…	Acta2,Rhod,Atp8a1,Bcl2,Bcl6,Bmp4,Ackr3,Col1a1,Edn3,Ednra,Egf,Erbb4,F2r,Fgf2,Fgr,Gli1,Pdpn,Lpar1,Hspa5,Hyal1,Igf1,Insr,Lamc2,Lbp,Mdk,Mmp2,Ntn1,Pdgfra,Enpp2,Pdpk1,Ptger4,Ptn,Ret,Cx3cl1,Sema3b,Sema6c,Sod2,Sox9,Sparc,Src,Thbs4,Twist1,Ccn4,Wnt11,Wnt5a,Wnt5b,Xbp1,Nox4,Postn,Pdgfc,Nsmf,Cxcl14,Cacna1h,Rtn4,Srpx2,Dock5,Dock8,Clasp1,Il23a,Plvap,Camk2d,Sh3rf2,Lgr6,Pcx,Adcy7,Casp3,Runx1t1,Col4a3,Col4a4,Dvl3,…
9_Member	GO Biological Processes	GO:0051272	positive regulation of cellular component movement	-7.50015	-4.74218	63/595	11475,11854,11980,12043,12053,12159,12778,12842,13616,13617,13645,13869,14062,14173,14191,14632,14726,14745,14828,15586,16000,16337,16782,16803,17242,17390,18208,18595,18606,18607,19219,19242,19713,20312,20347,20360,20656,20682,20692,20779,21828,22160,22402,22411,22418,22419,22433,50490,50706,54635,56876,57266,58226,68585,68792,68813,76088,76707,83430,84094,108058,269016,329252	Acta2,Rhod,Atp8a1,Bcl2,Bcl6,Bmp4,Ackr3,Col1a1,Edn3,Ednra,Egf,Erbb4,F2r,Fgf2,Fgr,Gli1,Pdpn,Lpar1,Hspa5,Hyal1,Igf1,Insr,Lamc2,Lbp,Mdk,Mmp2,Ntn1,Pdgfra,Enpp2,Pdpk1,Ptger4,Ptn,Ret,Cx3cl1,Sema3b,Sema6c,Sod2,Sox9,Sparc,Src,Thbs4,Twist1,Ccn4,Wnt11,Wnt5a,Wnt5b,Xbp1,Nox4,Postn,Pdgfc,Nsmf,Cxcl14,Cacna1h,Rtn4,Srpx2,Dock5,Dock8,Clasp1,Il23a,Plvap,Camk2d,Sh3rf2,Lgr6
9_Member	GO Biological Processes	GO:2000147	positive regulation of cell motility	-7.28298	-4.56393	61/576	11475,11854,11980,12043,12159,12778,12842,13616,13617,13645,13869,14062,14173,14191,14632,14726,14745,14828,15586,16000,16337,16782,16803,17242,17390,18208,18595,18606,18607,19219,19242,19713,20312,20347,20360,20656,20682,20692,20779,21828,22160,22402,22411,22418,22419,22433,50490,50706,54635,56876,57266,68585,68792,68813,76088,76707,83430,84094,108058,269016,329252	Acta2,Rhod,Atp8a1,Bcl2,Bmp4,Ackr3,Col1a1,Edn3,Ednra,Egf,Erbb4,F2r,Fgf2,Fgr,Gli1,Pdpn,Lpar1,Hspa5,Hyal1,Igf1,Insr,Lamc2,Lbp,Mdk,Mmp2,Ntn1,Pdgfra,Enpp2,Pdpk1,Ptger4,Ptn,Ret,Cx3cl1,Sema3b,Sema6c,Sod2,Sox9,Sparc,Src,Thbs4,Twist1,Ccn4,Wnt11,Wnt5a,Wnt5b,Xbp1,Nox4,Postn,Pdgfc,Nsmf,Cxcl14,Rtn4,Srpx2,Dock5,Dock8,Clasp1,Il23a,Plvap,Camk2d,Sh3rf2,Lgr6
9_Member	GO Biological Processes	GO:0030335	positive regulation of cell migration	-7.17575	-4.49242	59/553	11475,11854,11980,12043,12159,12778,12842,13616,13617,13645,13869,14062,14173,14191,14632,14726,14745,14828,15586,16000,16337,16782,16803,17242,17390,18595,18606,18607,19219,19242,19713,20312,20347,20360,20656,20682,20692,20779,21828,22402,22411,22418,22419,22433,50490,50706,54635,56876,57266,68585,68792,68813,76088,76707,83430,84094,108058,269016,329252	Acta2,Rhod,Atp8a1,Bcl2,Bmp4,Ackr3,Col1a1,Edn3,Ednra,Egf,Erbb4,F2r,Fgf2,Fgr,Gli1,Pdpn,Lpar1,Hspa5,Hyal1,Igf1,Insr,Lamc2,Lbp,Mdk,Mmp2,Pdgfra,Enpp2,Pdpk1,Ptger4,Ptn,Ret,Cx3cl1,Sema3b,Sema6c,Sod2,Sox9,Sparc,Src,Thbs4,Ccn4,Wnt11,Wnt5a,Wnt5b,Xbp1,Nox4,Postn,Pdgfc,Nsmf,Cxcl14,Rtn4,Srpx2,Dock5,Dock8,Clasp1,Il23a,Plvap,Camk2d,Sh3rf2,Lgr6
9_Member	GO Biological Processes	GO:0040017	positive regulation of locomotion	-6.82623	-4.28739	62/607	11475,11854,11980,12043,12159,12778,12842,13616,13617,13645,13869,14062,14173,14191,14632,14726,14745,14828,15586,16000,16337,16782,16803,17242,17390,18208,18563,18595,18606,18607,19219,19242,19713,20312,20347,20360,20656,20682,20692,20779,21828,22160,22402,22411,22418,22419,22433,50490,50706,54635,56876,57266,68585,68792,68813,76088,76707,83430,84094,108058,269016,329252	Acta2,Rhod,Atp8a1,Bcl2,Bmp4,Ackr3,Col1a1,Edn3,Ednra,Egf,Erbb4,F2r,Fgf2,Fgr,Gli1,Pdpn,Lpar1,Hspa5,Hyal1,Igf1,Insr,Lamc2,Lbp,Mdk,Mmp2,Ntn1,Pcx,Pdgfra,Enpp2,Pdpk1,Ptger4,Ptn,Ret,Cx3cl1,Sema3b,Sema6c,Sod2,Sox9,Sparc,Src,Thbs4,Twist1,Ccn4,Wnt11,Wnt5a,Wnt5b,Xbp1,Nox4,Postn,Pdgfc,Nsmf,Cxcl14,Rtn4,Srpx2,Dock5,Dock8,Clasp1,Il23a,Plvap,Camk2d,Sh3rf2,Lgr6
9_Member	KEGG Pathway	mmu05200	Pathways in cancer	-3.59633	-1.81713	37/393	11513,12043,12159,12367,12395,12828,12829,13544,13555,13617,13645,14062,14173,14632,14745,16000,16780,16782,17390,18595,19207,19219,19361,19395,19713,21802,22027,22411,22418,22419,26414,57265,65086,112405,112407,233046,432530	Adcy7,Bcl2,Bmp4,Casp3,Runx1t1,Col4a3,Col4a4,Dvl3,E2f1,Ednra,Egf,F2r,Fgf2,Gli1,Lpar1,Igf1,Lamb3,Lamc2,Mmp2,Pdgfra,Ptch2,Ptger4,Rad51,Rasgrp2,Ret,Tgfa,Hsp90b1,Wnt11,Wnt5a,Wnt5b,Mapk10,Fzd2,Lpar3,Egln1,Egln3,Rasgrp4,Adcy1
10_Summary	GO Biological Processes	GO:0001501	skeletal system development	-7.48504	-4.74043	59/542	11647,12111,12159,12292,12393,12399,12628,12814,12816,12818,12832,12842,12843,12845,13003,13038,14173,14191,14219,15111,15490,15586,16000,16948,16998,17242,17313,17390,17937,18162,18595,19219,19228,20204,20378,20677,20682,20692,20779,21834,22160,22402,22418,22658,54635,57816,58994,71375,94352,108958,213081,214685,240725,242291,242316,242585,278507,329872,373864,15904,16194,22433,67800,105171	Alpl,Bgn,Bmp4,Cacna1s,Runx2,Runx3,Cfh,Col11a1,Col12a1,Col14a1,Col5a2,Col1a1,Col1a2,Comp,Vcan,Ctsk,Fgf2,Fgr,Ccn2,Hand2,Hsd17b7,Hyal1,Igf1,Lox,Ltbp3,Mdk,Mgp,Mmp2,Nab2,Npr3,Pdgfra,Ptger4,Pth1r,Prrx2,Frzb,Sox4,Sox9,Sparc,Src,Thrb,Twist1,Ccn4,Wnt5a,Pcgf2,Pdgfc,Tesc,Smpd3,Foxn3,Loxl2,Miga2,Wdr19,Chadl,Sulf1,Impad1,Gdf6,Slc35d1,Wfikkn2,Frem1,Col27a1,Id4,Il6ra,Xbp1,Dgat2,Arrdc3
10_Member	GO Biological Processes	GO:0001501	skeletal system development	-7.48504	-4.74043	59/542	11647,12111,12159,12292,12393,12399,12628,12814,12816,12818,12832,12842,12843,12845,13003,13038,14173,14191,14219,15111,15490,15586,16000,16948,16998,17242,17313,17390,17937,18162,18595,19219,19228,20204,20378,20677,20682,20692,20779,21834,22160,22402,22418,22658,54635,57816,58994,71375,94352,108958,213081,214685,240725,242291,242316,242585,278507,329872,373864	Alpl,Bgn,Bmp4,Cacna1s,Runx2,Runx3,Cfh,Col11a1,Col12a1,Col14a1,Col5a2,Col1a1,Col1a2,Comp,Vcan,Ctsk,Fgf2,Fgr,Ccn2,Hand2,Hsd17b7,Hyal1,Igf1,Lox,Ltbp3,Mdk,Mgp,Mmp2,Nab2,Npr3,Pdgfra,Ptger4,Pth1r,Prrx2,Frzb,Sox4,Sox9,Sparc,Src,Thrb,Twist1,Ccn4,Wnt5a,Pcgf2,Pdgfc,Tesc,Smpd3,Foxn3,Loxl2,Miga2,Wdr19,Chadl,Sulf1,Impad1,Gdf6,Slc35d1,Wfikkn2,Frem1,Col27a1
10_Member	GO Biological Processes	GO:0061448	connective tissue development	-6.9951	-4.37543	38/291	12111,12159,12393,12399,12628,12814,12816,12818,12842,12845,13038,14173,14219,15111,15904,16000,16194,16948,16998,17242,17313,19228,20204,20378,20682,21834,22402,22418,22433,58994,67800,94352,105171,214685,240725,242291,242316,373864	Bgn,Bmp4,Runx2,Runx3,Cfh,Col11a1,Col12a1,Col14a1,Col1a1,Comp,Ctsk,Fgf2,Ccn2,Hand2,Id4,Igf1,Il6ra,Lox,Ltbp3,Mdk,Mgp,Pth1r,Prrx2,Frzb,Sox9,Thrb,Ccn4,Wnt5a,Xbp1,Smpd3,Dgat2,Loxl2,Arrdc3,Chadl,Sulf1,Impad1,Gdf6,Col27a1
10_Member	GO Biological Processes	GO:0051216	cartilage development	-6.73524	-4.21249	31/216	12111,12159,12393,12399,12628,12814,12816,12818,12842,12845,13038,14173,14219,15111,16998,17242,17313,19228,20204,20378,20682,21834,22402,22418,58994,94352,214685,240725,242291,242316,373864	Bgn,Bmp4,Runx2,Runx3,Cfh,Col11a1,Col12a1,Col14a1,Col1a1,Comp,Ctsk,Fgf2,Ccn2,Hand2,Ltbp3,Mdk,Mgp,Pth1r,Prrx2,Frzb,Sox9,Thrb,Ccn4,Wnt5a,Smpd3,Loxl2,Chadl,Sulf1,Impad1,Gdf6,Col27a1
10_Member	GO Biological Processes	GO:0002062	chondrocyte differentiation	-5.99538	-3.61308	21/123	12159,12393,12399,12814,12816,12818,12845,14219,16998,17242,19228,20682,21834,22402,58994,94352,214685,240725,242291,242316,373864	Bmp4,Runx2,Runx3,Col11a1,Col12a1,Col14a1,Comp,Ccn2,Ltbp3,Mdk,Pth1r,Sox9,Thrb,Ccn4,Smpd3,Loxl2,Chadl,Sulf1,Impad1,Gdf6,Col27a1
10_Member	GO Biological Processes	GO:0061035	regulation of cartilage development	-5.72208	-3.418	15/70	12159,12393,13038,14219,16998,17242,20378,20682,21834,22402,22418,58994,94352,214685,242316	Bmp4,Runx2,Ctsk,Ccn2,Ltbp3,Mdk,Frzb,Sox9,Thrb,Ccn4,Wnt5a,Smpd3,Loxl2,Chadl,Gdf6
10_Member	GO Biological Processes	GO:0032330	regulation of chondrocyte differentiation	-4.46641	-2.41814	11/50	12159,12393,14219,16998,17242,20682,21834,22402,94352,214685,242316	Bmp4,Runx2,Ccn2,Ltbp3,Mdk,Sox9,Thrb,Ccn4,Loxl2,Chadl,Gdf6
10_Member	GO Biological Processes	GO:0060348	bone development	-4.40639	-2.38132	28/240	11647,12111,12159,12393,12628,12816,12818,12842,12845,16000,16948,16998,17937,19219,20682,20692,20779,22160,22402,54635,57816,58994,71375,108958,240725,242291,329872,373864	Alpl,Bgn,Bmp4,Runx2,Cfh,Col12a1,Col14a1,Col1a1,Comp,Igf1,Lox,Ltbp3,Nab2,Ptger4,Sox9,Sparc,Src,Twist1,Ccn4,Pdgfc,Tesc,Smpd3,Foxn3,Miga2,Sulf1,Impad1,Frem1,Col27a1
10_Member	GO Biological Processes	GO:0002063	chondrocyte development	-4.06441	-2.15348	10/46	12393,12814,12816,12818,12845,20682,58994,240725,242291,373864	Runx2,Col11a1,Col12a1,Col14a1,Comp,Sox9,Smpd3,Sulf1,Impad1,Col27a1
10_Member	GO Biological Processes	GO:0061036	positive regulation of cartilage development	-3.91246	-2.03136	8/31	12159,12393,17242,20682,21834,22418,94352,242316	Bmp4,Runx2,Mdk,Sox9,Thrb,Wnt5a,Loxl2,Gdf6
10_Member	GO Biological Processes	GO:0060349	bone morphogenesis	-3.53389	-1.77046	16/117	11647,12159,12393,12816,12818,12842,12845,16998,17937,20682,22160,58994,71375,242291,329872,373864	Alpl,Bmp4,Runx2,Col12a1,Col14a1,Col1a1,Comp,Ltbp3,Nab2,Sox9,Twist1,Smpd3,Foxn3,Impad1,Frem1,Col27a1
10_Member	GO Biological Processes	GO:0060350	endochondral bone morphogenesis	-3.35927	-1.64146	12/76	11647,12159,12393,12816,12818,12842,12845,17937,20682,58994,242291,373864	Alpl,Bmp4,Runx2,Col12a1,Col14a1,Col1a1,Comp,Nab2,Sox9,Smpd3,Impad1,Col27a1
10_Member	GO Biological Processes	GO:0001958	endochondral ossification	-3.01783	-1.40599	7/32	11647,12159,12393,12842,17937,58994,242291	Alpl,Bmp4,Runx2,Col1a1,Nab2,Smpd3,Impad1
10_Member	GO Biological Processes	GO:0036075	replacement ossification	-3.01783	-1.40599	7/32	11647,12159,12393,12842,17937,58994,242291	Alpl,Bmp4,Runx2,Col1a1,Nab2,Smpd3,Impad1
10_Member	GO Biological Processes	GO:0048705	skeletal system morphogenesis	-2.65555	-1.13075	25/264	11647,12159,12393,12814,12816,12818,12842,12845,14191,14219,15586,16998,17390,17937,18595,20204,20682,22160,22658,58994,71375,213081,242291,329872,373864	Alpl,Bmp4,Runx2,Col11a1,Col12a1,Col14a1,Col1a1,Comp,Fgr,Ccn2,Hyal1,Ltbp3,Mmp2,Nab2,Pdgfra,Prrx2,Sox9,Twist1,Pcgf2,Smpd3,Foxn3,Wdr19,Impad1,Frem1,Col27a1
10_Member	GO Biological Processes	GO:0032332	positive regulation of chondrocyte differentiation	-2.45621	-0.999274	5/21	12393,20682,21834,94352,242316	Runx2,Sox9,Thrb,Loxl2,Gdf6
11_Summary	GO Biological Processes	GO:0000165	MAPK cascade	-7.46752	-4.73589	76/776	11475,11549,11552,12159,12505,12778,13202,13489,13544,13616,13617,13645,13857,13869,14062,14173,14219,14745,14816,15111,15258,15259,15505,16000,16194,16337,16475,18212,18218,18441,18595,19219,19713,19876,20312,20682,20779,21802,22223,22350,22418,22433,26414,29820,29857,50490,54631,54635,54722,56291,56708,57783,59036,65086,67071,73230,76788,76829,77889,84094,100952,108058,140577,211323,211770,2169…	Acta2,Adra1a,Adra2b,Bmp4,Cd44,Ackr3,Ddt,Drd2,Dvl3,Edn3,Ednra,Egf,Epor,Erbb4,F2r,Fgf2,Ccn2,Lpar1,Grm1,Hand2,Hipk2,Hipk3,Hsph1,Igf1,Il6ra,Insr,Ajuba,Ntrk2,Dusp8,P2ry1,Pdgfra,Ptger4,Ret,Robo1,Cx3cl1,Sox9,Src,Tgfa,Uchl1,Ezr,Wnt5a,Xbp1,Mapk10,Tnfrsf19,Mapk12,Nox4,Nphs1,Pdgfc,Gsdme,Styx,Clcf1,Tnip1,Dact1,Lpar3,Rps6ka6,Bmper,Klhdc10,Dok5,Lbh,Plvap,Emilin1,Camk2d,Ankrd6,Nrg1,Trib1,Taok1,Dnajc27,Fgd4,Stra…
11_Member	GO Biological Processes	GO:0000165	MAPK cascade	-7.46752	-4.73589	76/776	11475,11549,11552,12159,12505,12778,13202,13489,13544,13616,13617,13645,13857,13869,14062,14173,14219,14745,14816,15111,15258,15259,15505,16000,16194,16337,16475,18212,18218,18441,18595,19219,19713,19876,20312,20682,20779,21802,22223,22350,22418,22433,26414,29820,29857,50490,54631,54635,54722,56291,56708,57783,59036,65086,67071,73230,76788,76829,77889,84094,100952,108058,140577,211323,211770,2169…	Acta2,Adra1a,Adra2b,Bmp4,Cd44,Ackr3,Ddt,Drd2,Dvl3,Edn3,Ednra,Egf,Epor,Erbb4,F2r,Fgf2,Ccn2,Lpar1,Grm1,Hand2,Hipk2,Hipk3,Hsph1,Igf1,Il6ra,Insr,Ajuba,Ntrk2,Dusp8,P2ry1,Pdgfra,Ptger4,Ret,Robo1,Cx3cl1,Sox9,Src,Tgfa,Uchl1,Ezr,Wnt5a,Xbp1,Mapk10,Tnfrsf19,Mapk12,Nox4,Nphs1,Pdgfc,Gsdme,Styx,Clcf1,Tnip1,Dact1,Lpar3,Rps6ka6,Bmper,Klhdc10,Dok5,Lbh,Plvap,Emilin1,Camk2d,Ankrd6,Nrg1,Trib1,Taok1,Dnajc27,Fgd4,Stra…
11_Member	GO Biological Processes	GO:0023014	signal transduction by protein phosphorylation	-7.26461	-4.5578	77/799	11475,11549,11552,12159,12505,12778,13202,13489,13544,13616,13617,13645,13857,13869,14062,14173,14219,14745,14816,15111,15258,15259,15505,16000,16194,16337,16475,18212,18218,18441,18595,19219,19713,19876,20312,20682,20779,21802,22223,22350,22418,22433,26414,29820,29857,50490,54631,54635,54722,56291,56708,57783,59036,65086,67071,73230,76788,76829,77889,84094,100952,108058,140577,211323,211770,2169…	Acta2,Adra1a,Adra2b,Bmp4,Cd44,Ackr3,Ddt,Drd2,Dvl3,Edn3,Ednra,Egf,Epor,Erbb4,F2r,Fgf2,Ccn2,Lpar1,Grm1,Hand2,Hipk2,Hipk3,Hsph1,Igf1,Il6ra,Insr,Ajuba,Ntrk2,Dusp8,P2ry1,Pdgfra,Ptger4,Ret,Robo1,Cx3cl1,Sox9,Src,Tgfa,Uchl1,Ezr,Wnt5a,Xbp1,Mapk10,Tnfrsf19,Mapk12,Nox4,Nphs1,Pdgfc,Gsdme,Styx,Clcf1,Tnip1,Dact1,Lpar3,Rps6ka6,Bmper,Klhdc10,Dok5,Lbh,Plvap,Emilin1,Camk2d,Ankrd6,Nrg1,Trib1,Taok1,Dnajc27,Stk24,Fgd…
11_Member	GO Biological Processes	GO:0043408	regulation of MAPK cascade	-6.15796	-3.73995	68/720	11475,11549,11552,12159,12505,12778,13202,13489,13544,13616,13617,13645,13857,13869,14062,14173,14219,14745,14816,15111,15258,15259,15505,16000,16194,16337,16475,18212,18218,18441,18595,19713,19876,20312,20779,21802,22223,22350,22418,22433,29820,50490,54635,54722,56291,56708,57783,59036,65086,67071,73230,76788,76829,77889,100952,108058,140577,211770,216965,217378,224014,230899,240672,242316,24492…	Acta2,Adra1a,Adra2b,Bmp4,Cd44,Ackr3,Ddt,Drd2,Dvl3,Edn3,Ednra,Egf,Epor,Erbb4,F2r,Fgf2,Ccn2,Lpar1,Grm1,Hand2,Hipk2,Hipk3,Hsph1,Igf1,Il6ra,Insr,Ajuba,Ntrk2,Dusp8,P2ry1,Pdgfra,Ret,Robo1,Cx3cl1,Src,Tgfa,Uchl1,Ezr,Wnt5a,Xbp1,Tnfrsf19,Nox4,Pdgfc,Gsdme,Styx,Clcf1,Tnip1,Dact1,Lpar3,Rps6ka6,Bmper,Klhdc10,Dok5,Lbh,Emilin1,Camk2d,Ankrd6,Trib1,Taok1,Dnajc27,Fgd4,Nppa,Dusp5,Gdf6,Klhl31,Nod2,Sh3rf2,Alkal2
11_Member	GO Biological Processes	GO:0033674	positive regulation of kinase activity	-5.21516	-3.00127	51/520	11421,11549,11552,12159,12305,12444,12759,13489,13544,13616,13645,13845,13869,14062,14173,14191,14745,14816,15505,16000,16194,16337,16475,17937,18212,18595,18607,19116,19713,19876,20779,21676,21802,22174,22248,22359,22418,50490,54635,65086,83430,108099,211323,216439,216965,223255,224014,227154,237542,238161,257632	Ace,Adra1a,Adra2b,Bmp4,Ddr1,Ccnd2,Clu,Drd2,Dvl3,Edn3,Egf,Ephb3,Erbb4,F2r,Fgf2,Fgr,Lpar1,Grm1,Hsph1,Igf1,Il6ra,Insr,Ajuba,Nab2,Ntrk2,Pdgfra,Pdpk1,Prlr,Ret,Robo1,Src,Tead1,Tgfa,Tyro3,Unc119,Vldlr,Wnt5a,Nox4,Pdgfc,Lpar3,Il23a,Prkag2,Nrg1,Agap2,Taok1,Stk24,Fgd4,Stradb,Osbpl8,Akap6,Nod2
11_Member	GO Biological Processes	GO:0043410	positive regulation of MAPK cascade	-5.14528	-2.94662	51/523	11475,11549,11552,12159,12505,12778,13202,13489,13544,13616,13617,13645,13857,13869,14062,14173,14219,14745,14816,15111,15258,16000,16194,16337,16475,18212,18441,18595,19713,19876,20312,20779,21802,22418,29820,50490,54635,54722,65086,73230,76788,76829,108058,140577,216965,217378,224014,242316,257632,269016,100294583	Acta2,Adra1a,Adra2b,Bmp4,Cd44,Ackr3,Ddt,Drd2,Dvl3,Edn3,Ednra,Egf,Epor,Erbb4,F2r,Fgf2,Ccn2,Lpar1,Grm1,Hand2,Hipk2,Igf1,Il6ra,Insr,Ajuba,Ntrk2,P2ry1,Pdgfra,Ret,Robo1,Cx3cl1,Src,Tgfa,Wnt5a,Tnfrsf19,Nox4,Pdgfc,Gsdme,Lpar3,Bmper,Klhdc10,Dok5,Camk2d,Ankrd6,Taok1,Dnajc27,Fgd4,Gdf6,Nod2,Sh3rf2,Alkal2
11_Member	GO Biological Processes	GO:0070371	ERK1 and ERK2 cascade	-5.09573	-2.9045	37/334	11475,11549,12159,12505,12778,13202,13489,13617,13645,13857,13869,14062,14173,14219,15111,16000,18212,18441,18595,19219,20312,20682,20779,22350,22433,50490,54635,56291,56708,57783,67071,73230,100952,108058,217378,257632,100294583	Acta2,Adra1a,Bmp4,Cd44,Ackr3,Ddt,Drd2,Ednra,Egf,Epor,Erbb4,F2r,Fgf2,Ccn2,Hand2,Igf1,Ntrk2,P2ry1,Pdgfra,Ptger4,Cx3cl1,Sox9,Src,Ezr,Xbp1,Nox4,Pdgfc,Styx,Clcf1,Tnip1,Rps6ka6,Bmper,Emilin1,Camk2d,Dnajc27,Nod2,Alkal2
11_Member	GO Biological Processes	GO:0051347	positive regulation of transferase activity	-5.06391	-2.87997	56/598	11421,11549,11552,12159,12305,12444,12759,13489,13544,13616,13645,13845,13869,14062,14173,14191,14745,14816,15505,16000,16194,16337,16475,17937,18212,18595,18607,19116,19713,19876,20779,21676,21802,22174,22248,22359,22418,50490,54635,59125,65086,77781,83430,102323,105171,108099,211323,211770,216439,216965,223255,224014,227154,237542,238161,257632	Ace,Adra1a,Adra2b,Bmp4,Ddr1,Ccnd2,Clu,Drd2,Dvl3,Edn3,Egf,Ephb3,Erbb4,F2r,Fgf2,Fgr,Lpar1,Grm1,Hsph1,Igf1,Il6ra,Insr,Ajuba,Nab2,Ntrk2,Pdgfra,Pdpk1,Prlr,Ret,Robo1,Src,Tead1,Tgfa,Tyro3,Unc119,Vldlr,Wnt5a,Nox4,Pdgfc,Nek7,Lpar3,Epm2aip1,Il23a,Dcun1d2,Arrdc3,Prkag2,Nrg1,Trib1,Agap2,Taok1,Stk24,Fgd4,Stradb,Osbpl8,Akap6,Nod2
11_Member	GO Biological Processes	GO:0070372	regulation of ERK1 and ERK2 cascade	-4.88256	-2.73003	35/315	11475,11549,12159,12505,12778,13202,13489,13617,13645,13857,13869,14062,14173,14219,15111,16000,18212,18441,18595,20312,20779,22350,22433,50490,54635,56291,56708,57783,67071,73230,100952,108058,217378,257632,100294583	Acta2,Adra1a,Bmp4,Cd44,Ackr3,Ddt,Drd2,Ednra,Egf,Epor,Erbb4,F2r,Fgf2,Ccn2,Hand2,Igf1,Ntrk2,P2ry1,Pdgfra,Cx3cl1,Src,Ezr,Xbp1,Nox4,Pdgfc,Styx,Clcf1,Tnip1,Rps6ka6,Bmper,Emilin1,Camk2d,Dnajc27,Nod2,Alkal2
11_Member	GO Biological Processes	GO:0043549	regulation of kinase activity	-4.79985	-2.65401	67/774	11421,11549,11552,12144,12159,12305,12367,12444,12759,13489,13544,13616,13627,13645,13845,13853,13869,14062,14173,14191,14745,14816,15259,15505,16000,16194,16337,16475,17937,18212,18218,18595,18607,19116,19713,19876,20779,21676,21802,22138,22174,22223,22248,22359,22418,50490,50873,54635,56398,65086,71059,83430,108099,211323,211770,216439,216965,223255,224014,227154,230899,237542,238161,240672,257…	Ace,Adra1a,Adra2b,Blm,Bmp4,Ddr1,Casp3,Ccnd2,Clu,Drd2,Dvl3,Edn3,Eef1a1,Egf,Ephb3,Epm2a,Erbb4,F2r,Fgf2,Fgr,Lpar1,Grm1,Hipk3,Hsph1,Igf1,Il6ra,Insr,Ajuba,Nab2,Ntrk2,Dusp8,Pdgfra,Pdpk1,Prlr,Ret,Robo1,Src,Tead1,Tgfa,Ttn,Tyro3,Uchl1,Unc119,Vldlr,Wnt5a,Nox4,Prkn,Pdgfc,Chp1,Lpar3,Hexim2,Il23a,Prkag2,Nrg1,Trib1,Agap2,Taok1,Stk24,Fgd4,Stradb,Nppa,Osbpl8,Akap6,Dusp5,Nod2,Ppm1e,Pkn1
11_Member	GO Biological Processes	GO:0045860	positive regulation of protein kinase activity	-4.57447	-2.48745	44/449	11421,11549,11552,12159,12444,12759,13489,13544,13616,13645,14062,14173,14745,14816,15505,16000,16194,16337,16475,17937,18607,19116,19713,19876,20779,21676,21802,22248,22359,22418,50490,54635,65086,83430,108099,211323,216439,216965,223255,224014,227154,237542,238161,257632	Ace,Adra1a,Adra2b,Bmp4,Ccnd2,Clu,Drd2,Dvl3,Edn3,Egf,F2r,Fgf2,Lpar1,Grm1,Hsph1,Igf1,Il6ra,Insr,Ajuba,Nab2,Pdpk1,Prlr,Ret,Robo1,Src,Tead1,Tgfa,Unc119,Vldlr,Wnt5a,Nox4,Pdgfc,Lpar3,Il23a,Prkag2,Nrg1,Agap2,Taok1,Stk24,Fgd4,Stradb,Osbpl8,Akap6,Nod2
11_Member	GO Biological Processes	GO:0070374	positive regulation of ERK1 and ERK2 cascade	-4.52077	-2.46071	27/224	11475,11549,12159,12505,12778,13202,13489,13617,13645,13857,13869,14062,14173,14219,15111,18212,18441,18595,20312,20779,50490,54635,73230,108058,217378,257632,100294583	Acta2,Adra1a,Bmp4,Cd44,Ackr3,Ddt,Drd2,Ednra,Egf,Epor,Erbb4,F2r,Fgf2,Ccn2,Hand2,Ntrk2,P2ry1,Pdgfra,Cx3cl1,Src,Nox4,Pdgfc,Bmper,Camk2d,Dnajc27,Nod2,Alkal2
11_Member	GO Biological Processes	GO:0045859	regulation of protein kinase activity	-4.35968	-2.34698	59/678	11421,11549,11552,12144,12159,12367,12444,12759,13489,13544,13616,13645,13853,14062,14173,14191,14745,14816,15259,15505,16000,16194,16337,16475,17937,18218,18607,19116,19713,19876,20779,21676,21802,22138,22223,22248,22359,22418,50490,54635,56398,65086,71059,83430,108099,211323,211770,216439,216965,223255,224014,227154,230899,237542,238161,240672,257632,320472,320795	Ace,Adra1a,Adra2b,Blm,Bmp4,Casp3,Ccnd2,Clu,Drd2,Dvl3,Edn3,Egf,Epm2a,F2r,Fgf2,Fgr,Lpar1,Grm1,Hipk3,Hsph1,Igf1,Il6ra,Insr,Ajuba,Nab2,Dusp8,Pdpk1,Prlr,Ret,Robo1,Src,Tead1,Tgfa,Ttn,Uchl1,Unc119,Vldlr,Wnt5a,Nox4,Pdgfc,Chp1,Lpar3,Hexim2,Il23a,Prkag2,Nrg1,Trib1,Agap2,Taok1,Stk24,Fgd4,Stradb,Nppa,Osbpl8,Akap6,Dusp5,Nod2,Ppm1e,Pkn1
11_Member	GO Biological Processes	GO:0032147	activation of protein kinase activity	-3.2568	-1.57002	26/253	11552,12159,13489,13645,14062,14173,14745,14816,16000,16194,16337,18607,19116,19713,20779,21802,22418,54635,65086,83430,211323,216965,223255,224014,227154,237542	Adra2b,Bmp4,Drd2,Egf,F2r,Fgf2,Lpar1,Grm1,Igf1,Il6ra,Insr,Pdpk1,Prlr,Ret,Src,Tgfa,Wnt5a,Pdgfc,Lpar3,Il23a,Nrg1,Taok1,Stk24,Fgd4,Stradb,Osbpl8
11_Member	GO Biological Processes	GO:0043405	regulation of MAP kinase activity	-3.15102	-1.49806	29/299	11552,12159,13544,13616,13645,14062,14173,14745,14816,15259,16000,16337,16475,18218,19713,19876,20779,21802,22223,22418,50490,54635,65086,211770,216965,224014,230899,240672,257632	Adra2b,Bmp4,Dvl3,Edn3,Egf,F2r,Fgf2,Lpar1,Grm1,Hipk3,Igf1,Insr,Ajuba,Dusp8,Ret,Robo1,Src,Tgfa,Uchl1,Wnt5a,Nox4,Pdgfc,Lpar3,Trib1,Taok1,Fgd4,Nppa,Dusp5,Nod2
11_Member	GO Biological Processes	GO:0043406	positive regulation of MAP kinase activity	-2.94428	-1.34675	23/224	11552,12159,13544,13616,13645,14062,14173,14745,14816,16000,16337,16475,19713,19876,20779,21802,22418,50490,54635,65086,216965,224014,257632	Adra2b,Bmp4,Dvl3,Edn3,Egf,F2r,Fgf2,Lpar1,Grm1,Igf1,Insr,Ajuba,Ret,Robo1,Src,Tgfa,Wnt5a,Nox4,Pdgfc,Lpar3,Taok1,Fgd4,Nod2
11_Member	GO Biological Processes	GO:0071900	regulation of protein serine/threonine kinase activity	-2.47244	-1.01346	36/438	11552,12144,12159,12367,12444,13544,13616,13645,14062,14173,14745,14816,15259,16000,16337,16475,18218,19713,19876,20779,21676,21802,22223,22418,50490,54635,65086,71059,108099,211770,216965,224014,230899,238161,240672,257632	Adra2b,Blm,Bmp4,Casp3,Ccnd2,Dvl3,Edn3,Egf,F2r,Fgf2,Lpar1,Grm1,Hipk3,Igf1,Insr,Ajuba,Dusp8,Ret,Robo1,Src,Tead1,Tgfa,Uchl1,Wnt5a,Nox4,Pdgfc,Lpar3,Hexim2,Prkag2,Trib1,Taok1,Fgd4,Nppa,Akap6,Dusp5,Nod2
11_Member	GO Biological Processes	GO:0071902	positive regulation of protein serine/threonine kinase activity	-2.45464	-0.998907	26/288	11552,12159,12444,13544,13616,13645,14062,14173,14745,14816,16000,16337,16475,19713,19876,20779,21676,21802,22418,50490,54635,65086,216965,224014,238161,257632	Adra2b,Bmp4,Ccnd2,Dvl3,Edn3,Egf,F2r,Fgf2,Lpar1,Grm1,Igf1,Insr,Ajuba,Ret,Robo1,Src,Tead1,Tgfa,Wnt5a,Nox4,Pdgfc,Lpar3,Taok1,Fgd4,Akap6,Nod2
12_Summary	GO Biological Processes	GO:0048858	cell projection morphogenesis	-7.05409	-4.39304	70/709	11423,12043,12064,12286,12305,12399,12505,12552,12759,13489,13544,13640,13800,13845,14573,14726,16560,16574,16782,17242,17754,17919,17967,18208,18212,18606,18612,19242,19713,19876,20347,20360,20616,20779,20981,21367,21828,22215,22223,22330,22359,22418,22439,26757,50706,50873,53883,56177,56320,56876,58916,59036,65086,66515,67220,67453,68585,81907,107448,107934,108100,211323,216344,236794,237847,27…	Ache,Bcl2,Bdnf,Cacna1a,Ddr1,Runx3,Cd44,Cdh11,Clu,Drd2,Dvl3,Efna5,Enah,Ephb3,Gdnf,Pdpn,Kif1a,Kif5c,Lamc2,Mdk,Map1a,Myo5b,Ncam1,Ntn1,Ntrk2,Enpp2,Etv4,Ptn,Ret,Robo1,Sema3b,Sema6c,Snap91,Src,Syt3,Cntn2,Thbs4,Ube3a,Uchl1,Vcl,Vldlr,Wnt5a,Xk,Dpysl4,Postn,Prkn,Celsr2,Olfm1,Dbn1,Nsmf,Myot,Dact1,Lpar3,Cul7,Plekho1,Slc25a46,Rtn4,Tmem108,Unc5a,Celsr3,Baiap2,Nrg1,Rab21,Slc9a6,Rtn4rl1,Lrrc4b,Lrtm1,Fstl4,Cdkl5,…
12_Member	GO Biological Processes	GO:0048858	cell projection morphogenesis	-7.05409	-4.39304	70/709	11423,12043,12064,12286,12305,12399,12505,12552,12759,13489,13544,13640,13800,13845,14573,14726,16560,16574,16782,17242,17754,17919,17967,18208,18212,18606,18612,19242,19713,19876,20347,20360,20616,20779,20981,21367,21828,22215,22223,22330,22359,22418,22439,26757,50706,50873,53883,56177,56320,56876,58916,59036,65086,66515,67220,67453,68585,81907,107448,107934,108100,211323,216344,236794,237847,27…	Ache,Bcl2,Bdnf,Cacna1a,Ddr1,Runx3,Cd44,Cdh11,Clu,Drd2,Dvl3,Efna5,Enah,Ephb3,Gdnf,Pdpn,Kif1a,Kif5c,Lamc2,Mdk,Map1a,Myo5b,Ncam1,Ntn1,Ntrk2,Enpp2,Etv4,Ptn,Ret,Robo1,Sema3b,Sema6c,Snap91,Src,Syt3,Cntn2,Thbs4,Ube3a,Uchl1,Vcl,Vldlr,Wnt5a,Xk,Dpysl4,Postn,Prkn,Celsr2,Olfm1,Dbn1,Nsmf,Myot,Dact1,Lpar3,Cul7,Plekho1,Slc25a46,Rtn4,Tmem108,Unc5a,Celsr3,Baiap2,Nrg1,Rab21,Slc9a6,Rtn4rl1,Lrrc4b,Lrtm1,Fstl4,Cdkl5,…
12_Member	GO Biological Processes	GO:0032990	cell part morphogenesis	-6.84672	-4.29286	71/732	11423,12043,12064,12286,12305,12399,12505,12552,12759,13489,13544,13640,13800,13845,14573,14726,16560,16574,16782,17242,17754,17919,17967,18208,18212,18606,18612,19242,19713,19876,20347,20360,20616,20779,20981,21367,21828,22215,22223,22330,22359,22418,22439,26757,50706,50873,53883,56177,56320,56876,58916,59036,65086,66515,67220,67453,68585,71960,81907,107448,107934,108100,211323,216344,236794,237…	Ache,Bcl2,Bdnf,Cacna1a,Ddr1,Runx3,Cd44,Cdh11,Clu,Drd2,Dvl3,Efna5,Enah,Ephb3,Gdnf,Pdpn,Kif1a,Kif5c,Lamc2,Mdk,Map1a,Myo5b,Ncam1,Ntn1,Ntrk2,Enpp2,Etv4,Ptn,Ret,Robo1,Sema3b,Sema6c,Snap91,Src,Syt3,Cntn2,Thbs4,Ube3a,Uchl1,Vcl,Vldlr,Wnt5a,Xk,Dpysl4,Postn,Prkn,Celsr2,Olfm1,Dbn1,Nsmf,Myot,Dact1,Lpar3,Cul7,Plekho1,Slc25a46,Rtn4,Myh14,Tmem108,Unc5a,Celsr3,Baiap2,Nrg1,Rab21,Slc9a6,Rtn4rl1,Lrrc4b,Lrtm1,Fstl4,…
12_Member	GO Biological Processes	GO:0120039	plasma membrane bounded cell projection morphogenesis	-6.83997	-4.29286	69/704	11423,12043,12064,12286,12305,12399,12505,12552,12759,13489,13544,13640,13800,13845,14573,14726,16560,16574,16782,17754,17919,17967,18208,18212,18606,18612,19242,19713,19876,20347,20360,20616,20779,20981,21367,21828,22215,22223,22330,22359,22418,22439,26757,50706,50873,53883,56177,56320,56876,58916,59036,65086,66515,67220,67453,68585,81907,107448,107934,108100,211323,216344,236794,237847,272381,3…	Ache,Bcl2,Bdnf,Cacna1a,Ddr1,Runx3,Cd44,Cdh11,Clu,Drd2,Dvl3,Efna5,Enah,Ephb3,Gdnf,Pdpn,Kif1a,Kif5c,Lamc2,Map1a,Myo5b,Ncam1,Ntn1,Ntrk2,Enpp2,Etv4,Ptn,Ret,Robo1,Sema3b,Sema6c,Snap91,Src,Syt3,Cntn2,Thbs4,Ube3a,Uchl1,Vcl,Vldlr,Wnt5a,Xk,Dpysl4,Postn,Prkn,Celsr2,Olfm1,Dbn1,Nsmf,Myot,Dact1,Lpar3,Cul7,Plekho1,Slc25a46,Rtn4,Tmem108,Unc5a,Celsr3,Baiap2,Nrg1,Rab21,Slc9a6,Rtn4rl1,Lrrc4b,Lrtm1,Fstl4,Cdkl5,Adcy1
12_Member	GO Biological Processes	GO:0051962	positive regulation of nervous system development	-6.17627	-3.752	64/662	11421,11423,11552,11881,12043,12053,12064,12159,12257,13190,13489,13544,13555,13627,13640,13645,13660,13845,13857,14173,14632,14745,14828,16000,16373,17242,17380,17919,18208,18212,18606,19242,19713,19716,19876,20312,20616,20981,22359,22418,50779,50873,56320,56708,56876,65086,66515,68585,68792,71461,78748,108100,208922,211323,216233,216344,223255,242316,252838,272381,319476,319922,382253,100294583	Ace,Ache,Adra2b,Arsb,Bcl2,Bcl6,Bdnf,Bmp4,Tspo,Dct,Drd2,Dvl3,E2f1,Eef1a1,Efna5,Egf,Ehd1,Ephb3,Epor,Fgf2,Gli1,Lpar1,Hspa5,Igf1,Irx3,Mdk,Mme,Myo5b,Ntn1,Ntrk2,Enpp2,Ptn,Ret,Bex1,Robo1,Cx3cl1,Snap91,Syt3,Vldlr,Wnt5a,Rgs6,Prkn,Dbn1,Clcf1,Nsmf,Lpar3,Cul7,Rtn4,Srpx2,Ptk7,Rassf10,Baiap2,Cpeb3,Nrg1,Socs2,Rab21,Stk24,Gdf6,Tox,Lrrc4b,Lrtm1,Vwc2,Cdkl5,Alkal2
12_Member	GO Biological Processes	GO:0016049	cell growth	-5.9431	-3.57762	53/518	11549,12043,12053,12064,12305,12505,12818,12995,13640,13730,13853,15468,15586,16000,16323,17919,18208,18605,19013,19207,20347,20360,20378,20682,20981,22330,22402,22411,22418,22433,26425,27281,29817,50706,50873,56177,56320,65086,68567,68585,74116,81907,108058,211323,214498,216233,216344,217369,230899,236794,238161,320027,382253	Adra1a,Bcl2,Bcl6,Bdnf,Ddr1,Cd44,Col14a1,Csnk2a1,Efna5,Emp1,Epm2a,Prmt2,Hyal1,Igf1,Inhba,Myo5b,Ntn1,Enpp1,Ppara,Ptch2,Sema3b,Sema6c,Frzb,Sox9,Syt3,Vcl,Ccn4,Wnt11,Wnt5a,Xbp1,Nubp1,Plaat1,Igfbp7,Postn,Prkn,Olfm1,Dbn1,Lpar3,Cgref1,Rtn4,Pi16,Tmem108,Camk2d,Nrg1,Cdc73,Socs2,Rab21,Uts2r,Nppa,Slc9a6,Akap6,Fstl4,Cdkl5
12_Member	GO Biological Processes	GO:0061564	axon development	-5.86713	-3.51783	53/521	11423,12043,12064,12286,12305,12367,12399,12552,13489,13640,13800,13845,14573,16574,16782,17390,17754,17919,17967,18208,18212,18612,19242,19713,19716,19876,20347,20360,20616,21367,22223,22330,22418,22439,56177,56320,58916,65086,67453,68585,84035,107448,107934,211323,216344,223255,236794,237847,272381,319476,320027,382253,432530	Ache,Bcl2,Bdnf,Cacna1a,Ddr1,Casp3,Runx3,Cdh11,Drd2,Efna5,Enah,Ephb3,Gdnf,Kif5c,Lamc2,Mmp2,Map1a,Myo5b,Ncam1,Ntn1,Ntrk2,Etv4,Ptn,Ret,Bex1,Robo1,Sema3b,Sema6c,Snap91,Cntn2,Uchl1,Vcl,Wnt5a,Xk,Olfm1,Dbn1,Myot,Lpar3,Slc25a46,Rtn4,Kremen1,Unc5a,Celsr3,Nrg1,Rab21,Stk24,Slc9a6,Rtn4rl1,Lrrc4b,Lrtm1,Fstl4,Cdkl5,Adcy1
12_Member	GO Biological Processes	GO:0022604	regulation of cell morphogenesis	-5.76382	-3.44582	54/539	11423,11854,12064,12286,12505,13544,13640,13845,14191,14726,14745,16560,17242,17919,18208,18212,18441,18606,19242,19713,19876,20196,20347,20360,20616,20692,20779,20981,21367,22215,22350,22418,22439,50706,50873,56177,56320,56876,65086,66515,67220,68585,68813,71960,74202,76850,104215,108100,211323,216344,224014,272381,320027,382253	Ache,Rhod,Bdnf,Cacna1a,Cd44,Dvl3,Efna5,Ephb3,Fgr,Pdpn,Lpar1,Kif1a,Mdk,Myo5b,Ntn1,Ntrk2,P2ry1,Enpp2,Ptn,Ret,Robo1,S100a13,Sema3b,Sema6c,Snap91,Sparc,Src,Syt3,Cntn2,Ube3a,Ezr,Wnt5a,Xk,Postn,Prkn,Olfm1,Dbn1,Nsmf,Lpar3,Cul7,Plekho1,Rtn4,Dock5,Myh14,Fblim1,Ago4,Rhoq,Baiap2,Nrg1,Rab21,Fgd4,Lrrc4b,Fstl4,Cdkl5
12_Member	GO Biological Processes	GO:0048812	neuron projection morphogenesis	-5.56574	-3.27575	64/690	11423,12043,12064,12286,12305,12399,12552,12759,13489,13544,13640,13800,13845,14573,16560,16574,16782,17754,17919,17967,18208,18212,18612,19242,19713,19876,20347,20360,20616,20981,21367,21828,22215,22223,22330,22359,22418,22439,26757,50706,50873,53883,56177,56320,56876,58916,59036,65086,66515,67453,68585,81907,107448,107934,108100,211323,216344,236794,237847,272381,319476,320027,382253,432530	Ache,Bcl2,Bdnf,Cacna1a,Ddr1,Runx3,Cdh11,Clu,Drd2,Dvl3,Efna5,Enah,Ephb3,Gdnf,Kif1a,Kif5c,Lamc2,Map1a,Myo5b,Ncam1,Ntn1,Ntrk2,Etv4,Ptn,Ret,Robo1,Sema3b,Sema6c,Snap91,Syt3,Cntn2,Thbs4,Ube3a,Uchl1,Vcl,Vldlr,Wnt5a,Xk,Dpysl4,Postn,Prkn,Celsr2,Olfm1,Dbn1,Nsmf,Myot,Dact1,Lpar3,Cul7,Slc25a46,Rtn4,Tmem108,Unc5a,Celsr3,Baiap2,Nrg1,Rab21,Slc9a6,Rtn4rl1,Lrrc4b,Lrtm1,Fstl4,Cdkl5,Adcy1
12_Member	GO Biological Processes	GO:0050769	positive regulation of neurogenesis	-5.55476	-3.26937	57/590	11421,11423,11552,11881,12043,12053,12064,12159,12257,13190,13489,13544,13555,13627,13640,13660,13857,14745,14828,16000,16373,17242,17380,17919,18208,18212,18606,19242,19713,19716,19876,20312,20616,20981,22359,22418,50779,50873,56320,56708,56876,65086,66515,68585,71461,78748,108100,208922,211323,216233,216344,223255,242316,252838,319922,382253,100294583	Ace,Ache,Adra2b,Arsb,Bcl2,Bcl6,Bdnf,Bmp4,Tspo,Dct,Drd2,Dvl3,E2f1,Eef1a1,Efna5,Ehd1,Epor,Lpar1,Hspa5,Igf1,Irx3,Mdk,Mme,Myo5b,Ntn1,Ntrk2,Enpp2,Ptn,Ret,Bex1,Robo1,Cx3cl1,Snap91,Syt3,Vldlr,Wnt5a,Rgs6,Prkn,Dbn1,Clcf1,Nsmf,Lpar3,Cul7,Rtn4,Ptk7,Rassf10,Baiap2,Cpeb3,Nrg1,Socs2,Rab21,Stk24,Gdf6,Tox,Vwc2,Cdkl5,Alkal2
12_Member	GO Biological Processes	GO:0010720	positive regulation of cell development	-5.33572	-3.08964	62/672	11421,11423,11552,11881,12043,12053,12064,12159,12257,13190,13489,13544,13555,13627,13640,13660,13857,14745,14828,16000,16373,17242,17380,17919,18208,18212,18606,19242,19713,19716,19876,20312,20616,20981,22359,22402,22418,50779,50873,56320,56708,56876,65086,66515,68585,68813,71461,78748,108100,208922,211323,211770,213435,216233,216344,223255,238161,242316,252838,319922,382253,100294583	Ace,Ache,Adra2b,Arsb,Bcl2,Bcl6,Bdnf,Bmp4,Tspo,Dct,Drd2,Dvl3,E2f1,Eef1a1,Efna5,Ehd1,Epor,Lpar1,Hspa5,Igf1,Irx3,Mdk,Mme,Myo5b,Ntn1,Ntrk2,Enpp2,Ptn,Ret,Bex1,Robo1,Cx3cl1,Snap91,Syt3,Vldlr,Ccn4,Wnt5a,Rgs6,Prkn,Dbn1,Clcf1,Nsmf,Lpar3,Cul7,Rtn4,Dock5,Ptk7,Rassf10,Baiap2,Cpeb3,Nrg1,Trib1,Mylk3,Socs2,Rab21,Stk24,Akap6,Gdf6,Tox,Vwc2,Cdkl5,Alkal2
12_Member	GO Biological Processes	GO:0048588	developmental cell growth	-5.32647	-3.08745	32/263	11549,12064,12305,12818,13640,15468,16000,17919,18208,19013,20347,20360,20682,20981,22330,22402,22418,50706,50873,56177,56320,65086,68585,74116,81907,108058,211323,216344,236794,238161,320027,382253	Adra1a,Bdnf,Ddr1,Col14a1,Efna5,Prmt2,Igf1,Myo5b,Ntn1,Ppara,Sema3b,Sema6c,Sox9,Syt3,Vcl,Ccn4,Wnt5a,Postn,Prkn,Olfm1,Dbn1,Lpar3,Rtn4,Pi16,Tmem108,Camk2d,Nrg1,Rab21,Slc9a6,Akap6,Fstl4,Cdkl5
12_Member	GO Biological Processes	GO:0090066	regulation of anatomical structure size	-5.00402	-2.83433	54/572	11421,11475,11519,11549,11552,11689,11829,12064,12291,12332,12845,13616,13617,13640,14062,14775,17130,17390,17872,17919,17996,18208,18441,19713,20312,20347,20360,20656,21367,22350,22418,22439,29816,54631,56177,56320,56431,57028,57138,58994,65086,68585,68813,72088,93677,99889,108100,211323,216344,217369,230899,240672,320027,382253	Ace,Acta2,Add2,Adra1a,Adra2b,Alox5,Aqp4,Bdnf,Cacna1g,Capg,Comp,Edn3,Ednra,Efna5,F2r,Gpx1,Smad6,Mmp2,Ppp1r15a,Myo5b,Neb,Ntn1,P2ry1,Ret,Cx3cl1,Sema3b,Sema6c,Sod2,Cntn2,Ezr,Wnt5a,Xk,Hip1r,Nphs1,Olfm1,Dbn1,Dstn,Pdxp,Slc12a5,Smpd3,Lpar3,Rtn4,Dock5,Ush1c,Lmod2,Arfip1,Baiap2,Nrg1,Rab21,Uts2r,Nppa,Dusp5,Fstl4,Cdkl5
12_Member	GO Biological Processes	GO:0001558	regulation of cell growth	-4.93781	-2.77161	44/434	12043,12053,12064,12305,12505,12818,12995,13640,13853,15586,16000,16323,17919,18208,18605,19013,19207,20347,20360,20378,20981,22402,22411,22418,22433,26425,27281,29817,50873,56177,56320,65086,68567,68585,74116,211323,214498,216233,216344,217369,230899,238161,320027,382253	Bcl2,Bcl6,Bdnf,Ddr1,Cd44,Col14a1,Csnk2a1,Efna5,Epm2a,Hyal1,Igf1,Inhba,Myo5b,Ntn1,Enpp1,Ppara,Ptch2,Sema3b,Sema6c,Frzb,Syt3,Ccn4,Wnt11,Wnt5a,Xbp1,Nubp1,Plaat1,Igfbp7,Prkn,Olfm1,Dbn1,Lpar3,Cgref1,Rtn4,Pi16,Nrg1,Cdc73,Socs2,Rab21,Uts2r,Nppa,Akap6,Fstl4,Cdkl5
12_Member	GO Biological Processes	GO:0048589	developmental growth	-4.6961	-2.56971	68/795	11549,12043,12064,12125,12159,12305,12816,12818,12845,13046,13489,13640,13869,14173,14632,14775,15468,16000,16194,16337,16526,17242,17919,17967,18208,18595,19013,19116,19219,19242,19876,20347,20360,20682,20981,22138,22215,22330,22350,22402,22411,22418,50706,50873,56177,56320,57138,58994,65086,68585,71461,74116,74318,81907,107503,108058,211323,216233,216344,234219,236794,238161,238871,269152,32002…	Adra1a,Bcl2,Bdnf,Bcl2l11,Bmp4,Ddr1,Col12a1,Col14a1,Comp,Celf1,Drd2,Efna5,Erbb4,Fgf2,Gli1,Gpx1,Prmt2,Igf1,Il6ra,Insr,Kcnk2,Mdk,Myo5b,Ncam1,Ntn1,Pdgfra,Ppara,Prlr,Ptger4,Ptn,Robo1,Sema3b,Sema6c,Sox9,Syt3,Ttn,Ube3a,Vcl,Ezr,Ccn4,Wnt11,Wnt5a,Postn,Prkn,Olfm1,Dbn1,Slc12a5,Smpd3,Lpar3,Rtn4,Ptk7,Pi16,Hopx,Tmem108,Atf5,Camk2d,Nrg1,Socs2,Rab21,Helt,Slc9a6,Akap6,Pde4d,Kif26b,Fstl4,Lgr6,Col27a1,Cdkl5
12_Member	GO Biological Processes	GO:0007409	axonogenesis	-4.51208	-2.45848	46/480	11423,12043,12064,12286,12399,12552,13489,13640,13800,13845,14573,16574,16782,17754,17919,17967,18208,18212,18612,19713,19876,20347,20360,20616,21367,22223,22330,22418,22439,56177,56320,58916,65086,67453,68585,107448,107934,211323,216344,236794,237847,272381,319476,320027,382253,432530	Ache,Bcl2,Bdnf,Cacna1a,Runx3,Cdh11,Drd2,Efna5,Enah,Ephb3,Gdnf,Kif5c,Lamc2,Map1a,Myo5b,Ncam1,Ntn1,Ntrk2,Etv4,Ret,Robo1,Sema3b,Sema6c,Snap91,Cntn2,Uchl1,Vcl,Wnt5a,Xk,Olfm1,Dbn1,Myot,Lpar3,Slc25a46,Rtn4,Unc5a,Celsr3,Nrg1,Rab21,Slc9a6,Rtn4rl1,Lrrc4b,Lrtm1,Fstl4,Cdkl5,Adcy1
12_Member	GO Biological Processes	GO:0048667	cell morphogenesis involved in neuron differentiation	-4.45437	-2.4112	57/643	11423,12043,12064,12286,12399,12552,13489,13640,13800,13845,14573,16560,16574,16782,17754,17919,17967,18208,18212,18612,19242,19713,19876,20347,20360,20512,20616,21367,22215,22223,22330,22359,22418,22439,53883,56177,56320,56876,58916,59036,65086,66515,67453,68585,73750,107448,107934,108100,211323,216344,236794,237847,272381,319476,320027,382253,432530	Ache,Bcl2,Bdnf,Cacna1a,Runx3,Cdh11,Drd2,Efna5,Enah,Ephb3,Gdnf,Kif1a,Kif5c,Lamc2,Map1a,Myo5b,Ncam1,Ntn1,Ntrk2,Etv4,Ptn,Ret,Robo1,Sema3b,Sema6c,Slc1a3,Snap91,Cntn2,Ube3a,Uchl1,Vcl,Vldlr,Wnt5a,Xk,Celsr2,Olfm1,Dbn1,Nsmf,Myot,Dact1,Lpar3,Cul7,Slc25a46,Rtn4,Whrn,Unc5a,Celsr3,Baiap2,Nrg1,Rab21,Slc9a6,Rtn4rl1,Lrrc4b,Lrtm1,Fstl4,Cdkl5,Adcy1
12_Member	GO Biological Processes	GO:0045666	positive regulation of neuron differentiation	-4.37305	-2.35545	45/472	11423,11552,11881,12043,12053,12064,12159,13544,13627,13640,13660,13857,14745,14828,16373,17242,17919,18208,18212,19242,19713,19876,20312,20616,20981,22359,22418,50779,50873,56320,65086,66515,68585,71461,108100,208922,211323,216233,216344,223255,242316,252838,319922,382253,100294583	Ache,Adra2b,Arsb,Bcl2,Bcl6,Bdnf,Bmp4,Dvl3,Eef1a1,Efna5,Ehd1,Epor,Lpar1,Hspa5,Irx3,Mdk,Myo5b,Ntn1,Ntrk2,Ptn,Ret,Robo1,Cx3cl1,Snap91,Syt3,Vldlr,Wnt5a,Rgs6,Prkn,Dbn1,Lpar3,Cul7,Rtn4,Ptk7,Baiap2,Cpeb3,Nrg1,Socs2,Rab21,Stk24,Gdf6,Tox,Vwc2,Cdkl5,Alkal2
12_Member	GO Biological Processes	GO:0045664	regulation of neuron differentiation	-4.31244	-2.31178	66/787	11423,11552,11881,12043,12053,12064,12159,12286,13544,13627,13640,13660,13845,13857,14745,14828,15904,16373,16560,16852,17242,17919,18208,18212,19242,19713,19716,19876,20312,20347,20360,20616,20682,20981,21367,21834,22215,22359,22418,22439,50779,50873,56177,56320,56876,65086,66515,68585,71461,84035,108100,110351,208922,211323,216233,216344,223255,237847,242316,252838,270120,272381,319922,320027,3…	Ache,Adra2b,Arsb,Bcl2,Bcl6,Bdnf,Bmp4,Cacna1a,Dvl3,Eef1a1,Efna5,Ehd1,Ephb3,Epor,Lpar1,Hspa5,Id4,Irx3,Kif1a,Lgals1,Mdk,Myo5b,Ntn1,Ntrk2,Ptn,Ret,Bex1,Robo1,Cx3cl1,Sema3b,Sema6c,Snap91,Sox9,Syt3,Cntn2,Thrb,Ube3a,Vldlr,Wnt5a,Xk,Rgs6,Prkn,Olfm1,Dbn1,Nsmf,Lpar3,Cul7,Rtn4,Ptk7,Kremen1,Baiap2,Rap1gap,Cpeb3,Nrg1,Socs2,Rab21,Stk24,Rtn4rl1,Gdf6,Tox,Fat3,Lrrc4b,Vwc2,Fstl4,Cdkl5,Alkal2
12_Member	GO Biological Processes	GO:0050770	regulation of axonogenesis	-4.24642	-2.27262	25/207	11423,12064,12286,13640,13845,17919,18208,18212,19713,19876,20347,20360,20616,21367,22418,22439,56177,56320,65086,68585,211323,216344,272381,320027,382253	Ache,Bdnf,Cacna1a,Efna5,Ephb3,Myo5b,Ntn1,Ntrk2,Ret,Robo1,Sema3b,Sema6c,Snap91,Cntn2,Wnt5a,Xk,Olfm1,Dbn1,Lpar3,Rtn4,Nrg1,Rab21,Lrrc4b,Fstl4,Cdkl5
12_Member	GO Biological Processes	GO:0010976	positive regulation of neuron projection development	-4.07727	-2.1632	37/372	11423,11881,12064,12159,13544,13627,13640,13660,13857,14745,14828,17242,17919,18208,18212,19242,19713,19876,20312,20616,20981,22359,22418,50873,56320,65086,66515,68585,71461,108100,208922,211323,216344,223255,252838,382253,100294583	Ache,Arsb,Bdnf,Bmp4,Dvl3,Eef1a1,Efna5,Ehd1,Epor,Lpar1,Hspa5,Mdk,Myo5b,Ntn1,Ntrk2,Ptn,Ret,Robo1,Cx3cl1,Snap91,Syt3,Vldlr,Wnt5a,Prkn,Dbn1,Lpar3,Cul7,Rtn4,Ptk7,Baiap2,Cpeb3,Nrg1,Rab21,Stk24,Tox,Cdkl5,Alkal2
12_Member	GO Biological Processes	GO:0010769	regulation of cell morphogenesis involved in differentiation	-3.9854	-2.09336	35/348	11423,12064,12286,13640,13845,14726,16560,17242,17919,18208,18212,18606,19713,19876,20347,20360,20616,21367,22215,22418,22439,50706,56177,56320,56876,65086,66515,68585,68813,108100,211323,216344,272381,320027,382253	Ache,Bdnf,Cacna1a,Efna5,Ephb3,Pdpn,Kif1a,Mdk,Myo5b,Ntn1,Ntrk2,Enpp2,Ret,Robo1,Sema3b,Sema6c,Snap91,Cntn2,Ube3a,Wnt5a,Xk,Postn,Olfm1,Dbn1,Nsmf,Lpar3,Cul7,Rtn4,Dock5,Baiap2,Nrg1,Rab21,Lrrc4b,Fstl4,Cdkl5
12_Member	GO Biological Processes	GO:0048639	positive regulation of developmental growth	-3.88139	-2.00567	25/218	12043,12064,13046,13489,13640,13869,14173,14632,16000,16337,17919,17967,18208,19219,20981,22350,22402,50873,56320,65086,68585,74318,211323,238161,382253	Bcl2,Bdnf,Celf1,Drd2,Efna5,Erbb4,Fgf2,Gli1,Igf1,Insr,Myo5b,Ncam1,Ntn1,Ptger4,Syt3,Ezr,Ccn4,Prkn,Dbn1,Lpar3,Rtn4,Hopx,Nrg1,Akap6,Cdkl5
12_Member	GO Biological Processes	GO:0010975	regulation of neuron projection development	-3.86909	-1.99954	53/615	11423,11881,12064,12159,12286,13544,13627,13640,13660,13845,13857,14745,14828,16560,16852,17242,17919,18208,18212,19242,19713,19876,20312,20347,20360,20616,20981,21367,22215,22359,22418,22439,50873,56177,56320,56876,65086,66515,68585,71461,84035,108100,208922,211323,216344,223255,237847,252838,270120,272381,320027,382253,100294583	Ache,Arsb,Bdnf,Bmp4,Cacna1a,Dvl3,Eef1a1,Efna5,Ehd1,Ephb3,Epor,Lpar1,Hspa5,Kif1a,Lgals1,Mdk,Myo5b,Ntn1,Ntrk2,Ptn,Ret,Robo1,Cx3cl1,Sema3b,Sema6c,Snap91,Syt3,Cntn2,Ube3a,Vldlr,Wnt5a,Xk,Prkn,Olfm1,Dbn1,Nsmf,Lpar3,Cul7,Rtn4,Ptk7,Kremen1,Baiap2,Cpeb3,Nrg1,Rab21,Stk24,Rtn4rl1,Tox,Fat3,Lrrc4b,Fstl4,Cdkl5,Alkal2
12_Member	GO Biological Processes	GO:0120035	regulation of plasma membrane bounded cell projection organization	-3.80102	-1.94784	64/788	11423,11881,12064,12159,12286,12505,13544,13627,13640,13660,13845,13857,14726,14745,14828,16560,16852,17242,17919,18208,18212,18606,19242,19713,19876,20312,20347,20360,20616,20779,20981,21367,22215,22350,22359,22418,22439,26556,50873,56177,56320,56876,65086,66515,68585,71461,72088,84035,104215,108100,110351,208922,211323,216344,223255,230872,231532,237847,252838,270120,272381,320027,382253,100294…	Ache,Arsb,Bdnf,Bmp4,Cacna1a,Cd44,Dvl3,Eef1a1,Efna5,Ehd1,Ephb3,Epor,Pdpn,Lpar1,Hspa5,Kif1a,Lgals1,Mdk,Myo5b,Ntn1,Ntrk2,Enpp2,Ptn,Ret,Robo1,Cx3cl1,Sema3b,Sema6c,Snap91,Src,Syt3,Cntn2,Ube3a,Ezr,Vldlr,Wnt5a,Xk,Homer1,Prkn,Olfm1,Dbn1,Nsmf,Lpar3,Cul7,Rtn4,Ptk7,Ush1c,Kremen1,Rhoq,Baiap2,Rap1gap,Cpeb3,Nrg1,Rab21,Stk24,Crocc,Arhgap24,Rtn4rl1,Tox,Fat3,Lrrc4b,Fstl4,Cdkl5,Alkal2
12_Member	GO Biological Processes	GO:0048638	regulation of developmental growth	-3.69062	-1.88235	38/403	12043,12064,12125,12159,12818,13046,13489,13640,13869,14173,14632,16000,16337,16526,17919,17967,18208,19013,19219,20347,20360,20981,22350,22402,22418,50873,56177,56320,65086,68585,74116,74318,211323,216233,216344,238161,320027,382253	Bcl2,Bdnf,Bcl2l11,Bmp4,Col14a1,Celf1,Drd2,Efna5,Erbb4,Fgf2,Gli1,Igf1,Insr,Kcnk2,Myo5b,Ncam1,Ntn1,Ppara,Ptger4,Sema3b,Sema6c,Syt3,Ezr,Ccn4,Wnt5a,Prkn,Olfm1,Dbn1,Lpar3,Rtn4,Pi16,Hopx,Nrg1,Socs2,Rab21,Akap6,Fstl4,Cdkl5
12_Member	GO Biological Processes	GO:0031344	regulation of cell projection organization	-3.66439	-1.86067	64/797	11423,11881,12064,12159,12286,12505,13544,13627,13640,13660,13845,13857,14726,14745,14828,16560,16852,17242,17919,18208,18212,18606,19242,19713,19876,20312,20347,20360,20616,20779,20981,21367,22215,22350,22359,22418,22439,26556,50873,56177,56320,56876,65086,66515,68585,71461,72088,84035,104215,108100,110351,208922,211323,216344,223255,230872,231532,237847,252838,270120,272381,320027,382253,100294…	Ache,Arsb,Bdnf,Bmp4,Cacna1a,Cd44,Dvl3,Eef1a1,Efna5,Ehd1,Ephb3,Epor,Pdpn,Lpar1,Hspa5,Kif1a,Lgals1,Mdk,Myo5b,Ntn1,Ntrk2,Enpp2,Ptn,Ret,Robo1,Cx3cl1,Sema3b,Sema6c,Snap91,Src,Syt3,Cntn2,Ube3a,Ezr,Vldlr,Wnt5a,Xk,Homer1,Prkn,Olfm1,Dbn1,Nsmf,Lpar3,Cul7,Rtn4,Ptk7,Ush1c,Kremen1,Rhoq,Baiap2,Rap1gap,Cpeb3,Nrg1,Rab21,Stk24,Crocc,Arhgap24,Rtn4rl1,Tox,Fat3,Lrrc4b,Fstl4,Cdkl5,Alkal2
12_Member	GO Biological Processes	GO:0040008	regulation of growth	-3.63321	-1.84285	59/721	12043,12053,12064,12125,12159,12305,12505,12702,12818,12995,13046,13489,13640,13853,13869,14173,14632,15586,16000,16323,16337,16526,17919,17967,18208,18605,19013,19207,19219,20347,20360,20378,20981,22350,22402,22411,22418,22433,26425,27281,29817,50873,56177,56320,65086,68567,68585,74116,74318,211323,214498,216233,216344,217369,230899,238161,242409,320027,382253	Bcl2,Bcl6,Bdnf,Bcl2l11,Bmp4,Ddr1,Cd44,Socs3,Col14a1,Csnk2a1,Celf1,Drd2,Efna5,Epm2a,Erbb4,Fgf2,Gli1,Hyal1,Igf1,Inhba,Insr,Kcnk2,Myo5b,Ncam1,Ntn1,Enpp1,Ppara,Ptch2,Ptger4,Sema3b,Sema6c,Frzb,Syt3,Ezr,Ccn4,Wnt11,Wnt5a,Xbp1,Nubp1,Plaat1,Igfbp7,Prkn,Olfm1,Dbn1,Lpar3,Cgref1,Rtn4,Pi16,Hopx,Nrg1,Cdc73,Socs2,Rab21,Uts2r,Nppa,Akap6,Tmem8b,Fstl4,Cdkl5
12_Member	GO Biological Processes	GO:0060560	developmental growth involved in morphogenesis	-3.47301	-1.72444	28/272	12064,12159,12305,13640,17919,18208,19876,20347,20360,20682,20981,22330,22411,22418,50706,50873,56177,56320,65086,68585,71461,81907,211323,216344,236794,269152,320027,382253	Bdnf,Bmp4,Ddr1,Efna5,Myo5b,Ntn1,Robo1,Sema3b,Sema6c,Sox9,Syt3,Vcl,Wnt11,Wnt5a,Postn,Prkn,Olfm1,Dbn1,Lpar3,Rtn4,Ptk7,Tmem108,Nrg1,Rab21,Slc9a6,Kif26b,Fstl4,Cdkl5
12_Member	GO Biological Processes	GO:0016358	dendrite development	-3.26953	-1.57929	30/308	11423,12064,12286,13845,14745,16560,16782,17754,17919,18208,18212,19242,19876,22215,22359,53883,56320,56876,57138,59036,66515,67453,108100,208922,211323,216344,236794,270120,320027,382253	Ache,Bdnf,Cacna1a,Ephb3,Lpar1,Kif1a,Lamc2,Map1a,Myo5b,Ntn1,Ntrk2,Ptn,Robo1,Ube3a,Vldlr,Celsr2,Dbn1,Nsmf,Slc12a5,Dact1,Cul7,Slc25a46,Baiap2,Cpeb3,Nrg1,Rab21,Slc9a6,Fat3,Fstl4,Cdkl5
12_Member	GO Biological Processes	GO:0050808	synapse organization	-3.14042	-1.48903	41/475	11423,11519,12064,12286,12292,12297,13489,13640,13845,13869,14062,14402,14573,14712,16337,16560,17919,18208,18212,19242,20616,20692,21367,22215,22418,26556,53328,56320,59036,67453,68507,68792,76742,81907,108100,112405,211323,236794,272381,319476,382253	Ache,Add2,Bdnf,Cacna1a,Cacna1s,Cacnb3,Drd2,Efna5,Ephb3,Erbb4,F2r,Gabrb3,Gdnf,Gnpat,Insr,Kif1a,Myo5b,Ntn1,Ntrk2,Ptn,Snap91,Sparc,Cntn2,Ube3a,Wnt5a,Homer1,Pgrmc1,Dbn1,Dact1,Slc25a46,Ppfia4,Srpx2,Snx27,Tmem108,Baiap2,Egln1,Nrg1,Slc9a6,Lrrc4b,Lrtm1,Cdkl5
12_Member	GO Biological Processes	GO:0031346	positive regulation of cell projection organization	-3.10473	-1.46175	41/477	11423,11881,12064,12159,13544,13627,13640,13660,13857,14745,14828,17242,17919,18208,18212,18606,19242,19713,19876,20312,20616,20779,20981,22359,22418,50873,56320,65086,66515,68585,71461,104215,108100,208922,211323,216344,223255,230872,252838,382253,100294583	Ache,Arsb,Bdnf,Bmp4,Dvl3,Eef1a1,Efna5,Ehd1,Epor,Lpar1,Hspa5,Mdk,Myo5b,Ntn1,Ntrk2,Enpp2,Ptn,Ret,Robo1,Cx3cl1,Snap91,Src,Syt3,Vldlr,Wnt5a,Prkn,Dbn1,Lpar3,Cul7,Rtn4,Ptk7,Rhoq,Baiap2,Cpeb3,Nrg1,Rab21,Stk24,Crocc,Tox,Cdkl5,Alkal2
12_Member	GO Biological Processes	GO:0061387	regulation of extent of cell growth	-2.65395	-1.13041	15/128	12064,13640,17919,18208,20347,20360,22418,56177,56320,65086,68585,211323,216344,320027,382253	Bdnf,Efna5,Myo5b,Ntn1,Sema3b,Sema6c,Wnt5a,Olfm1,Dbn1,Lpar3,Rtn4,Nrg1,Rab21,Fstl4,Cdkl5
12_Member	GO Biological Processes	GO:0050772	positive regulation of axonogenesis	-2.58189	-1.08593	13/105	11423,12064,13640,17919,18208,18212,19876,20616,56320,65086,68585,211323,382253	Ache,Bdnf,Efna5,Myo5b,Ntn1,Ntrk2,Robo1,Snap91,Dbn1,Lpar3,Rtn4,Nrg1,Cdkl5
12_Member	GO Biological Processes	GO:1990138	neuron projection extension	-2.57793	-1.08419	20/197	12064,12305,17919,18208,20347,20360,20981,22330,22418,50706,50873,56177,56320,68585,81907,211323,216344,236794,320027,382253	Bdnf,Ddr1,Myo5b,Ntn1,Sema3b,Sema6c,Syt3,Vcl,Wnt5a,Postn,Prkn,Olfm1,Dbn1,Rtn4,Tmem108,Nrg1,Rab21,Slc9a6,Fstl4,Cdkl5
12_Member	GO Biological Processes	GO:0045927	positive regulation of growth	-2.54307	-1.05883	28/313	12043,12064,12995,13046,13489,13640,13869,14173,14632,15586,16000,16337,17919,17967,18208,19219,20981,22350,22402,50873,56320,65086,68585,74318,211323,217369,238161,382253	Bcl2,Bdnf,Csnk2a1,Celf1,Drd2,Efna5,Erbb4,Fgf2,Gli1,Hyal1,Igf1,Insr,Myo5b,Ncam1,Ntn1,Ptger4,Syt3,Ezr,Ccn4,Prkn,Dbn1,Lpar3,Rtn4,Hopx,Nrg1,Uts2r,Akap6,Cdkl5
12_Member	GO Biological Processes	GO:0010770	positive regulation of cell morphogenesis involved in differentiation	-2.42998	-0.984339	19/189	11423,12064,13640,17242,17919,18208,18212,18606,19876,20616,56320,65086,66515,68585,68813,108100,211323,216344,382253	Ache,Bdnf,Efna5,Mdk,Myo5b,Ntn1,Ntrk2,Enpp2,Robo1,Snap91,Dbn1,Lpar3,Cul7,Rtn4,Dock5,Baiap2,Nrg1,Rab21,Cdkl5
12_Member	GO Biological Processes	GO:0048675	axon extension	-2.2818	-0.886745	15/140	12064,17919,18208,20347,20360,22330,22418,56177,56320,68585,211323,216344,236794,320027,382253	Bdnf,Myo5b,Ntn1,Sema3b,Sema6c,Vcl,Wnt5a,Olfm1,Dbn1,Rtn4,Nrg1,Rab21,Slc9a6,Fstl4,Cdkl5
12_Member	GO Biological Processes	GO:0030516	regulation of axon extension	-2.27174	-0.88253	13/114	12064,17919,18208,20347,20360,22418,56177,56320,68585,211323,216344,320027,382253	Bdnf,Myo5b,Ntn1,Sema3b,Sema6c,Wnt5a,Olfm1,Dbn1,Rtn4,Nrg1,Rab21,Fstl4,Cdkl5
12_Member	GO Biological Processes	GO:0050773	regulation of dendrite development	-2.25913	-0.873385	19/196	11423,14745,16560,17919,18212,19242,19876,22215,22359,56320,56876,66515,108100,208922,211323,216344,270120,320027,382253	Ache,Lpar1,Kif1a,Myo5b,Ntrk2,Ptn,Robo1,Ube3a,Vldlr,Dbn1,Nsmf,Cul7,Baiap2,Cpeb3,Nrg1,Rab21,Fat3,Fstl4,Cdkl5
12_Member	GO Biological Processes	GO:0032535	regulation of cellular component size	-2.21031	-0.842062	33/408	11519,11829,12064,12332,13640,17872,17919,17996,18208,19713,20347,20360,21367,22350,22418,22439,29816,54631,56177,56320,56431,57028,57138,65086,68585,72088,93677,99889,108100,211323,216344,320027,382253	Add2,Aqp4,Bdnf,Capg,Efna5,Ppp1r15a,Myo5b,Neb,Ntn1,Ret,Sema3b,Sema6c,Cntn2,Ezr,Wnt5a,Xk,Hip1r,Nphs1,Olfm1,Dbn1,Dstn,Pdxp,Slc12a5,Lpar3,Rtn4,Ush1c,Lmod2,Arfip1,Baiap2,Nrg1,Rab21,Fstl4,Cdkl5
12_Member	GO Biological Processes	GO:0050803	regulation of synapse structure or activity	-2.18626	-0.826231	25/287	12064,13429,13489,13640,13845,16560,17919,18208,18212,19242,20616,20692,22215,22418,26556,53328,56320,68792,72961,76742,108100,112405,272381,319476,382253	Bdnf,Dnm1,Drd2,Efna5,Ephb3,Kif1a,Myo5b,Ntn1,Ntrk2,Ptn,Snap91,Sparc,Ube3a,Wnt5a,Homer1,Pgrmc1,Dbn1,Srpx2,Slc17a7,Snx27,Baiap2,Egln1,Lrrc4b,Lrtm1,Cdkl5
13_Summary	GO Biological Processes	GO:0048729	tissue morphogenesis	-7.00554	-4.37543	68/683	11668,12043,12159,12305,12367,12399,12505,12702,12814,12816,12818,13123,13544,13617,13645,13800,13857,14173,14573,14726,15111,15904,16000,16323,16373,16475,17242,17313,17390,17897,18208,18595,18612,19058,19108,19378,19713,19876,20378,20677,20682,20779,21412,21676,21924,21952,22138,22160,22330,22411,22418,57265,59036,69217,69847,71461,74025,76707,107934,112405,140577,211401,230099,231532,240725,24…	Aldh1a1,Bcl2,Bmp4,Ddr1,Casp3,Runx3,Cd44,Socs3,Col11a1,Col12a1,Col14a1,Cyp7b1,Dvl3,Ednra,Egf,Enah,Epor,Fgf2,Gdnf,Pdpn,Hand2,Id4,Igf1,Inhba,Irx3,Ajuba,Mdk,Mgp,Mmp2,Myl3,Ntn1,Pdgfra,Etv4,Ppp3r1,Prkx,Aldh1a2,Ret,Robo1,Frzb,Sox4,Sox9,Src,Tcf21,Tead1,Tnnc1,Tnni1,Ttn,Twist1,Vcl,Wnt11,Wnt5a,Fzd2,Dact1,Plekha4,Wnk4,Ptk7,Nphp3,Clasp1,Celsr3,Egln1,Ankrd6,Mtss1,Car9,Arhgap24,Sulf1,Myom3,Kif26b,Intu,Bdnf,Runx…
13_Member	GO Biological Processes	GO:0048729	tissue morphogenesis	-7.00554	-4.37543	68/683	11668,12043,12159,12305,12367,12399,12505,12702,12814,12816,12818,13123,13544,13617,13645,13800,13857,14173,14573,14726,15111,15904,16000,16323,16373,16475,17242,17313,17390,17897,18208,18595,18612,19058,19108,19378,19713,19876,20378,20677,20682,20779,21412,21676,21924,21952,22138,22160,22330,22411,22418,57265,59036,69217,69847,71461,74025,76707,107934,112405,140577,211401,230099,231532,240725,24…	Aldh1a1,Bcl2,Bmp4,Ddr1,Casp3,Runx3,Cd44,Socs3,Col11a1,Col12a1,Col14a1,Cyp7b1,Dvl3,Ednra,Egf,Enah,Epor,Fgf2,Gdnf,Pdpn,Hand2,Id4,Igf1,Inhba,Irx3,Ajuba,Mdk,Mgp,Mmp2,Myl3,Ntn1,Pdgfra,Etv4,Ppp3r1,Prkx,Aldh1a2,Ret,Robo1,Frzb,Sox4,Sox9,Src,Tcf21,Tead1,Tnnc1,Tnni1,Ttn,Twist1,Vcl,Wnt11,Wnt5a,Fzd2,Dact1,Plekha4,Wnk4,Ptk7,Nphp3,Clasp1,Celsr3,Egln1,Ankrd6,Mtss1,Car9,Arhgap24,Sulf1,Myom3,Kif26b,Intu
13_Member	GO Biological Processes	GO:2000027	regulation of animal organ morphogenesis	-6.40449	-3.93242	30/212	12043,12064,12159,12393,13544,13617,14173,14573,14632,15111,17242,18595,19242,19876,20682,21834,22160,22411,22418,22433,57265,59036,66695,68585,69217,71461,107934,114142,140577,240725	Bcl2,Bdnf,Bmp4,Runx2,Dvl3,Ednra,Fgf2,Gdnf,Gli1,Hand2,Mdk,Pdgfra,Ptn,Robo1,Sox9,Thrb,Twist1,Wnt11,Wnt5a,Xbp1,Fzd2,Dact1,Aspn,Rtn4,Plekha4,Ptk7,Celsr3,Foxp2,Ankrd6,Sulf1
13_Member	GO Biological Processes	GO:0002009	morphogenesis of an epithelium	-6.22281	-3.7922	57/562	11668,12043,12159,12305,12367,12399,12505,12702,13123,13544,13617,13645,13800,14173,14573,14726,15111,15904,16000,16373,16475,17242,17313,17390,18208,18595,18612,19058,19108,19378,19713,19876,20378,20677,20682,20779,21412,21676,22160,22330,22411,22418,57265,59036,69217,69847,71461,74025,76707,107934,140577,211401,230099,231532,240725,269152,380614	Aldh1a1,Bcl2,Bmp4,Ddr1,Casp3,Runx3,Cd44,Socs3,Cyp7b1,Dvl3,Ednra,Egf,Enah,Fgf2,Gdnf,Pdpn,Hand2,Id4,Igf1,Irx3,Ajuba,Mdk,Mgp,Mmp2,Ntn1,Pdgfra,Etv4,Ppp3r1,Prkx,Aldh1a2,Ret,Robo1,Frzb,Sox4,Sox9,Src,Tcf21,Tead1,Twist1,Vcl,Wnt11,Wnt5a,Fzd2,Dact1,Plekha4,Wnk4,Ptk7,Nphp3,Clasp1,Celsr3,Ankrd6,Mtss1,Car9,Arhgap24,Sulf1,Kif26b,Intu
13_Member	GO Biological Processes	GO:0048732	gland development	-6.13486	-3.723	50/470	12043,12125,12159,12305,12505,12724,13123,13489,13645,13845,13869,14173,14228,14632,14775,15111,15904,16000,16337,17242,17390,18208,18595,18612,18793,19116,19242,19876,20249,20378,20656,20682,20779,21412,21802,21834,22215,22371,22418,22433,52609,68585,68949,74025,77889,110351,216233,216439,240725,246728	Bcl2,Bcl2l11,Bmp4,Ddr1,Cd44,Clcn2,Cyp7b1,Drd2,Egf,Ephb3,Erbb4,Fgf2,Fkbp4,Gli1,Gpx1,Hand2,Id4,Igf1,Insr,Mdk,Mmp2,Ntn1,Pdgfra,Etv4,Plaur,Prlr,Ptn,Robo1,Scd1,Frzb,Sod2,Sox9,Src,Tcf21,Tgfa,Thrb,Ube3a,Vwf,Wnt5a,Xbp1,Cbx7,Rtn4,Zfas1,Nphp3,Lbh,Rap1gap,Socs2,Agap2,Sulf1,Oas2
13_Member	GO Biological Processes	GO:0030879	mammary gland development	-5.03976	-2.863	23/163	12125,12159,12305,13645,13869,14173,14775,16000,18208,18612,19116,19876,20682,20779,21802,22418,22433,68585,68949,77889,216233,216439,246728	Bcl2l11,Bmp4,Ddr1,Egf,Erbb4,Fgf2,Gpx1,Igf1,Ntn1,Etv4,Prlr,Robo1,Sox9,Src,Tgfa,Wnt5a,Xbp1,Rtn4,Zfas1,Lbh,Socs2,Agap2,Oas2
13_Member	GO Biological Processes	GO:0061180	mammary gland epithelium development	-4.51756	-2.46071	14/77	12305,13869,14173,14775,18208,18612,19116,19876,20779,22418,68585,68949,77889,216439	Ddr1,Erbb4,Fgf2,Gpx1,Ntn1,Etv4,Prlr,Robo1,Src,Wnt5a,Rtn4,Zfas1,Lbh,Agap2
13_Member	GO Biological Processes	GO:0022612	gland morphogenesis	-4.47324	-2.42231	21/153	12043,12159,12305,12505,13123,14632,15904,16000,17242,17390,18208,18612,19242,19876,20682,20779,21802,22418,22433,68585,240725	Bcl2,Bmp4,Ddr1,Cd44,Cyp7b1,Gli1,Id4,Igf1,Mdk,Mmp2,Ntn1,Etv4,Ptn,Robo1,Sox9,Src,Tgfa,Wnt5a,Xbp1,Rtn4,Sulf1
13_Member	GO Biological Processes	GO:0110110	positive regulation of animal organ morphogenesis	-4.04369	-2.13851	16/106	12159,13617,14173,14573,15111,17242,18595,19242,19876,20682,22160,22411,22418,22433,68585,114142	Bmp4,Ednra,Fgf2,Gdnf,Hand2,Mdk,Pdgfra,Ptn,Robo1,Sox9,Twist1,Wnt11,Wnt5a,Xbp1,Rtn4,Foxp2
13_Member	GO Biological Processes	GO:0060562	epithelial tube morphogenesis	-3.70608	-1.88629	37/388	12043,12159,12305,12367,12505,13544,13617,13645,13800,14173,14573,15111,16000,16373,17242,17313,18208,18595,18612,19058,19108,19378,19713,19876,20677,20682,20779,21412,21676,22160,22418,57265,69847,71461,74025,211401,269152	Bcl2,Bmp4,Ddr1,Casp3,Cd44,Dvl3,Ednra,Egf,Enah,Fgf2,Gdnf,Hand2,Igf1,Irx3,Mdk,Mgp,Ntn1,Pdgfra,Etv4,Ppp3r1,Prkx,Aldh1a2,Ret,Robo1,Sox4,Sox9,Src,Tcf21,Tead1,Twist1,Wnt5a,Fzd2,Wnk4,Ptk7,Nphp3,Mtss1,Kif26b
13_Member	GO Biological Processes	GO:0001763	morphogenesis of a branching structure	-2.42001	-0.977093	23/246	12043,12159,12305,12505,12702,13489,13617,13645,14173,14573,16000,17242,17313,18595,18612,19058,20682,20779,21412,22418,68585,107581,240725	Bcl2,Bmp4,Ddr1,Cd44,Socs3,Drd2,Ednra,Egf,Fgf2,Gdnf,Igf1,Mdk,Mgp,Pdgfra,Etv4,Ppp3r1,Sox9,Src,Tcf21,Wnt5a,Rtn4,Col16a1,Sulf1
13_Member	GO Biological Processes	GO:0048754	branching morphogenesis of an epithelial tube	-2.11476	-0.778376	18/188	12043,12159,12305,12505,13617,13645,14173,14573,16000,17242,17313,18595,18612,19058,20682,20779,21412,22418	Bcl2,Bmp4,Ddr1,Cd44,Ednra,Egf,Fgf2,Gdnf,Igf1,Mdk,Mgp,Pdgfra,Etv4,Ppp3r1,Sox9,Src,Tcf21,Wnt5a
14_Summary	GO Biological Processes	GO:0097435	supramolecular fiber organization	-6.98308	-4.37318	70/712	11519,11568,11854,11856,12043,12332,12372,12759,12814,12818,12832,12842,12843,12845,13800,14219,14228,14745,16948,16997,17022,17754,17919,17996,18451,18595,19219,20312,20779,21957,22004,22027,22138,22350,22411,24131,29816,30794,50490,50530,50873,53318,54631,56320,56398,56431,57028,59006,72088,76686,76707,77963,93677,94352,99889,100952,103768,104215,108100,171580,207596,211401,213435,214685,216725…	Add2,Aebp1,Rhod,Arhgap6,Bcl2,Capg,Casq1,Clu,Col11a1,Col14a1,Col5a2,Col1a1,Col1a2,Comp,Enah,Ccn2,Fkbp4,Lpar1,Lox,Ltbp2,Lum,Map1a,Myo5b,Neb,P4ha1,Pdgfra,Ptger4,Cx3cl1,Src,Tnnt3,Tpm2,Hsp90b1,Ttn,Ezr,Wnt11,Ldb3,Hip1r,Pdlim4,Nox4,Mfap5,Prkn,Pdlim3,Nphs1,Dbn1,Chp1,Dstn,Pdxp,Myoz2,Ush1c,Clip3,Clasp1,Hook1,Lmod2,Loxl2,Arfip1,Emilin1,Tubg2,Rhoq,Baiap2,Mical1,Thsd4,Mtss1,Mylk3,Chadl,Adamts2,Coro6,Taok1,Sam…
14_Member	GO Biological Processes	GO:0097435	supramolecular fiber organization	-6.98308	-4.37318	70/712	11519,11568,11854,11856,12043,12332,12372,12759,12814,12818,12832,12842,12843,12845,13800,14219,14228,14745,16948,16997,17022,17754,17919,17996,18451,18595,19219,20312,20779,21957,22004,22027,22138,22350,22411,24131,29816,30794,50490,50530,50873,53318,54631,56320,56398,56431,57028,59006,72088,76686,76707,77963,93677,94352,99889,100952,103768,104215,108100,171580,207596,211401,213435,214685,216725…	Add2,Aebp1,Rhod,Arhgap6,Bcl2,Capg,Casq1,Clu,Col11a1,Col14a1,Col5a2,Col1a1,Col1a2,Comp,Enah,Ccn2,Fkbp4,Lpar1,Lox,Ltbp2,Lum,Map1a,Myo5b,Neb,P4ha1,Pdgfra,Ptger4,Cx3cl1,Src,Tnnt3,Tpm2,Hsp90b1,Ttn,Ezr,Wnt11,Ldb3,Hip1r,Pdlim4,Nox4,Mfap5,Prkn,Pdlim3,Nphs1,Dbn1,Chp1,Dstn,Pdxp,Myoz2,Ush1c,Clip3,Clasp1,Hook1,Lmod2,Loxl2,Arfip1,Emilin1,Tubg2,Rhoq,Baiap2,Mical1,Thsd4,Mtss1,Mylk3,Chadl,Adamts2,Coro6,Taok1,Sam…
14_Member	GO Biological Processes	GO:0030029	actin filament-based process	-5.35473	-3.10022	69/774	11475,11519,11854,11856,12043,12053,12291,12293,12332,12372,13640,13800,14191,14219,14726,14745,16509,17242,17919,17996,18595,19219,20312,20779,21924,21957,22004,22027,22138,22350,22411,24131,29816,30794,50490,50873,53318,54631,56320,56431,57028,58226,59006,68328,71461,71960,72088,76707,93677,99889,104215,108058,108100,109676,171580,211401,213019,213435,216439,216459,216961,216965,217125,228564,2…	Acta2,Add2,Rhod,Arhgap6,Bcl2,Bcl6,Cacna1g,Cacna2d1,Capg,Casq1,Efna5,Enah,Fgr,Ccn2,Pdpn,Lpar1,Kcne1,Mdk,Myo5b,Neb,Pdgfra,Ptger4,Cx3cl1,Src,Tnnc1,Tnnt3,Tpm2,Hsp90b1,Ttn,Ezr,Wnt11,Ldb3,Hip1r,Pdlim4,Nox4,Prkn,Pdlim3,Nphs1,Dbn1,Dstn,Pdxp,Cacna1h,Myoz2,Rab13,Ptk7,Myh14,Ush1c,Clasp1,Lmod2,Arfip1,Rhoq,Camk2d,Baiap2,Ank2,Mical1,Mtss1,Pdlim2,Mylk3,Agap2,Myl6b,Coro6,Taok1,Samd14,Frmd5,Akap6,Pde4d,Myom3,Ppm1…
14_Member	GO Biological Processes	GO:0032970	regulation of actin filament-based process	-3.87288	-2.0007	39/409	11475,11519,11854,11856,11938,12332,13640,14191,14219,14726,14745,17242,17996,19219,20312,21924,22411,29816,30794,50490,50873,54631,56320,56431,57028,58226,76707,93677,99889,104215,108100,109676,211401,213435,216965,238161,238871,320472,330953	Acta2,Add2,Rhod,Arhgap6,Atp2a2,Capg,Efna5,Fgr,Ccn2,Pdpn,Lpar1,Mdk,Neb,Ptger4,Cx3cl1,Tnnc1,Wnt11,Hip1r,Pdlim4,Nox4,Prkn,Nphs1,Dbn1,Dstn,Pdxp,Cacna1h,Clasp1,Lmod2,Arfip1,Rhoq,Baiap2,Ank2,Mtss1,Mylk3,Taok1,Akap6,Pde4d,Ppm1e,Hcn4
14_Member	GO Biological Processes	GO:0051017	actin filament bundle assembly	-3.55824	-1.78649	21/177	11519,11854,11856,14219,14745,19219,20312,20779,22027,22350,22411,30794,50490,50873,56320,57028,72088,76707,108100,211401,320472	Add2,Rhod,Arhgap6,Ccn2,Lpar1,Ptger4,Cx3cl1,Src,Hsp90b1,Ezr,Wnt11,Pdlim4,Nox4,Prkn,Dbn1,Pdxp,Ush1c,Clasp1,Baiap2,Mtss1,Ppm1e
14_Member	GO Biological Processes	GO:0061572	actin filament bundle organization	-3.45828	-1.7163	21/180	11519,11854,11856,14219,14745,19219,20312,20779,22027,22350,22411,30794,50490,50873,56320,57028,72088,76707,108100,211401,320472	Add2,Rhod,Arhgap6,Ccn2,Lpar1,Ptger4,Cx3cl1,Src,Hsp90b1,Ezr,Wnt11,Pdlim4,Nox4,Prkn,Dbn1,Pdxp,Ush1c,Clasp1,Baiap2,Mtss1,Ppm1e
14_Member	GO Biological Processes	GO:0007015	actin filament organization	-3.42997	-1.69705	39/430	11519,11854,11856,12043,12332,13800,14219,14745,17919,17996,19219,20312,20779,22004,22027,22138,22350,22411,29816,30794,50490,50873,53318,54631,56320,56431,57028,72088,76707,93677,99889,104215,108100,171580,211401,216961,217125,242702,320472	Add2,Rhod,Arhgap6,Bcl2,Capg,Enah,Ccn2,Lpar1,Myo5b,Neb,Ptger4,Cx3cl1,Src,Tpm2,Hsp90b1,Ttn,Ezr,Wnt11,Hip1r,Pdlim4,Nox4,Prkn,Pdlim3,Nphs1,Dbn1,Dstn,Pdxp,Ush1c,Clasp1,Lmod2,Arfip1,Rhoq,Baiap2,Mical1,Mtss1,Coro6,Samd14,Myom3,Ppm1e
14_Member	GO Biological Processes	GO:0030036	actin cytoskeleton organization	-3.3438	-1.62723	56/693	11519,11854,11856,12043,12053,12332,12372,13640,13800,14191,14219,14745,17242,17919,17996,18595,19219,20312,20779,21957,22004,22027,22138,22350,22411,24131,29816,30794,50490,50873,53318,54631,56320,56431,57028,59006,68328,71461,71960,72088,76707,93677,99889,104215,108100,171580,211401,213019,213435,216439,216961,216965,217125,228564,242702,320472	Add2,Rhod,Arhgap6,Bcl2,Bcl6,Capg,Casq1,Efna5,Enah,Fgr,Ccn2,Lpar1,Mdk,Myo5b,Neb,Pdgfra,Ptger4,Cx3cl1,Src,Tnnt3,Tpm2,Hsp90b1,Ttn,Ezr,Wnt11,Ldb3,Hip1r,Pdlim4,Nox4,Prkn,Pdlim3,Nphs1,Dbn1,Dstn,Pdxp,Myoz2,Rab13,Ptk7,Myh14,Ush1c,Clasp1,Lmod2,Arfip1,Rhoq,Baiap2,Mical1,Mtss1,Pdlim2,Mylk3,Agap2,Coro6,Taok1,Samd14,Frmd5,Myom3,Ppm1e
14_Member	GO Biological Processes	GO:0032231	regulation of actin filament bundle assembly	-2.40439	-0.967385	13/110	11856,14219,14745,19219,20312,22411,30794,50490,50873,56320,76707,211401,320472	Arhgap6,Ccn2,Lpar1,Ptger4,Cx3cl1,Wnt11,Pdlim4,Nox4,Prkn,Dbn1,Clasp1,Mtss1,Ppm1e
14_Member	GO Biological Processes	GO:1902903	regulation of supramolecular fiber organization	-2.37723	-0.948829	31/367	11519,11568,11856,12332,12759,14219,14228,14745,17754,19219,20312,22411,29816,30794,50490,50873,54631,56320,56431,57028,76686,76707,93677,99889,100952,108100,211401,213435,214685,216965,320472	Add2,Aebp1,Arhgap6,Capg,Clu,Ccn2,Fkbp4,Lpar1,Map1a,Ptger4,Cx3cl1,Wnt11,Hip1r,Pdlim4,Nox4,Prkn,Nphs1,Dbn1,Dstn,Pdxp,Clip3,Clasp1,Lmod2,Arfip1,Emilin1,Baiap2,Mtss1,Mylk3,Chadl,Taok1,Ppm1e
14_Member	GO Biological Processes	GO:0032956	regulation of actin cytoskeleton organization	-2.21953	-0.84516	30/361	11519,11854,11856,12332,13640,14191,14219,14745,17242,17996,19219,20312,22411,29816,30794,50490,50873,54631,56320,56431,57028,76707,93677,99889,104215,108100,211401,213435,216965,320472	Add2,Rhod,Arhgap6,Capg,Efna5,Fgr,Ccn2,Lpar1,Mdk,Neb,Ptger4,Cx3cl1,Wnt11,Hip1r,Pdlim4,Nox4,Prkn,Nphs1,Dbn1,Dstn,Pdxp,Clasp1,Lmod2,Arfip1,Rhoq,Baiap2,Mtss1,Mylk3,Taok1,Ppm1e
14_Member	GO Biological Processes	GO:0010638	positive regulation of organelle organization	-2.02721	-0.727407	45/614	11983,12053,12125,12223,12487,12684,13179,13447,13616,13645,14219,14745,15277,15482,16000,16337,18783,18793,20312,20779,20969,20981,21802,22411,22418,22433,29816,30794,50490,50873,54631,56431,57028,58994,59125,68549,93677,99889,108100,171543,211401,213435,230872,239555,320472	Atpif1,Bcl6,Bcl2l11,Btc,Cd28,Cideb,Dcn,Doc2b,Edn3,Egf,Ccn2,Lpar1,Hk2,Hspa1l,Igf1,Insr,Pla2g4a,Plaur,Cx3cl1,Src,Sdc1,Syt3,Tgfa,Wnt11,Wnt5a,Xbp1,Hip1r,Pdlim4,Nox4,Prkn,Nphs1,Dstn,Pdxp,Smpd3,Nek7,Sgo2a,Lmod2,Arfip1,Baiap2,Bmf,Mtss1,Mylk3,Crocc,Mief1,Ppm1e
15_Summary	GO Biological Processes	GO:1905114	cell surface receptor signaling pathway involved in cell-cell signaling	-6.90423	-4.32118	57/536	12064,12159,12297,12505,12842,12995,13489,13544,13645,13853,14173,14402,14632,14773,14809,14813,17242,20312,20378,20439,20677,20682,20779,20969,22402,22411,22418,22419,24117,50781,50873,53614,53627,53883,56320,57265,59036,69217,71461,71687,72135,72961,74025,74499,81907,83675,84035,107934,108100,140577,207181,214498,230899,240725,268860,319478,329252	Bdnf,Bmp4,Cacnb3,Cd44,Col1a1,Csnk2a1,Drd2,Dvl3,Egf,Epm2a,Fgf2,Gabrb3,Gli1,Grk5,Grik5,Grin2c,Mdk,Cx3cl1,Frzb,Siah2,Sox4,Sox9,Src,Sdc1,Ccn4,Wnt11,Wnt5a,Wnt5b,Wif1,Dkk3,Prkn,Reck,Porcn,Celsr2,Dbn1,Fzd2,Dact1,Plekha4,Ptk7,Tmem25,Pygo1,Slc17a7,Nphp3,Sost,Tmem108,Bicc1,Kremen1,Celsr3,Baiap2,Ankrd6,Rbms3,Cdc73,Nppa,Sulf1,Abat,Cxxc4,Lgr6
15_Member	GO Biological Processes	GO:1905114	cell surface receptor signaling pathway involved in cell-cell signaling	-6.90423	-4.32118	57/536	12064,12159,12297,12505,12842,12995,13489,13544,13645,13853,14173,14402,14632,14773,14809,14813,17242,20312,20378,20439,20677,20682,20779,20969,22402,22411,22418,22419,24117,50781,50873,53614,53627,53883,56320,57265,59036,69217,71461,71687,72135,72961,74025,74499,81907,83675,84035,107934,108100,140577,207181,214498,230899,240725,268860,319478,329252	Bdnf,Bmp4,Cacnb3,Cd44,Col1a1,Csnk2a1,Drd2,Dvl3,Egf,Epm2a,Fgf2,Gabrb3,Gli1,Grk5,Grik5,Grin2c,Mdk,Cx3cl1,Frzb,Siah2,Sox4,Sox9,Src,Sdc1,Ccn4,Wnt11,Wnt5a,Wnt5b,Wif1,Dkk3,Prkn,Reck,Porcn,Celsr2,Dbn1,Fzd2,Dact1,Plekha4,Ptk7,Tmem25,Pygo1,Slc17a7,Nphp3,Sost,Tmem108,Bicc1,Kremen1,Celsr3,Baiap2,Ankrd6,Rbms3,Cdc73,Nppa,Sulf1,Abat,Cxxc4,Lgr6
15_Member	GO Biological Processes	GO:0016055	Wnt signaling pathway	-4.81399	-2.66482	44/439	12505,12842,12995,13489,13544,13645,13853,14173,14632,14773,17242,20378,20439,20677,20682,20779,20969,22402,22411,22418,22419,24117,50781,50873,53614,53627,53883,57265,59036,69217,71461,72135,74025,74499,83675,84035,107934,140577,207181,214498,230899,240725,319478,329252	Cd44,Col1a1,Csnk2a1,Drd2,Dvl3,Egf,Epm2a,Fgf2,Gli1,Grk5,Mdk,Frzb,Siah2,Sox4,Sox9,Src,Sdc1,Ccn4,Wnt11,Wnt5a,Wnt5b,Wif1,Dkk3,Prkn,Reck,Porcn,Celsr2,Fzd2,Dact1,Plekha4,Ptk7,Pygo1,Nphp3,Sost,Bicc1,Kremen1,Celsr3,Ankrd6,Rbms3,Cdc73,Nppa,Sulf1,Cxxc4,Lgr6
15_Member	GO Biological Processes	GO:0198738	cell-cell signaling by wnt	-4.76523	-2.62269	44/441	12505,12842,12995,13489,13544,13645,13853,14173,14632,14773,17242,20378,20439,20677,20682,20779,20969,22402,22411,22418,22419,24117,50781,50873,53614,53627,53883,57265,59036,69217,71461,72135,74025,74499,83675,84035,107934,140577,207181,214498,230899,240725,319478,329252	Cd44,Col1a1,Csnk2a1,Drd2,Dvl3,Egf,Epm2a,Fgf2,Gli1,Grk5,Mdk,Frzb,Siah2,Sox4,Sox9,Src,Sdc1,Ccn4,Wnt11,Wnt5a,Wnt5b,Wif1,Dkk3,Prkn,Reck,Porcn,Celsr2,Fzd2,Dact1,Plekha4,Ptk7,Pygo1,Nphp3,Sost,Bicc1,Kremen1,Celsr3,Ankrd6,Rbms3,Cdc73,Nppa,Sulf1,Cxxc4,Lgr6
15_Member	GO Biological Processes	GO:0030111	regulation of Wnt signaling pathway	-4.32209	-2.31905	33/308	12842,12995,13645,14173,14632,17242,20378,20439,20677,20682,20779,22402,22411,22418,22419,24117,50781,50873,53614,59036,69217,71461,74025,74499,83675,84035,140577,207181,214498,230899,240725,319478,329252	Col1a1,Csnk2a1,Egf,Fgf2,Gli1,Mdk,Frzb,Siah2,Sox4,Sox9,Src,Ccn4,Wnt11,Wnt5a,Wnt5b,Wif1,Dkk3,Prkn,Reck,Dact1,Plekha4,Ptk7,Nphp3,Sost,Bicc1,Kremen1,Ankrd6,Rbms3,Cdc73,Nppa,Sulf1,Cxxc4,Lgr6
15_Member	GO Biological Processes	GO:0060070	canonical Wnt signaling pathway	-4.13532	-2.19649	31/288	12842,13544,13645,14173,14632,17242,20378,20439,20677,20682,20779,20969,22411,22418,22419,50781,50873,53614,53627,57265,59036,69217,71461,72135,74025,74499,83675,84035,140577,207181,230899	Col1a1,Dvl3,Egf,Fgf2,Gli1,Mdk,Frzb,Siah2,Sox4,Sox9,Src,Sdc1,Wnt11,Wnt5a,Wnt5b,Dkk3,Prkn,Reck,Porcn,Fzd2,Dact1,Plekha4,Ptk7,Pygo1,Nphp3,Sost,Bicc1,Kremen1,Ankrd6,Rbms3,Nppa
15_Member	GO Biological Processes	GO:0090090	negative regulation of canonical Wnt signaling pathway	-4.05981	-2.1508	18/128	14632,17242,20378,20439,20682,22411,22418,22419,50781,50873,59036,74025,74499,83675,84035,140577,207181,230899	Gli1,Mdk,Frzb,Siah2,Sox9,Wnt11,Wnt5a,Wnt5b,Dkk3,Prkn,Dact1,Nphp3,Sost,Bicc1,Kremen1,Ankrd6,Rbms3,Nppa
15_Member	GO Biological Processes	GO:0060828	regulation of canonical Wnt signaling pathway	-3.72798	-1.89896	26/236	12842,13645,14173,14632,17242,20378,20439,20677,20682,20779,22411,22418,22419,50781,50873,53614,59036,69217,71461,74025,74499,83675,84035,140577,207181,230899	Col1a1,Egf,Fgf2,Gli1,Mdk,Frzb,Siah2,Sox4,Sox9,Src,Wnt11,Wnt5a,Wnt5b,Dkk3,Prkn,Reck,Dact1,Plekha4,Ptk7,Nphp3,Sost,Bicc1,Kremen1,Ankrd6,Rbms3,Nppa
15_Member	GO Biological Processes	GO:0030178	negative regulation of Wnt signaling pathway	-3.61133	-1.82537	20/163	14632,17242,20378,20439,20682,22411,22418,22419,24117,50781,50873,59036,74025,74499,83675,84035,140577,207181,230899,319478	Gli1,Mdk,Frzb,Siah2,Sox9,Wnt11,Wnt5a,Wnt5b,Wif1,Dkk3,Prkn,Dact1,Nphp3,Sost,Bicc1,Kremen1,Ankrd6,Rbms3,Nppa,Cxxc4
15_Member	GO Biological Processes	GO:0030177	positive regulation of Wnt signaling pathway	-2.81142	-1.24203	16/136	12842,12995,13645,14173,20677,20779,22402,22418,53614,59036,69217,71461,140577,214498,240725,329252	Col1a1,Csnk2a1,Egf,Fgf2,Sox4,Src,Ccn4,Wnt5a,Reck,Dact1,Plekha4,Ptk7,Ankrd6,Cdc73,Sulf1,Lgr6
16_Summary	GO Biological Processes	GO:0031589	cell-substrate adhesion	-6.90305	-4.32118	42/342	11815,11854,11856,12043,12053,12125,12305,12837,12842,13640,13845,14219,14726,16420,16475,16780,16852,17130,17242,18606,18607,19108,19242,20779,21367,22174,22329,22330,22371,50706,56320,64075,68813,76707,100952,107581,140709,223272,242409,319480,319922,329872,12552,211401	Apod,Rhod,Arhgap6,Bcl2,Bcl6,Bcl2l11,Ddr1,Col8a1,Col1a1,Efna5,Ephb3,Ccn2,Pdpn,Itgb6,Ajuba,Lamb3,Lgals1,Smad6,Mdk,Enpp2,Pdpk1,Prkx,Ptn,Src,Cntn2,Tyro3,Vcam1,Vcl,Vwf,Postn,Dbn1,Smoc1,Dock5,Clasp1,Emilin1,Col16a1,Col26a1,Itgbl1,Tmem8b,Itga11,Vwc2,Frem1,Cdh11,Mtss1
16_Member	GO Biological Processes	GO:0031589	cell-substrate adhesion	-6.90305	-4.32118	42/342	11815,11854,11856,12043,12053,12125,12305,12837,12842,13640,13845,14219,14726,16420,16475,16780,16852,17130,17242,18606,18607,19108,19242,20779,21367,22174,22329,22330,22371,50706,56320,64075,68813,76707,100952,107581,140709,223272,242409,319480,319922,329872	Apod,Rhod,Arhgap6,Bcl2,Bcl6,Bcl2l11,Ddr1,Col8a1,Col1a1,Efna5,Ephb3,Ccn2,Pdpn,Itgb6,Ajuba,Lamb3,Lgals1,Smad6,Mdk,Enpp2,Pdpk1,Prkx,Ptn,Src,Cntn2,Tyro3,Vcam1,Vcl,Vwf,Postn,Dbn1,Smoc1,Dock5,Clasp1,Emilin1,Col16a1,Col26a1,Itgbl1,Tmem8b,Itga11,Vwc2,Frem1
16_Member	GO Biological Processes	GO:0007160	cell-matrix adhesion	-4.1099	-2.18325	25/211	11815,11854,11856,12043,12053,12125,12305,13640,14219,16420,16475,18606,18607,20779,21367,22329,22330,50706,76707,100952,107581,223272,242409,319480,329872	Apod,Rhod,Arhgap6,Bcl2,Bcl6,Bcl2l11,Ddr1,Efna5,Ccn2,Itgb6,Ajuba,Enpp2,Pdpk1,Src,Cntn2,Vcam1,Vcl,Postn,Clasp1,Emilin1,Col16a1,Itgbl1,Tmem8b,Itga11,Frem1
16_Member	GO Biological Processes	GO:0010810	regulation of cell-substrate adhesion	-4.07646	-2.1632	25/212	11815,11854,11856,12043,12053,12305,12837,12842,13640,14726,16852,17242,18606,19242,20779,22330,50706,56320,64075,68813,76707,100952,107581,140709,319922	Apod,Rhod,Arhgap6,Bcl2,Bcl6,Ddr1,Col8a1,Col1a1,Efna5,Pdpn,Lgals1,Mdk,Enpp2,Ptn,Src,Vcl,Postn,Dbn1,Smoc1,Dock5,Clasp1,Emilin1,Col16a1,Col26a1,Vwc2
16_Member	GO Biological Processes	GO:0007045	cell-substrate adherens junction assembly	-3.15203	-1.49806	12/80	11815,11854,11856,12043,13640,16475,18606,18607,20779,22330,76707,107581	Apod,Rhod,Arhgap6,Bcl2,Efna5,Ajuba,Enpp2,Pdpk1,Src,Vcl,Clasp1,Col16a1
16_Member	GO Biological Processes	GO:0048041	focal adhesion assembly	-3.15203	-1.49806	12/80	11815,11854,11856,12043,13640,16475,18606,18607,20779,22330,76707,107581	Apod,Rhod,Arhgap6,Bcl2,Efna5,Ajuba,Enpp2,Pdpk1,Src,Vcl,Clasp1,Col16a1
16_Member	GO Biological Processes	GO:0007044	cell-substrate junction assembly	-2.69635	-1.16078	12/90	11815,11854,11856,12043,13640,16475,18606,18607,20779,22330,76707,107581	Apod,Rhod,Arhgap6,Bcl2,Efna5,Ajuba,Enpp2,Pdpk1,Src,Vcl,Clasp1,Col16a1
16_Member	GO Biological Processes	GO:0034333	adherens junction assembly	-2.65508	-1.13075	12/91	11815,11854,11856,12043,13640,16475,18606,18607,20779,22330,76707,107581	Apod,Rhod,Arhgap6,Bcl2,Efna5,Ajuba,Enpp2,Pdpk1,Src,Vcl,Clasp1,Col16a1
16_Member	GO Biological Processes	GO:0051893	regulation of focal adhesion assembly	-2.49702	-1.02348	9/60	11815,11854,11856,13640,18606,20779,22330,76707,107581	Apod,Rhod,Arhgap6,Efna5,Enpp2,Src,Vcl,Clasp1,Col16a1
16_Member	GO Biological Processes	GO:0090109	regulation of cell-substrate junction assembly	-2.49702	-1.02348	9/60	11815,11854,11856,13640,18606,20779,22330,76707,107581	Apod,Rhod,Arhgap6,Efna5,Enpp2,Src,Vcl,Clasp1,Col16a1
16_Member	GO Biological Processes	GO:0010812	negative regulation of cell-substrate adhesion	-2.44734	-0.994771	9/61	11815,11856,12053,12842,13640,16852,18606,20779,50706	Apod,Arhgap6,Bcl6,Col1a1,Efna5,Lgals1,Enpp2,Src,Postn
16_Member	GO Biological Processes	GO:0001952	regulation of cell-matrix adhesion	-2.1773	-0.818356	13/117	11815,11854,11856,12043,12053,12305,13640,18606,20779,22330,50706,76707,107581	Apod,Rhod,Arhgap6,Bcl2,Bcl6,Ddr1,Efna5,Enpp2,Src,Vcl,Postn,Clasp1,Col16a1
16_Member	GO Biological Processes	GO:1903391	regulation of adherens junction organization	-2.17305	-0.816813	9/67	11815,11854,11856,13640,18606,20779,22330,76707,107581	Apod,Rhod,Arhgap6,Efna5,Enpp2,Src,Vcl,Clasp1,Col16a1
16_Member	GO Biological Processes	GO:0034332	adherens junction organization	-2.01701	-0.720036	14/136	11815,11854,11856,12043,12552,13640,16475,18606,18607,20779,22330,76707,107581,211401	Apod,Rhod,Arhgap6,Bcl2,Cdh11,Efna5,Ajuba,Enpp2,Pdpk1,Src,Vcl,Clasp1,Col16a1,Mtss1
17_Summary	GO Biological Processes	GO:0001503	ossification	-6.4641	-3.97184	45/393	11647,12043,12159,12393,12399,12842,12843,12845,14173,14191,14219,14632,15111,15904,16000,16948,16998,17130,17242,17313,17390,17937,18605,19219,19228,19242,20661,20682,21834,22160,22402,22411,22418,27047,58994,64075,66695,68728,74499,83554,84035,140494,211401,242291,380614,19013,22156,208659,546144	Alpl,Bcl2,Bmp4,Runx2,Runx3,Col1a1,Col1a2,Comp,Fgf2,Fgr,Ccn2,Gli1,Hand2,Id4,Igf1,Lox,Ltbp3,Smad6,Mdk,Mgp,Mmp2,Nab2,Enpp1,Ptger4,Pth1r,Ptn,Sort1,Sox9,Thrb,Twist1,Ccn4,Wnt11,Wnt5a,Omd,Smpd3,Smoc1,Aspn,Trp53inp2,Sost,Fstl3,Kremen1,Atp6v0a4,Mtss1,Impad1,Intu,Ppara,Tuft1,Fam20a,Wdr72
17_Member	GO Biological Processes	GO:0001503	ossification	-6.4641	-3.97184	45/393	11647,12043,12159,12393,12399,12842,12843,12845,14173,14191,14219,14632,15111,15904,16000,16948,16998,17130,17242,17313,17390,17937,18605,19219,19228,19242,20661,20682,21834,22160,22402,22411,22418,27047,58994,64075,66695,68728,74499,83554,84035,140494,211401,242291,380614	Alpl,Bcl2,Bmp4,Runx2,Runx3,Col1a1,Col1a2,Comp,Fgf2,Fgr,Ccn2,Gli1,Hand2,Id4,Igf1,Lox,Ltbp3,Smad6,Mdk,Mgp,Mmp2,Nab2,Enpp1,Ptger4,Pth1r,Ptn,Sort1,Sox9,Thrb,Twist1,Ccn4,Wnt11,Wnt5a,Omd,Smpd3,Smoc1,Aspn,Trp53inp2,Sost,Fstl3,Kremen1,Atp6v0a4,Mtss1,Impad1,Intu
17_Member	GO Biological Processes	GO:0031214	biomineral tissue development	-5.03976	-2.863	23/163	12159,12842,12843,12845,14191,16000,16948,16998,17313,18605,19013,19228,19242,20682,22156,22160,22411,27047,58994,66695,208659,211401,546144	Bmp4,Col1a1,Col1a2,Comp,Fgr,Igf1,Lox,Ltbp3,Mgp,Enpp1,Ppara,Pth1r,Ptn,Sox9,Tuft1,Twist1,Wnt11,Omd,Smpd3,Aspn,Fam20a,Mtss1,Wdr72
17_Member	GO Biological Processes	GO:0030282	bone mineralization	-4.43601	-2.40078	18/120	12159,12843,12845,14191,16000,16948,16998,17313,18605,19228,19242,20682,22160,22411,27047,58994,66695,211401	Bmp4,Col1a2,Comp,Fgr,Igf1,Lox,Ltbp3,Mgp,Enpp1,Pth1r,Ptn,Sox9,Twist1,Wnt11,Omd,Smpd3,Aspn,Mtss1
17_Member	GO Biological Processes	GO:0030278	regulation of ossification	-3.29444	-1.5933	25/238	12043,12159,12393,12845,14173,14632,15111,16000,16998,17130,17242,17313,18605,19219,19242,20682,21834,22160,22402,22418,27047,64075,74499,84035,380614	Bcl2,Bmp4,Runx2,Comp,Fgf2,Gli1,Hand2,Igf1,Ltbp3,Smad6,Mdk,Mgp,Enpp1,Ptger4,Ptn,Sox9,Thrb,Twist1,Ccn4,Wnt5a,Omd,Smoc1,Sost,Kremen1,Intu
18_Summary	GO Biological Processes	GO:0044283	small molecule biosynthetic process	-6.24486	-3.80782	64/659	11517,11636,11668,11689,12499,12724,13123,13180,13645,13807,14173,14660,14873,15277,15490,15586,16000,16337,17691,18441,18563,18585,18605,18641,18783,19013,19219,19223,19228,19378,19659,20249,20322,20425,20512,50781,56050,56490,58226,58994,59046,67096,67389,67800,67815,71147,71207,71707,72562,103988,106529,107239,108099,226856,227399,230027,238871,243078,246277,268860,272428,320717,329065,331487,…	Adcyap1r1,Ak1,Aldh1a1,Alox5,Entpd5,Clcn2,Cyp7b1,Pcbd1,Egf,Eno2,Fgf2,Gls,Gsto1,Hk2,Hsd17b7,Hyal1,Igf1,Insr,Sik1,P2ry1,Pcx,Pde9a,Enpp1,Pfkl,Pla2g4a,Ppara,Ptger4,Ptgis,Pth1r,Aldh1a2,Rbp1,Scd1,Sord,Shmt1,Slc1a3,Dkk3,Cyp39a1,Zbtb20,Cacna1h,Smpd3,Arpp19,Mmachc,C1qtnf12,Dgat2,Sec14l2,Oxsm,Nudt4,Ubiad1,Pcbd2,Gck,Tecr,Carns1,Prkag2,Lpgat1,Ppip5k2,Coq3,Pde4d,Tecrl,Csad,Abat,Acsm5,Pptc7,Scd4,Uprt,Atpif1,Cpo…
18_Member	GO Biological Processes	GO:0044283	small molecule biosynthetic process	-6.24486	-3.80782	64/659	11517,11636,11668,11689,12499,12724,13123,13180,13645,13807,14173,14660,14873,15277,15490,15586,16000,16337,17691,18441,18563,18585,18605,18641,18783,19013,19219,19223,19228,19378,19659,20249,20322,20425,20512,50781,56050,56490,58226,58994,59046,67096,67389,67800,67815,71147,71207,71707,72562,103988,106529,107239,108099,226856,227399,230027,238871,243078,246277,268860,272428,320717,329065,331487	Adcyap1r1,Ak1,Aldh1a1,Alox5,Entpd5,Clcn2,Cyp7b1,Pcbd1,Egf,Eno2,Fgf2,Gls,Gsto1,Hk2,Hsd17b7,Hyal1,Igf1,Insr,Sik1,P2ry1,Pcx,Pde9a,Enpp1,Pfkl,Pla2g4a,Ppara,Ptger4,Ptgis,Pth1r,Aldh1a2,Rbp1,Scd1,Sord,Shmt1,Slc1a3,Dkk3,Cyp39a1,Zbtb20,Cacna1h,Smpd3,Arpp19,Mmachc,C1qtnf12,Dgat2,Sec14l2,Oxsm,Nudt4,Ubiad1,Pcbd2,Gck,Tecr,Carns1,Prkag2,Lpgat1,Ppip5k2,Coq3,Pde4d,Tecrl,Csad,Abat,Acsm5,Pptc7,Scd4,Uprt
18_Member	GO Biological Processes	GO:0051186	cofactor metabolic process	-4.61891	-2.50808	49/518	11983,12499,12892,13180,13807,14151,14187,14775,14857,14871,14873,15277,16000,16337,17436,17768,18041,18641,19013,19219,20425,20656,20917,26425,56490,57028,65969,67096,67800,68087,68312,69564,71147,71707,72562,76187,76263,78038,103988,108099,109857,192166,216188,229905,230027,236900,272428,320717,333433	Atpif1,Entpd5,Cpox,Pcbd1,Eno2,Fech,Akr1b8,Gpx1,Gsta1,Gstt1,Gsto1,Hk2,Igf1,Insr,Me1,Mthfd2,Nfs1,Pfkl,Ppara,Ptger4,Shmt1,Sod2,Suclg2,Nubp1,Zbtb20,Pdxp,Cubn,Mmachc,Dgat2,Dcakd,Gstm7,Nmrk2,Oxsm,Ubiad1,Pcbd2,Adhfe1,Gstk1,Mccc2,Gck,Prkag2,Cbr3,Sardh,Aldh1l2,Kyat3,Coq3,Pdk3,Acsm5,Pptc7,Gpd1l
18_Member	GO Biological Processes	GO:0016053	organic acid biosynthetic process	-4.00667	-2.10528	36/361	11668,11689,12499,13123,13645,13807,14660,14873,15277,15586,16000,16337,18641,18783,19013,19219,19223,19378,19659,20249,20425,20512,56050,56490,58994,71147,103988,106529,107239,108099,226856,243078,246277,268860,272428,329065	Aldh1a1,Alox5,Entpd5,Cyp7b1,Egf,Eno2,Gls,Gsto1,Hk2,Hyal1,Igf1,Insr,Pfkl,Pla2g4a,Ppara,Ptger4,Ptgis,Aldh1a2,Rbp1,Scd1,Shmt1,Slc1a3,Cyp39a1,Zbtb20,Smpd3,Oxsm,Gck,Tecr,Carns1,Prkag2,Lpgat1,Tecrl,Csad,Abat,Acsm5,Scd4
18_Member	GO Biological Processes	GO:0051196	regulation of coenzyme metabolic process	-3.77405	-1.93089	11/59	12499,16000,16337,17436,19013,56490,103988,108099,230027,236900,320717	Entpd5,Igf1,Insr,Me1,Ppara,Zbtb20,Gck,Prkag2,Coq3,Pdk3,Pptc7
18_Member	GO Biological Processes	GO:0046394	carboxylic acid biosynthetic process	-3.69813	-1.88629	35/360	11668,11689,12499,13123,13645,13807,14660,14873,15277,15586,16000,16337,18641,18783,19013,19219,19223,19378,19659,20249,20425,20512,56050,56490,58994,71147,103988,106529,107239,108099,226856,243078,268860,272428,329065	Aldh1a1,Alox5,Entpd5,Cyp7b1,Egf,Eno2,Gls,Gsto1,Hk2,Hyal1,Igf1,Insr,Pfkl,Pla2g4a,Ppara,Ptger4,Ptgis,Aldh1a2,Rbp1,Scd1,Shmt1,Slc1a3,Cyp39a1,Zbtb20,Smpd3,Oxsm,Gck,Tecr,Carns1,Prkag2,Lpgat1,Tecrl,Abat,Acsm5,Scd4
18_Member	GO Biological Processes	GO:0006732	coenzyme metabolic process	-3.55482	-1.78577	33/338	12499,13180,13807,14873,15277,16000,16337,17436,17768,18041,18641,19013,20425,20917,56490,57028,67800,68087,69564,71147,71707,72562,78038,103988,108099,109857,192166,216188,230027,236900,272428,320717,333433	Entpd5,Pcbd1,Eno2,Gsto1,Hk2,Igf1,Insr,Me1,Mthfd2,Nfs1,Pfkl,Ppara,Shmt1,Suclg2,Zbtb20,Pdxp,Dgat2,Dcakd,Nmrk2,Oxsm,Ubiad1,Pcbd2,Mccc2,Gck,Prkag2,Cbr3,Sardh,Aldh1l2,Coq3,Pdk3,Acsm5,Pptc7,Gpd1l
18_Member	GO Biological Processes	GO:0072330	monocarboxylic acid biosynthetic process	-3.378	-1.6527	27/262	11668,11689,12499,13123,13807,15277,16000,16337,18641,18783,19013,19223,19378,19659,20249,20512,56050,56490,71147,103988,106529,108099,226856,243078,268860,272428,329065	Aldh1a1,Alox5,Entpd5,Cyp7b1,Eno2,Hk2,Igf1,Insr,Pfkl,Pla2g4a,Ppara,Ptgis,Aldh1a2,Rbp1,Scd1,Slc1a3,Cyp39a1,Zbtb20,Oxsm,Gck,Tecr,Prkag2,Lpgat1,Tecrl,Abat,Acsm5,Scd4
18_Member	GO Biological Processes	GO:0051193	regulation of cofactor metabolic process	-3.25367	-1.56805	12/78	12499,16000,16337,17436,19013,19219,56490,103988,108099,230027,236900,320717	Entpd5,Igf1,Insr,Me1,Ppara,Ptger4,Zbtb20,Gck,Prkag2,Coq3,Pdk3,Pptc7
18_Member	GO Biological Processes	GO:0051188	cofactor biosynthetic process	-2.9347	-1.34269	25/252	11983,12499,12892,13180,13807,14151,14873,15277,16000,16337,18041,18641,19013,20656,56490,67096,68087,69564,71707,72562,103988,108099,230027,236900,320717	Atpif1,Entpd5,Cpox,Pcbd1,Eno2,Fech,Gsto1,Hk2,Igf1,Insr,Nfs1,Pfkl,Ppara,Sod2,Zbtb20,Mmachc,Dcakd,Nmrk2,Ubiad1,Pcbd2,Gck,Prkag2,Coq3,Pdk3,Pptc7
18_Member	GO Biological Processes	GO:0009108	coenzyme biosynthetic process	-2.60371	-1.10253	20/196	12499,13180,13807,14873,15277,16000,16337,18041,18641,19013,56490,68087,69564,71707,72562,103988,108099,230027,236900,320717	Entpd5,Pcbd1,Eno2,Gsto1,Hk2,Igf1,Insr,Nfs1,Pfkl,Ppara,Zbtb20,Dcakd,Nmrk2,Ubiad1,Pcbd2,Gck,Prkag2,Coq3,Pdk3,Pptc7
18_Member	GO Biological Processes	GO:0016052	carbohydrate catabolic process	-2.58592	-1.08698	16/143	11722,12499,13807,15277,16000,16337,18641,19013,20322,56490,71755,103988,108099,110095,244416,319625	Amy1,Entpd5,Eno2,Hk2,Igf1,Insr,Pfkl,Ppara,Sord,Zbtb20,Dhdh,Gck,Prkag2,Pygl,Ppp1r3b,Galm
18_Member	GO Biological Processes	GO:0032787	monocarboxylic acid metabolic process	-2.47734	-1.01612	45/579	11668,11689,12499,13113,13123,13807,14712,14726,15277,16000,16337,17436,18563,18641,18783,19013,19223,19378,19659,20249,20512,22160,51798,56050,56357,56448,56490,67460,67800,68312,68977,71147,102632,103988,106529,107239,108099,114886,226856,236900,243078,268860,272428,319901,329065	Aldh1a1,Alox5,Entpd5,Cyp3a13,Cyp7b1,Eno2,Gnpat,Pdpn,Hk2,Igf1,Insr,Me1,Pcx,Pfkl,Pla2g4a,Ppara,Ptgis,Aldh1a2,Rbp1,Scd1,Slc1a3,Twist1,Ech1,Cyp39a1,Ivd,Cyp2d22,Zbtb20,Decr1,Dgat2,Gstm7,Haghl,Oxsm,Acad11,Gck,Tecr,Carns1,Prkag2,Cygb,Lpgat1,Pdk3,Tecrl,Abat,Acsm5,Dsel,Scd4
18_Member	GO Biological Processes	GO:0045821	positive regulation of glycolytic process	-2.45621	-0.999274	5/21	12499,16000,16337,56490,103988	Entpd5,Igf1,Insr,Zbtb20,Gck
18_Member	GO Biological Processes	GO:0072521	purine-containing compound metabolic process	-2.37683	-0.948829	39/491	11513,11565,11636,11639,11761,11983,12064,12257,12499,12628,13807,15277,16000,16337,16574,18585,18605,18641,19013,20425,20917,50873,56490,67800,68087,71147,71207,72899,76974,78038,103988,104215,108099,224794,230899,236900,238871,272428,432530	Adcy7,Adssl1,Ak1,Ak4,Aox1,Atpif1,Bdnf,Tspo,Entpd5,Cfh,Eno2,Hk2,Igf1,Insr,Kif5c,Pde9a,Enpp1,Pfkl,Ppara,Shmt1,Suclg2,Prkn,Zbtb20,Dgat2,Dcakd,Oxsm,Nudt4,Macrod2,Urah,Mccc2,Gck,Rhoq,Prkag2,Enpp4,Nppa,Pdk3,Pde4d,Acsm5,Adcy1
18_Member	GO Biological Processes	GO:0030813	positive regulation of nucleotide catabolic process	-2.3626	-0.945817	5/22	12499,16000,16337,56490,103988	Entpd5,Igf1,Insr,Zbtb20,Gck
18_Member	GO Biological Processes	GO:0051197	positive regulation of coenzyme metabolic process	-2.3626	-0.945817	5/22	12499,16000,16337,56490,103988	Entpd5,Igf1,Insr,Zbtb20,Gck
18_Member	GO Biological Processes	GO:0006140	regulation of nucleotide metabolic process	-2.33708	-0.930087	13/112	11639,11983,12257,12499,16000,16337,17436,19013,50873,56490,103988,108099,236900	Ak4,Atpif1,Tspo,Entpd5,Igf1,Insr,Me1,Ppara,Prkn,Zbtb20,Gck,Prkag2,Pdk3
18_Member	GO Biological Processes	GO:0009259	ribonucleotide metabolic process	-2.29078	-0.89395	35/434	11513,11565,11636,11639,11983,12064,12257,12499,12628,13807,15277,16000,16337,16574,18585,18605,18641,19013,20917,50873,56490,67800,68087,71147,71207,78038,103988,104215,108099,230899,236900,238871,272428,331487,432530	Adcy7,Adssl1,Ak1,Ak4,Atpif1,Bdnf,Tspo,Entpd5,Cfh,Eno2,Hk2,Igf1,Insr,Kif5c,Pde9a,Enpp1,Pfkl,Ppara,Suclg2,Prkn,Zbtb20,Dgat2,Dcakd,Oxsm,Nudt4,Mccc2,Gck,Rhoq,Prkag2,Nppa,Pdk3,Pde4d,Acsm5,Uprt,Adcy1
18_Member	GO Biological Processes	GO:0019693	ribose phosphate metabolic process	-2.2703	-0.88167	36/451	11513,11565,11636,11639,11983,12064,12257,12499,12628,13807,15277,16000,16337,16574,18585,18605,18641,19013,20917,50873,56490,67800,68087,71147,71207,78038,103988,104215,108099,110095,230899,236900,238871,272428,331487,432530	Adcy7,Adssl1,Ak1,Ak4,Atpif1,Bdnf,Tspo,Entpd5,Cfh,Eno2,Hk2,Igf1,Insr,Kif5c,Pde9a,Enpp1,Pfkl,Ppara,Suclg2,Prkn,Zbtb20,Dgat2,Dcakd,Oxsm,Nudt4,Mccc2,Gck,Rhoq,Prkag2,Pygl,Nppa,Pdk3,Pde4d,Acsm5,Uprt,Adcy1
18_Member	GO Biological Processes	GO:2001169	regulation of ATP biosynthetic process	-2.26022	-0.873385	9/65	11639,12499,16000,16337,19013,50873,56490,103988,108099	Ak4,Entpd5,Igf1,Insr,Ppara,Prkn,Zbtb20,Gck,Prkag2
18_Member	GO Biological Processes	GO:2001171	positive regulation of ATP biosynthetic process	-2.23194	-0.855321	6/33	12499,16000,16337,50873,56490,103988	Entpd5,Igf1,Insr,Prkn,Zbtb20,Gck
18_Member	GO Biological Processes	GO:0030808	regulation of nucleotide biosynthetic process	-2.2129	-0.844101	10/78	11639,12499,16000,16337,19013,50873,56490,103988,108099,236900	Ak4,Entpd5,Igf1,Insr,Ppara,Prkn,Zbtb20,Gck,Prkag2,Pdk3
18_Member	GO Biological Processes	GO:1900371	regulation of purine nucleotide biosynthetic process	-2.2129	-0.844101	10/78	11639,12499,16000,16337,19013,50873,56490,103988,108099,236900	Ak4,Entpd5,Igf1,Insr,Ppara,Prkn,Zbtb20,Gck,Prkag2,Pdk3
18_Member	GO Biological Processes	GO:0009150	purine ribonucleotide metabolic process	-2.20448	-0.837344	34/424	11513,11565,11636,11639,11983,12064,12257,12499,12628,13807,15277,16000,16337,16574,18585,18605,18641,19013,20917,50873,56490,67800,68087,71147,71207,78038,103988,104215,108099,230899,236900,238871,272428,432530	Adcy7,Adssl1,Ak1,Ak4,Atpif1,Bdnf,Tspo,Entpd5,Cfh,Eno2,Hk2,Igf1,Insr,Kif5c,Pde9a,Enpp1,Pfkl,Ppara,Suclg2,Prkn,Zbtb20,Dgat2,Dcakd,Oxsm,Nudt4,Mccc2,Gck,Rhoq,Prkag2,Nppa,Pdk3,Pde4d,Acsm5,Adcy1
18_Member	GO Biological Processes	GO:0006165	nucleoside diphosphate phosphorylation	-2.11258	-0.778376	12/106	11636,11639,12499,13807,15277,16000,16337,18641,19013,56490,103988,108099	Ak1,Ak4,Entpd5,Eno2,Hk2,Igf1,Insr,Pfkl,Ppara,Zbtb20,Gck,Prkag2
18_Member	GO Biological Processes	GO:0055086	nucleobase-containing small molecule metabolic process	-2.1085	-0.775319	47/640	11513,11565,11636,11639,11761,11983,12064,12257,12499,12628,13807,15277,16000,16337,16574,17436,18585,18605,18641,19013,20135,20425,20917,26757,50873,56490,67800,68087,69564,71147,71207,72899,76974,78038,103988,104215,104776,108099,224794,230899,236900,238871,272428,331487,333433,382985,432530	Adcy7,Adssl1,Ak1,Ak4,Aox1,Atpif1,Bdnf,Tspo,Entpd5,Cfh,Eno2,Hk2,Igf1,Insr,Kif5c,Me1,Pde9a,Enpp1,Pfkl,Ppara,Rrm2,Shmt1,Suclg2,Dpysl4,Prkn,Zbtb20,Dgat2,Dcakd,Nmrk2,Oxsm,Nudt4,Macrod2,Urah,Mccc2,Gck,Rhoq,Aldh6a1,Prkag2,Enpp4,Nppa,Pdk3,Pde4d,Acsm5,Uprt,Gpd1l,Rrm2b,Adcy1
18_Member	GO Biological Processes	GO:0006090	pyruvate metabolic process	-2.08691	-0.759298	13/120	12499,13807,15277,16000,16337,17436,18563,18641,19013,56490,103988,108099,236900	Entpd5,Eno2,Hk2,Igf1,Insr,Me1,Pcx,Pfkl,Ppara,Zbtb20,Gck,Prkag2,Pdk3
18_Member	GO Biological Processes	GO:0043470	regulation of carbohydrate catabolic process	-2.05381	-0.74008	8/58	12499,16000,16337,19013,56490,103988,108099,244416	Entpd5,Igf1,Insr,Ppara,Zbtb20,Gck,Prkag2,Ppp1r3b
18_Member	GO Biological Processes	GO:1903578	regulation of ATP metabolic process	-2.04985	-0.738266	11/95	11639,11983,12257,12499,16000,16337,19013,50873,56490,103988,108099	Ak4,Atpif1,Tspo,Entpd5,Igf1,Insr,Ppara,Prkn,Zbtb20,Gck,Prkag2
18_Member	GO Biological Processes	GO:0046939	nucleotide phosphorylation	-2.04975	-0.738266	12/108	11636,11639,12499,13807,15277,16000,16337,18641,19013,56490,103988,108099	Ak1,Ak4,Entpd5,Eno2,Hk2,Igf1,Insr,Pfkl,Ppara,Zbtb20,Gck,Prkag2
18_Member	GO Biological Processes	GO:1900542	regulation of purine nucleotide metabolic process	-2.04975	-0.738266	12/108	11639,11983,12257,12499,16000,16337,19013,50873,56490,103988,108099,236900	Ak4,Atpif1,Tspo,Entpd5,Igf1,Insr,Ppara,Prkn,Zbtb20,Gck,Prkag2,Pdk3
18_Member	GO Biological Processes	GO:1901137	carbohydrate derivative biosynthetic process	-2.04647	-0.736148	44/596	11513,11565,11636,11639,12043,12499,13645,13807,14344,15277,15586,16000,16168,16337,18641,19013,19219,20135,20425,20449,26879,50873,51801,56175,56398,56490,57783,58994,64136,67075,68087,69352,103988,108099,110095,230899,236900,242585,268510,331487,381510,382985,432530,545276	Adcy7,Adssl1,Ak1,Ak4,Bcl2,Entpd5,Egf,Eno2,Fut2,Hk2,Hyal1,Igf1,Il15,Insr,Pfkl,Ppara,Ptger4,Rrm2,Shmt1,St8sia1,B3galnt1,Prkn,Ramp1,Bace2,Chp1,Zbtb20,Tnip1,Smpd3,Sdf2l1,Magt1,Dcakd,Necab1,Gck,Prkag2,Pygl,Nppa,Pdk3,Slc35d1,Mgat5b,Uprt,Dpy19l4,Rrm2b,Adcy1,Gal3st3
19_Summary	Reactome Gene Sets	R-MMU-2243919	Crosslinking of collagen fibrils	-5.9111	-3.55107	8/18	12828,12829,12842,12843,16948,16949,18542,94352,14775	Col4a3,Col4a4,Col1a1,Col1a2,Lox,Loxl1,Pcolce,Loxl2,Gpx1
19_Member	Reactome Gene Sets	R-MMU-2243919	Crosslinking of collagen fibrils	-5.9111	-3.55107	8/18	12828,12829,12842,12843,16948,16949,18542,94352	Col4a3,Col4a4,Col1a1,Col1a2,Lox,Loxl1,Pcolce,Loxl2
19_Member	GO Biological Processes	GO:0018057	peptidyl-lysine oxidation	-2.91302	-1.3266	3/5	16948,16949,94352	Lox,Loxl1,Loxl2
19_Member	GO Biological Processes	GO:0018158	protein oxidation	-2.35143	-0.943224	4/14	14775,16948,16949,94352	Gpx1,Lox,Loxl1,Loxl2
20_Summary	GO Biological Processes	GO:1903510	mucopolysaccharide metabolic process	-5.8517	-3.50766	14/60	12111,12505,13179,13645,14173,15586,16168,16425,19219,58994,209378,242291,242585,319901	Bgn,Cd44,Dcn,Egf,Fgf2,Hyal1,Il15,Itih2,Ptger4,Smpd3,Itih5,Impad1,Slc35d1,Dsel
20_Member	GO Biological Processes	GO:1903510	mucopolysaccharide metabolic process	-5.8517	-3.50766	14/60	12111,12505,13179,13645,14173,15586,16168,16425,19219,58994,209378,242291,242585,319901	Bgn,Cd44,Dcn,Egf,Fgf2,Hyal1,Il15,Itih2,Ptger4,Smpd3,Itih5,Impad1,Slc35d1,Dsel
20_Member	GO Biological Processes	GO:0030212	hyaluronan metabolic process	-5.34038	-3.0901	9/27	12505,13645,14173,15586,16168,16425,19219,58994,209378	Cd44,Egf,Fgf2,Hyal1,Il15,Itih2,Ptger4,Smpd3,Itih5
20_Member	GO Biological Processes	GO:0030203	glycosaminoglycan metabolic process	-4.14292	-2.19649	14/83	12111,12505,13179,13645,14173,15586,16168,16425,19219,58994,209378,242291,242585,319901	Bgn,Cd44,Dcn,Egf,Fgf2,Hyal1,Il15,Itih2,Ptger4,Smpd3,Itih5,Impad1,Slc35d1,Dsel
20_Member	GO Biological Processes	GO:0006022	aminoglycan metabolic process	-3.18062	-1.51206	14/102	12111,12505,13179,13645,14173,15586,16168,16425,19219,58994,209378,242291,242585,319901	Bgn,Cd44,Dcn,Egf,Fgf2,Hyal1,Il15,Itih2,Ptger4,Smpd3,Itih5,Impad1,Slc35d1,Dsel
20_Member	GO Biological Processes	GO:0030213	hyaluronan biosynthetic process	-2.35143	-0.943224	4/14	13645,15586,19219,58994	Egf,Hyal1,Ptger4,Smpd3
20_Member	GO Biological Processes	GO:1900125	regulation of hyaluronan biosynthetic process	-2.05562	-0.740921	3/9	13645,19219,58994	Egf,Ptger4,Smpd3

## Sheet: metascape_result_WTvsS637A
GroupID	Category	Term	Description	LogP	Log(q-value)	InTerm_InList	Genes	Symbols
1_Summary	GO Biological Processes	GO:0003015	heart process	-12.416	-8.15286	49/226	11421,11549,11928,11938,12291,12293,12296,13489,13506,13614,13616,14219,14528,14681,15200,15464,16509,17897,17901,18125,18578,19091,20346,20536,20779,21808,21834,21952,21953,21955,21957,30878,50490,52076,54352,56808,57442,58226,64082,74166,74318,74868,76757,108058,109676,230899,238871,333433,399548,11622,11689,12161,12297,12372,12818,14660,14816,16000,16323,17130,17386,17390,17967,18585,18627,186…	Ace,Adra1a,Atp1a1,Atp2a2,Cacna1g,Cacna2d1,Cacnb2,Drd2,Dsc2,Edn1,Edn3,Ccn2,Gch1,Gnao1,Hbegf,Hrc,Kcne1,Myl3,Myl1,Nos1,Pde4b,Prkg1,Sema3a,Slc4a3,Src,Tgfb2,Thrb,Tnni1,Tnni2,Tnnt1,Tnnt3,Apln,Nox4,Tmem38b,Irx5,Cacna2d2,Kcne3,Cacna1h,Popdc2,Tmem38a,Hopx,Tmem65,Trdn,Camk2d,Ank2,Nppa,Pde4d,Gpd1l,Scn4b,Ahr,Alox5,Bmp6,Cacnb3,Casq1,Col14a1,Gls,Grm1,Igf1,Inhba,Smad6,Mmp13,Mmp2,Ncam1,Pde9a,Per2,Abcb1a,Ppara,Pt…
1_Member	GO Biological Processes	GO:0003015	heart process	-12.416	-8.15286	49/226	11421,11549,11928,11938,12291,12293,12296,13489,13506,13614,13616,14219,14528,14681,15200,15464,16509,17897,17901,18125,18578,19091,20346,20536,20779,21808,21834,21952,21953,21955,21957,30878,50490,52076,54352,56808,57442,58226,64082,74166,74318,74868,76757,108058,109676,230899,238871,333433,399548	Ace,Adra1a,Atp1a1,Atp2a2,Cacna1g,Cacna2d1,Cacnb2,Drd2,Dsc2,Edn1,Edn3,Ccn2,Gch1,Gnao1,Hbegf,Hrc,Kcne1,Myl3,Myl1,Nos1,Pde4b,Prkg1,Sema3a,Slc4a3,Src,Tgfb2,Thrb,Tnni1,Tnni2,Tnnt1,Tnnt3,Apln,Nox4,Tmem38b,Irx5,Cacna2d2,Kcne3,Cacna1h,Popdc2,Tmem38a,Hopx,Tmem65,Trdn,Camk2d,Ank2,Nppa,Pde4d,Gpd1l,Scn4b
1_Member	GO Biological Processes	GO:0060047	heart contraction	-11.9189	-7.95679	47/217	11421,11549,11928,11938,12291,12293,12296,13489,13506,13614,13616,14219,14528,14681,15200,15464,16509,17897,17901,18125,18578,19091,20346,20536,21808,21834,21952,21953,21955,21957,30878,52076,54352,56808,57442,58226,64082,74166,74318,74868,76757,108058,109676,230899,238871,333433,399548	Ace,Adra1a,Atp1a1,Atp2a2,Cacna1g,Cacna2d1,Cacnb2,Drd2,Dsc2,Edn1,Edn3,Ccn2,Gch1,Gnao1,Hbegf,Hrc,Kcne1,Myl3,Myl1,Nos1,Pde4b,Prkg1,Sema3a,Slc4a3,Tgfb2,Thrb,Tnni1,Tnni2,Tnnt1,Tnnt3,Apln,Tmem38b,Irx5,Cacna2d2,Kcne3,Cacna1h,Popdc2,Tmem38a,Hopx,Tmem65,Trdn,Camk2d,Ank2,Nppa,Pde4d,Gpd1l,Scn4b
1_Member	GO Biological Processes	GO:0044057	regulation of system process	-10.4403	-6.87617	87/606	11421,11549,11622,11689,11928,11938,12161,12291,12293,12296,12297,12372,12818,13489,13506,13614,13616,14219,14528,14660,14681,14816,15200,15464,16000,16323,16509,17130,17386,17390,17897,17967,18125,18578,18585,18627,18671,19013,19091,19219,20346,20536,20779,20927,21390,21676,21808,21834,21952,21953,21955,21957,22402,26357,26556,30878,50873,52076,54352,56808,57442,58226,64082,67888,68585,68813,698…	Ace,Adra1a,Ahr,Alox5,Atp1a1,Atp2a2,Bmp6,Cacna1g,Cacna2d1,Cacnb2,Cacnb3,Casq1,Col14a1,Drd2,Dsc2,Edn1,Edn3,Ccn2,Gch1,Gls,Gnao1,Grm1,Hbegf,Hrc,Igf1,Inhba,Kcne1,Smad6,Mmp13,Mmp2,Myl3,Ncam1,Nos1,Pde4b,Pde9a,Per2,Abcb1a,Ppara,Prkg1,Ptger4,Sema3a,Slc4a3,Src,Abcc8,Tbxa2r,Tead1,Tgfb2,Thrb,Tnni1,Tnni2,Tnnt1,Tnnt3,Ccn4,Abcg2,Homer1,Apln,Prkn,Tmem38b,Irx5,Cacna2d2,Kcne3,Cacna1h,Popdc2,Tmem100,Rtn4,Dock5,Wnk4…
1_Member	GO Biological Processes	GO:0003013	circulatory system process	-9.88072	-6.61918	75/502	11421,11475,11549,11600,11622,11689,11928,11938,12161,12291,12293,12296,12843,12845,13489,13506,13614,13616,13617,13809,14219,14528,14681,15200,15464,15937,16509,17130,17390,17897,17901,18125,18162,18441,18578,18627,19013,19091,20346,20536,20656,20779,21390,21808,21834,21952,21953,21955,21957,30878,50490,50706,52076,54352,56808,57442,58226,64082,64817,68813,69219,72054,74166,74318,74868,76757,108…	Ace,Acta2,Adra1a,Angpt1,Ahr,Alox5,Atp1a1,Atp2a2,Bmp6,Cacna1g,Cacna2d1,Cacnb2,Col1a2,Comp,Drd2,Dsc2,Edn1,Edn3,Ednra,Enpep,Ccn2,Gch1,Gnao1,Hbegf,Hrc,Ier3,Kcne1,Smad6,Mmp2,Myl3,Myl1,Nos1,Npr3,P2ry1,Pde4b,Per2,Ppara,Prkg1,Sema3a,Slc4a3,Sod2,Src,Tbxa2r,Tgfb2,Thrb,Tnni1,Tnni2,Tnnt1,Tnnt3,Apln,Nox4,Postn,Tmem38b,Irx5,Cacna2d2,Kcne3,Cacna1h,Popdc2,Svep1,Dock5,Ddah1,Cyp4f18,Tmem38a,Hopx,Tmem65,Trdn,Camk2d…
1_Member	GO Biological Processes	GO:0008016	regulation of heart contraction	-9.85781	-6.61918	39/182	11549,11928,11938,12291,12293,12296,13489,13506,13614,13616,14219,14528,14681,15200,15464,16509,17897,18125,18578,19091,20346,20536,21808,21834,30878,52076,54352,56808,57442,58226,64082,74166,74318,74868,109676,230899,238871,333433,399548	Adra1a,Atp1a1,Atp2a2,Cacna1g,Cacna2d1,Cacnb2,Drd2,Dsc2,Edn1,Edn3,Ccn2,Gch1,Gnao1,Hbegf,Hrc,Kcne1,Myl3,Nos1,Pde4b,Prkg1,Sema3a,Slc4a3,Tgfb2,Thrb,Apln,Tmem38b,Irx5,Cacna2d2,Kcne3,Cacna1h,Popdc2,Tmem38a,Hopx,Tmem65,Ank2,Nppa,Pde4d,Gpd1l,Scn4b
1_Member	GO Biological Processes	GO:0003012	muscle system process	-9.55463	-6.37069	63/395	11475,11549,11928,11938,12291,12292,12293,12296,12372,12818,12845,13489,13506,13614,13616,13617,14219,16000,16509,17897,17901,18125,18441,18578,18585,19013,19091,19219,20927,21390,21676,21952,21953,21955,21957,22004,22402,26556,50874,50876,52076,57442,58226,59011,68813,71912,74166,101490,108058,109676,216459,230899,233199,233335,238871,240725,242702,268860,333433,399548,434246,100124433,100126824	Acta2,Adra1a,Atp1a1,Atp2a2,Cacna1g,Cacna1s,Cacna2d1,Cacnb2,Casq1,Col14a1,Comp,Drd2,Dsc2,Edn1,Edn3,Ednra,Ccn2,Igf1,Kcne1,Myl3,Myl1,Nos1,P2ry1,Pde4b,Pde9a,Ppara,Prkg1,Ptger4,Abcc8,Tbxa2r,Tead1,Tnni1,Tnni2,Tnnt1,Tnnt3,Tpm2,Ccn4,Homer1,Tmod4,Tmod2,Tmem38b,Kcne3,Cacna1h,Myoz1,Dock5,Jsrp1,Tmem38a,Inpp5f,Camk2d,Ank2,Myl6b,Nppa,Mybpc2,Synm,Pde4d,Sulf1,Myom3,Abat,Gpd1l,Scn4b,Trim72,Mir208b,Sco2
1_Member	GO Biological Processes	GO:1903522	regulation of blood circulation	-9.39256	-6.27558	46/246	11549,11622,11689,11928,11938,12291,12293,12296,13489,13506,13614,13616,14219,14528,14681,15200,15464,16509,17130,17390,17897,18125,18578,18627,19091,20346,20536,21390,21808,21834,30878,52076,54352,56808,57442,58226,64082,68813,74166,74318,74868,109676,230899,238871,333433,399548	Adra1a,Ahr,Alox5,Atp1a1,Atp2a2,Cacna1g,Cacna2d1,Cacnb2,Drd2,Dsc2,Edn1,Edn3,Ccn2,Gch1,Gnao1,Hbegf,Hrc,Kcne1,Smad6,Mmp2,Myl3,Nos1,Pde4b,Per2,Prkg1,Sema3a,Slc4a3,Tbxa2r,Tgfb2,Thrb,Apln,Tmem38b,Irx5,Cacna2d2,Kcne3,Cacna1h,Popdc2,Dock5,Tmem38a,Hopx,Tmem65,Ank2,Nppa,Pde4d,Gpd1l,Scn4b
1_Member	GO Biological Processes	GO:0008015	blood circulation	-9.1431	-6.11043	72/491	11421,11475,11549,11600,11622,11689,11928,11938,12161,12291,12293,12296,12843,12845,13489,13506,13614,13616,13617,13809,14219,14528,14681,15200,15464,15937,16509,17130,17390,17897,17901,18125,18162,18441,18578,18627,19013,19091,20346,20536,20656,21390,21808,21834,21952,21953,21955,21957,30878,50706,52076,54352,56808,57442,58226,64082,68813,69219,72054,74166,74318,74868,76757,108058,109676,213435,…	Ace,Acta2,Adra1a,Angpt1,Ahr,Alox5,Atp1a1,Atp2a2,Bmp6,Cacna1g,Cacna2d1,Cacnb2,Col1a2,Comp,Drd2,Dsc2,Edn1,Edn3,Ednra,Enpep,Ccn2,Gch1,Gnao1,Hbegf,Hrc,Ier3,Kcne1,Smad6,Mmp2,Myl3,Myl1,Nos1,Npr3,P2ry1,Pde4b,Per2,Ppara,Prkg1,Sema3a,Slc4a3,Sod2,Tbxa2r,Tgfb2,Thrb,Tnni1,Tnni2,Tnnt1,Tnnt3,Apln,Postn,Tmem38b,Irx5,Cacna2d2,Kcne3,Cacna1h,Popdc2,Dock5,Ddah1,Cyp4f18,Tmem38a,Hopx,Tmem65,Trdn,Camk2d,Ank2,Mylk3,Npp…
1_Member	GO Biological Processes	GO:0006936	muscle contraction	-8.82159	-5.83723	50/291	11475,11549,11928,11938,12291,12292,12293,12296,12372,12845,13489,13506,13614,13616,13617,14219,16509,17897,17901,18125,18578,19091,19219,21390,21952,21953,21955,21957,22004,26556,50874,50876,52076,57442,58226,68813,71912,74166,108058,109676,216459,230899,233199,233335,238871,240725,242702,268860,333433,399548	Acta2,Adra1a,Atp1a1,Atp2a2,Cacna1g,Cacna1s,Cacna2d1,Cacnb2,Casq1,Comp,Drd2,Dsc2,Edn1,Edn3,Ednra,Ccn2,Kcne1,Myl3,Myl1,Nos1,Pde4b,Prkg1,Ptger4,Tbxa2r,Tnni1,Tnni2,Tnnt1,Tnnt3,Tpm2,Homer1,Tmod4,Tmod2,Tmem38b,Kcne3,Cacna1h,Dock5,Jsrp1,Tmem38a,Camk2d,Ank2,Myl6b,Nppa,Mybpc2,Synm,Pde4d,Sulf1,Myom3,Abat,Gpd1l,Scn4b
1_Member	GO Biological Processes	GO:0006941	striated muscle contraction	-7.86765	-5.0359	33/162	11549,11928,11938,12291,12292,12293,12296,12372,13506,14219,16509,17897,17901,18125,18578,21952,21953,21955,21957,26556,52076,57442,58226,71912,74166,108058,109676,230899,233335,238871,242702,333433,399548	Adra1a,Atp1a1,Atp2a2,Cacna1g,Cacna1s,Cacna2d1,Cacnb2,Casq1,Dsc2,Ccn2,Kcne1,Myl3,Myl1,Nos1,Pde4b,Tnni1,Tnni2,Tnnt1,Tnnt3,Homer1,Tmem38b,Kcne3,Cacna1h,Jsrp1,Tmem38a,Camk2d,Ank2,Nppa,Synm,Pde4d,Myom3,Gpd1l,Scn4b
1_Member	GO Biological Processes	GO:0060048	cardiac muscle contraction	-6.52753	-3.97199	26/125	11549,11928,11938,12291,12293,12296,13506,14219,16509,17897,17901,18578,21952,21953,21955,21957,52076,57442,58226,74166,108058,109676,230899,238871,333433,399548	Adra1a,Atp1a1,Atp2a2,Cacna1g,Cacna2d1,Cacnb2,Dsc2,Ccn2,Kcne1,Myl3,Myl1,Pde4b,Tnni1,Tnni2,Tnnt1,Tnnt3,Tmem38b,Kcne3,Cacna1h,Tmem38a,Camk2d,Ank2,Nppa,Pde4d,Gpd1l,Scn4b
1_Member	GO Biological Processes	GO:0090257	regulation of muscle system process	-4.2703	-2.2576	34/242	11549,11928,11938,12372,12818,13506,13614,14219,16000,17897,18578,18585,19013,19091,19219,20927,21390,21676,21952,21953,21955,21957,22402,52076,57442,58226,68813,74166,108058,109676,230899,238871,241113,268860	Adra1a,Atp1a1,Atp2a2,Casq1,Col14a1,Dsc2,Edn1,Ccn2,Igf1,Myl3,Pde4b,Pde9a,Ppara,Prkg1,Ptger4,Abcc8,Tbxa2r,Tead1,Tnni1,Tnni2,Tnnt1,Tnnt3,Ccn4,Tmem38b,Kcne3,Cacna1h,Dock5,Tmem38a,Camk2d,Ank2,Nppa,Pde4d,Prkag3,Abat
1_Member	GO Biological Processes	GO:0006937	regulation of muscle contraction	-4.26571	-2.25545	25/155	11549,11928,11938,12372,13506,13614,14219,17897,18578,19091,19219,21390,21952,21953,21955,21957,52076,57442,58226,68813,74166,109676,230899,238871,268860	Adra1a,Atp1a1,Atp2a2,Casq1,Dsc2,Edn1,Ccn2,Myl3,Pde4b,Prkg1,Ptger4,Tbxa2r,Tnni1,Tnni2,Tnnt1,Tnnt3,Tmem38b,Kcne3,Cacna1h,Dock5,Tmem38a,Ank2,Nppa,Pde4d,Abat
1_Member	GO Biological Processes	GO:1903523	negative regulation of blood circulation	-3.84837	-1.9355	11/44	11549,11622,11928,11938,17390,18125,19091,30878,57442,68813,238871	Adra1a,Ahr,Atp1a1,Atp2a2,Mmp2,Nos1,Prkg1,Apln,Kcne3,Dock5,Pde4d
1_Member	GO Biological Processes	GO:0006942	regulation of striated muscle contraction	-3.84574	-1.93481	16/83	11549,11928,11938,12372,13506,14219,17897,18578,21957,52076,57442,58226,74166,109676,230899,238871	Adra1a,Atp1a1,Atp2a2,Casq1,Dsc2,Ccn2,Myl3,Pde4b,Tnnt3,Tmem38b,Kcne3,Cacna1h,Tmem38a,Ank2,Nppa,Pde4d
1_Member	GO Biological Processes	GO:0055117	regulation of cardiac muscle contraction	-3.13371	-1.43248	13/69	11549,11928,11938,13506,14219,18578,52076,57442,58226,74166,109676,230899,238871	Adra1a,Atp1a1,Atp2a2,Dsc2,Ccn2,Pde4b,Tmem38b,Kcne3,Cacna1h,Tmem38a,Ank2,Nppa,Pde4d
1_Member	GO Biological Processes	GO:1903115	regulation of actin filament-based movement	-2.87808	-1.26235	10/48	11475,11928,11938,13506,18125,18578,57442,58226,109676,238871	Acta2,Atp1a1,Atp2a2,Dsc2,Nos1,Pde4b,Kcne3,Cacna1h,Ank2,Pde4d
1_Member	GO Biological Processes	GO:0045822	negative regulation of heart contraction	-2.54047	-1.03417	7/29	11549,11928,11938,18125,19091,57442,238871	Adra1a,Atp1a1,Atp2a2,Nos1,Prkg1,Kcne3,Pde4d
1_Member	GO Biological Processes	GO:0086004	regulation of cardiac muscle cell contraction	-2.2893	-0.872526	8/40	11928,11938,13506,18578,57442,58226,109676,238871	Atp1a1,Atp2a2,Dsc2,Pde4b,Kcne3,Cacna1h,Ank2,Pde4d
2_Summary	GO Biological Processes	GO:0043062	extracellular structure organization	-11.6551	-7.86912	59/319	11568,12305,12814,12818,12828,12829,12832,12837,12840,12843,12845,14089,14114,14151,14219,15117,15586,15932,16780,16948,16956,17022,17386,17390,17777,18451,18595,18784,20289,20682,20969,20971,21808,22431,26561,50706,52076,53614,53867,64075,68169,69700,76707,77794,78892,100952,104009,104158,107581,118453,207596,213945,219151,240725,268780,329941,382864,399558,654812	Aebp1,Ddr1,Col11a1,Col14a1,Col4a3,Col4a4,Col5a2,Col8a1,Col9a2,Col1a2,Comp,Fap,Fbln1,Fech,Ccn2,Has2,Hyal1,Idua,Lamb3,Lox,Lpl,Lum,Mmp13,Mmp2,Mttp,P4ha1,Pdgfra,Pla2g5,Scx,Sox9,Sdc1,Sdc4,Tgfb2,Wt1,Mmp23,Postn,Tmem38b,Reck,Col5a3,Smoc1,Ndnf,Col22a1,Clasp1,Adamtsl2,Crispld2,Emilin1,Qsox1,Ces1d,Col16a1,Mmp28,Thsd4,Col28a1,Scara3,Sulf1,Egflam,Col8a2,Colq,Flrt2,Angptl7
2_Member	GO Biological Processes	GO:0043062	extracellular structure organization	-11.6551	-7.86912	59/319	11568,12305,12814,12818,12828,12829,12832,12837,12840,12843,12845,14089,14114,14151,14219,15117,15586,15932,16780,16948,16956,17022,17386,17390,17777,18451,18595,18784,20289,20682,20969,20971,21808,22431,26561,50706,52076,53614,53867,64075,68169,69700,76707,77794,78892,100952,104009,104158,107581,118453,207596,213945,219151,240725,268780,329941,382864,399558,654812	Aebp1,Ddr1,Col11a1,Col14a1,Col4a3,Col4a4,Col5a2,Col8a1,Col9a2,Col1a2,Comp,Fap,Fbln1,Fech,Ccn2,Has2,Hyal1,Idua,Lamb3,Lox,Lpl,Lum,Mmp13,Mmp2,Mttp,P4ha1,Pdgfra,Pla2g5,Scx,Sox9,Sdc1,Sdc4,Tgfb2,Wt1,Mmp23,Postn,Tmem38b,Reck,Col5a3,Smoc1,Ndnf,Col22a1,Clasp1,Adamtsl2,Crispld2,Emilin1,Qsox1,Ces1d,Col16a1,Mmp28,Thsd4,Col28a1,Scara3,Sulf1,Egflam,Col8a2,Colq,Flrt2,Angptl7
2_Member	GO Biological Processes	GO:0030198	extracellular matrix organization	-10.2059	-6.7209	51/275	11568,12305,12814,12818,12828,12829,12832,12837,12840,12843,12845,14089,14114,14219,15117,15932,16780,16948,17022,17386,17390,18451,18595,20289,20682,21808,22431,26561,50706,52076,53614,53867,64075,68169,69700,76707,77794,78892,100952,104009,107581,118453,207596,213945,219151,240725,268780,329941,382864,399558,654812	Aebp1,Ddr1,Col11a1,Col14a1,Col4a3,Col4a4,Col5a2,Col8a1,Col9a2,Col1a2,Comp,Fap,Fbln1,Ccn2,Has2,Idua,Lamb3,Lox,Lum,Mmp13,Mmp2,P4ha1,Pdgfra,Scx,Sox9,Tgfb2,Wt1,Mmp23,Postn,Tmem38b,Reck,Col5a3,Smoc1,Ndnf,Col22a1,Clasp1,Adamtsl2,Crispld2,Emilin1,Qsox1,Col16a1,Mmp28,Thsd4,Col28a1,Scara3,Sulf1,Egflam,Col8a2,Colq,Flrt2,Angptl7
3_Summary	GO Biological Processes	GO:0034762	regulation of transmembrane transport	-10.6804	-7.01933	85/580	11421,11622,11636,11689,12043,12159,12286,12292,12293,12295,12296,12297,12372,12512,12724,13489,13614,13616,13617,13830,13869,14199,14873,15277,16000,16490,16492,16504,16508,16509,16519,18125,18260,18578,18605,18627,18671,18759,19091,19122,20927,21808,22160,24012,24014,26556,52076,54375,54378,56398,56808,57442,57816,58226,67389,68312,69847,70729,71111,71912,74166,75607,76686,76742,76757,81904,104…	Ace,Ahr,Ak1,Alox5,Bcl2,Bmp4,Cacna1a,Cacna1s,Cacna2d1,Cacnb1,Cacnb2,Cacnb3,Casq1,Cd63,Clcn2,Drd2,Edn1,Edn3,Ednra,Stom,Erbb4,Fhl1,Gsto1,Hk2,Igf1,Kcna2,Kcna4,Kcnc3,Kcnd2,Kcne1,Kcnj3,Nos1,Ocln,Pde4b,Enpp1,Per2,Abcb1a,Prkci,Prkg1,Prnp,Abcc8,Tgfb2,Twist1,Rgs7,Rnasel,Homer1,Tmem38b,Azin1,Cacng6,Chp1,Cacna2d2,Kcne3,Tesc,Cacna1h,C1qtnf12,Gstm7,Wnk4,Nos1ap,Gpr39,Jsrp1,Tmem38a,Wnk2,Clip3,Snx27,Trdn,Cacng7,R…
3_Member	GO Biological Processes	GO:0034762	regulation of transmembrane transport	-10.6804	-7.01933	85/580	11421,11622,11636,11689,12043,12159,12286,12292,12293,12295,12296,12297,12372,12512,12724,13489,13614,13616,13617,13830,13869,14199,14873,15277,16000,16490,16492,16504,16508,16509,16519,18125,18260,18578,18605,18627,18671,18759,19091,19122,20927,21808,22160,24012,24014,26556,52076,54375,54378,56398,56808,57442,57816,58226,67389,68312,69847,70729,71111,71912,74166,75607,76686,76742,76757,81904,104…	Ace,Ahr,Ak1,Alox5,Bcl2,Bmp4,Cacna1a,Cacna1s,Cacna2d1,Cacnb1,Cacnb2,Cacnb3,Casq1,Cd63,Clcn2,Drd2,Edn1,Edn3,Ednra,Stom,Erbb4,Fhl1,Gsto1,Hk2,Igf1,Kcna2,Kcna4,Kcnc3,Kcnd2,Kcne1,Kcnj3,Nos1,Ocln,Pde4b,Enpp1,Per2,Abcb1a,Prkci,Prkg1,Prnp,Abcc8,Tgfb2,Twist1,Rgs7,Rnasel,Homer1,Tmem38b,Azin1,Cacng6,Chp1,Cacna2d2,Kcne3,Tesc,Cacna1h,C1qtnf12,Gstm7,Wnk4,Nos1ap,Gpr39,Jsrp1,Tmem38a,Wnk2,Clip3,Snx27,Trdn,Cacng7,R…
3_Member	GO Biological Processes	GO:0098655	cation transmembrane transport	-9.4742	-6.32503	95/715	11622,11689,11928,11938,11987,11988,12159,12286,12291,12292,12293,12295,12296,12297,12372,12512,13489,13616,13617,13830,14199,14813,14873,15216,16490,16492,16504,16508,16509,16519,18125,18174,18440,18578,19091,19122,19746,20512,20927,21808,22160,24012,26556,52076,53945,54378,54403,56398,56808,57138,57442,57816,58226,68312,69847,70729,71111,71145,71912,72961,74166,75607,76137,76252,76376,76742,767…	Ahr,Alox5,Atp1a1,Atp2a2,Slc7a1,Slc7a2,Bmp4,Cacna1a,Cacna1g,Cacna1s,Cacna2d1,Cacnb1,Cacnb2,Cacnb3,Casq1,Cd63,Drd2,Edn3,Ednra,Stom,Fhl1,Grin2c,Gsto1,Hfe,Kcna2,Kcna4,Kcnc3,Kcnd2,Kcne1,Kcnj3,Nos1,Slc11a2,P2rx6,Pde4b,Prkg1,Prnp,Rhd,Slc1a3,Abcc8,Tgfb2,Twist1,Rgs7,Homer1,Tmem38b,Slc40a1,Cacng6,Slc4a4,Chp1,Cacna2d2,Slc12a5,Kcne3,Tesc,Cacna1h,Gstm7,Wnk4,Nos1ap,Gpr39,Scara5,Jsrp1,Slc17a7,Tmem38a,Wnk2,Mcur1…
3_Member	GO Biological Processes	GO:0043269	regulation of ion transport	-8.77717	-5.81508	95/737	11421,11517,11622,11689,11911,11928,12043,12159,12257,12286,12291,12292,12293,12295,12296,12297,12372,12512,12724,13489,13614,13616,13617,13645,13830,14199,14681,14825,14873,15216,15464,16000,16490,16492,16504,16508,16509,16519,18125,18441,18578,18627,18671,19091,19122,20927,21808,22160,24012,26556,52076,54378,56398,56808,57442,57816,58226,64051,65086,68312,68585,69847,70729,71111,71912,72054,741…	Ace,Adcyap1r1,Ahr,Alox5,Atf4,Atp1a1,Bcl2,Bmp4,Tspo,Cacna1a,Cacna1g,Cacna1s,Cacna2d1,Cacnb1,Cacnb2,Cacnb3,Casq1,Cd63,Clcn2,Drd2,Edn1,Edn3,Ednra,Egf,Stom,Fhl1,Gnao1,Cxcl1,Gsto1,Hfe,Hrc,Igf1,Kcna2,Kcna4,Kcnc3,Kcnd2,Kcne1,Kcnj3,Nos1,P2ry1,Pde4b,Per2,Abcb1a,Prkg1,Prnp,Abcc8,Tgfb2,Twist1,Rgs7,Homer1,Tmem38b,Cacng6,Chp1,Cacna2d2,Kcne3,Tesc,Cacna1h,Sv2a,Lpar3,Gstm7,Rtn4,Wnk4,Nos1ap,Gpr39,Jsrp1,Cyp4f18,Tm…
3_Member	GO Biological Processes	GO:0098662	inorganic cation transmembrane transport	-8.62072	-5.70003	85/637	11622,11689,11928,11938,12159,12286,12291,12292,12293,12295,12296,12297,12372,12512,13489,13616,13617,13830,14199,14813,14873,15216,16490,16492,16504,16508,16509,16519,18125,18174,18578,19091,19122,20512,20927,21808,22160,24012,52076,53945,54378,54403,56398,56808,57138,57442,57816,58226,68312,69847,70729,71111,71145,71912,72961,74166,75607,76137,76252,76376,76742,76757,81904,83704,84036,98396,105…	Ahr,Alox5,Atp1a1,Atp2a2,Bmp4,Cacna1a,Cacna1g,Cacna1s,Cacna2d1,Cacnb1,Cacnb2,Cacnb3,Casq1,Cd63,Drd2,Edn3,Ednra,Stom,Fhl1,Grin2c,Gsto1,Hfe,Kcna2,Kcna4,Kcnc3,Kcnd2,Kcne1,Kcnj3,Nos1,Slc11a2,Pde4b,Prkg1,Prnp,Slc1a3,Abcc8,Tgfb2,Twist1,Rgs7,Tmem38b,Slc40a1,Cacng6,Slc4a4,Chp1,Cacna2d2,Slc12a5,Kcne3,Tesc,Cacna1h,Gstm7,Wnk4,Nos1ap,Gpr39,Scara5,Jsrp1,Slc17a7,Tmem38a,Wnk2,Mcur1,Atp6v0e2,Slc24a2,Snx27,Trdn,Ca…
3_Member	GO Biological Processes	GO:0098660	inorganic ion transmembrane transport	-8.25137	-5.38379	88/680	11622,11689,11928,11938,12159,12286,12291,12292,12293,12295,12296,12297,12372,12512,13489,13616,13617,13830,14199,14402,14813,14873,15216,16490,16492,16504,16508,16509,16519,18125,18174,18578,19091,19122,20512,20515,20927,21808,22160,24012,52076,53945,54378,54403,56398,56808,57138,57442,57816,58226,68312,69847,70729,71111,71145,71912,72961,74166,75607,76137,76252,76376,76742,76757,81904,83704,840…	Ahr,Alox5,Atp1a1,Atp2a2,Bmp4,Cacna1a,Cacna1g,Cacna1s,Cacna2d1,Cacnb1,Cacnb2,Cacnb3,Casq1,Cd63,Drd2,Edn3,Ednra,Stom,Fhl1,Gabrb3,Grin2c,Gsto1,Hfe,Kcna2,Kcna4,Kcnc3,Kcnd2,Kcne1,Kcnj3,Nos1,Slc11a2,Pde4b,Prkg1,Prnp,Slc1a3,Slc20a1,Abcc8,Tgfb2,Twist1,Rgs7,Tmem38b,Slc40a1,Cacng6,Slc4a4,Chp1,Cacna2d2,Slc12a5,Kcne3,Tesc,Cacna1h,Gstm7,Wnk4,Nos1ap,Gpr39,Scara5,Jsrp1,Slc17a7,Tmem38a,Wnk2,Mcur1,Atp6v0e2,Slc24a…
3_Member	GO Biological Processes	GO:0034765	regulation of ion transmembrane transport	-8.15716	-5.30902	69/487	11622,11689,12159,12286,12292,12293,12295,12296,12297,12372,12512,12724,13489,13616,13617,13830,14199,14873,16490,16492,16504,16508,16509,16519,18125,18578,18627,18671,19091,19122,20927,21808,22160,24012,26556,52076,54378,56398,56808,57442,57816,58226,68312,69847,70729,71111,71912,74166,75607,76742,76757,81904,108058,109676,193003,212933,216739,224796,230899,238871,240595,241528,243961,245537,269…	Ahr,Alox5,Bmp4,Cacna1a,Cacna1s,Cacna2d1,Cacnb1,Cacnb2,Cacnb3,Casq1,Cd63,Clcn2,Drd2,Edn3,Ednra,Stom,Fhl1,Gsto1,Kcna2,Kcna4,Kcnc3,Kcnd2,Kcne1,Kcnj3,Nos1,Pde4b,Per2,Abcb1a,Prkg1,Prnp,Abcc8,Tgfb2,Twist1,Rgs7,Homer1,Tmem38b,Cacng6,Chp1,Cacna2d2,Kcne3,Tesc,Cacna1h,Gstm7,Wnk4,Nos1ap,Gpr39,Jsrp1,Tmem38a,Wnk2,Snx27,Trdn,Cacng7,Camk2d,Ank2,Pirt,Pm20d1,Acsl6,Clic5,Nppa,Pde4d,Kcnv2,Lrrc55,Shank1,Nlgn3,Gsg1l,…
3_Member	GO Biological Processes	GO:0070838	divalent metal ion transport	-7.75423	-4.93827	68/488	11421,11517,11549,11622,11938,12043,12159,12257,12286,12291,12292,12293,12295,12296,12297,12323,12372,13489,13617,13645,14219,14681,14813,14873,15464,16000,16509,18125,18174,18578,19122,21808,26556,51801,52076,53945,54378,56808,57442,58226,65086,67075,68312,70729,71111,71912,74166,76137,76376,76757,81904,93790,98396,103988,108058,109676,170483,213053,216001,223473,225997,230899,236792,238871,2406…	Ace,Adcyap1r1,Adra1a,Ahr,Atp2a2,Bcl2,Bmp4,Tspo,Cacna1a,Cacna1g,Cacna1s,Cacna2d1,Cacnb1,Cacnb2,Cacnb3,Camk2b,Casq1,Drd2,Ednra,Egf,Ccn2,Gnao1,Grin2c,Gsto1,Hrc,Igf1,Kcne1,Nos1,Slc11a2,Pde4b,Prnp,Tgfb2,Homer1,Ramp1,Tmem38b,Slc40a1,Cacng6,Cacna2d2,Kcne3,Cacna1h,Lpar3,Magt1,Gstm7,Nos1ap,Gpr39,Jsrp1,Tmem38a,Mcur1,Slc24a2,Trdn,Cacng7,Nipa2,Slc41a1,Gck,Camk2d,Ank2,Grin3b,Slc39a14,Micu1,Nipal2,Trpm6,Nppa,M…
3_Member	GO Biological Processes	GO:0072511	divalent inorganic cation transport	-7.64737	-4.84665	68/491	11421,11517,11549,11622,11938,12043,12159,12257,12286,12291,12292,12293,12295,12296,12297,12323,12372,13489,13617,13645,14219,14681,14813,14873,15464,16000,16509,18125,18174,18578,19122,21808,26556,51801,52076,53945,54378,56808,57442,58226,65086,67075,68312,70729,71111,71912,74166,76137,76376,76757,81904,93790,98396,103988,108058,109676,170483,213053,216001,223473,225997,230899,236792,238871,2406…	Ace,Adcyap1r1,Adra1a,Ahr,Atp2a2,Bcl2,Bmp4,Tspo,Cacna1a,Cacna1g,Cacna1s,Cacna2d1,Cacnb1,Cacnb2,Cacnb3,Camk2b,Casq1,Drd2,Ednra,Egf,Ccn2,Gnao1,Grin2c,Gsto1,Hrc,Igf1,Kcne1,Nos1,Slc11a2,Pde4b,Prnp,Tgfb2,Homer1,Ramp1,Tmem38b,Slc40a1,Cacng6,Cacna2d2,Kcne3,Cacna1h,Lpar3,Magt1,Gstm7,Nos1ap,Gpr39,Jsrp1,Tmem38a,Mcur1,Slc24a2,Trdn,Cacng7,Nipa2,Slc41a1,Gck,Camk2d,Ank2,Grin3b,Slc39a14,Micu1,Nipal2,Trpm6,Nppa,M…
3_Member	GO Biological Processes	GO:0022898	regulation of transmembrane transporter activity	-7.54198	-4.75599	45/271	11689,12043,12159,12286,12293,12295,12296,12297,12372,13489,13830,14199,14873,16509,18578,18671,19091,19122,20927,22160,26556,56398,57442,57816,68312,69847,70729,71912,75607,76742,76757,81904,108058,109676,193003,212933,230899,238871,241528,243961,245537,269994,333433,380702,399548	Alox5,Bcl2,Bmp4,Cacna1a,Cacna2d1,Cacnb1,Cacnb2,Cacnb3,Casq1,Drd2,Stom,Fhl1,Gsto1,Kcne1,Pde4b,Abcb1a,Prkg1,Prnp,Abcc8,Twist1,Homer1,Chp1,Kcne3,Tesc,Gstm7,Wnk4,Nos1ap,Jsrp1,Wnk2,Snx27,Trdn,Cacng7,Camk2d,Ank2,Pirt,Pm20d1,Nppa,Pde4d,Lrrc55,Shank1,Nlgn3,Gsg1l,Gpd1l,Shisa6,Scn4b
3_Member	GO Biological Processes	GO:0010959	regulation of metal ion transport	-7.30286	-4.53111	61/430	11421,11517,11622,11911,11928,12043,12159,12257,12286,12291,12293,12295,12296,12297,12372,12512,13489,13616,13617,13645,13830,14199,14681,14825,14873,15216,15464,16000,16509,18125,18578,19091,19122,20927,21808,24012,26556,52076,56398,57442,57816,65086,68312,69847,70729,71111,71912,74166,75607,76742,76757,103988,105243,108058,109676,170483,230899,238871,241528,333433,399548	Ace,Adcyap1r1,Ahr,Atf4,Atp1a1,Bcl2,Bmp4,Tspo,Cacna1a,Cacna1g,Cacna2d1,Cacnb1,Cacnb2,Cacnb3,Casq1,Cd63,Drd2,Edn3,Ednra,Egf,Stom,Fhl1,Gnao1,Cxcl1,Gsto1,Hfe,Hrc,Igf1,Kcne1,Nos1,Pde4b,Prkg1,Prnp,Abcc8,Tgfb2,Rgs7,Homer1,Tmem38b,Chp1,Kcne3,Tesc,Lpar3,Gstm7,Wnk4,Nos1ap,Gpr39,Jsrp1,Tmem38a,Wnk2,Snx27,Trdn,Gck,Slc9a3,Camk2d,Ank2,Grin3b,Nppa,Pde4d,Lrrc55,Gpd1l,Scn4b
3_Member	GO Biological Processes	GO:0032409	regulation of transporter activity	-7.0626	-4.35579	45/281	11689,12043,12159,12286,12293,12295,12296,12297,12372,13489,13830,14199,14873,16509,18578,18671,19091,19122,20927,22160,26556,56398,57442,57816,68312,69847,70729,71912,75607,76742,76757,81904,108058,109676,193003,212933,230899,238871,241528,243961,245537,269994,333433,380702,399548	Alox5,Bcl2,Bmp4,Cacna1a,Cacna2d1,Cacnb1,Cacnb2,Cacnb3,Casq1,Drd2,Stom,Fhl1,Gsto1,Kcne1,Pde4b,Abcb1a,Prkg1,Prnp,Abcc8,Twist1,Homer1,Chp1,Kcne3,Tesc,Gstm7,Wnk4,Nos1ap,Jsrp1,Wnk2,Snx27,Trdn,Cacng7,Camk2d,Ank2,Pirt,Pm20d1,Nppa,Pde4d,Lrrc55,Shank1,Nlgn3,Gsg1l,Gpd1l,Shisa6,Scn4b
3_Member	GO Biological Processes	GO:1904062	regulation of cation transmembrane transport	-7.03198	-4.34865	53/358	11622,11689,12159,12286,12293,12295,12296,12297,12372,12512,13489,13616,13617,13830,14199,14873,16509,18125,18578,19091,19122,20927,21808,22160,24012,26556,52076,56398,57442,57816,68312,69847,70729,71111,71912,74166,75607,76742,76757,81904,108058,109676,193003,212933,230899,238871,241528,243961,245537,269994,333433,380702,399548	Ahr,Alox5,Bmp4,Cacna1a,Cacna2d1,Cacnb1,Cacnb2,Cacnb3,Casq1,Cd63,Drd2,Edn3,Ednra,Stom,Fhl1,Gsto1,Kcne1,Nos1,Pde4b,Prkg1,Prnp,Abcc8,Tgfb2,Twist1,Rgs7,Homer1,Tmem38b,Chp1,Kcne3,Tesc,Gstm7,Wnk4,Nos1ap,Gpr39,Jsrp1,Tmem38a,Wnk2,Snx27,Trdn,Cacng7,Camk2d,Ank2,Pirt,Pm20d1,Nppa,Pde4d,Lrrc55,Shank1,Nlgn3,Gsg1l,Gpd1l,Shisa6,Scn4b
3_Member	GO Biological Processes	GO:0034764	positive regulation of transmembrane transport	-6.92264	-4.25059	40/238	11636,11689,12159,12293,12296,12297,12372,13616,13617,13869,14873,16000,16509,18125,18260,18671,18759,19091,20927,24012,24014,54375,56398,57442,57816,67389,68312,69847,71111,75607,76686,76757,104215,109676,193003,216739,230899,237542,241528,245537	Ak1,Alox5,Bmp4,Cacna2d1,Cacnb2,Cacnb3,Casq1,Edn3,Ednra,Erbb4,Gsto1,Igf1,Kcne1,Nos1,Ocln,Abcb1a,Prkci,Prkg1,Abcc8,Rgs7,Rnasel,Azin1,Chp1,Kcne3,Tesc,C1qtnf12,Gstm7,Wnk4,Gpr39,Wnk2,Clip3,Trdn,Rhoq,Ank2,Pirt,Acsl6,Nppa,Osbpl8,Lrrc55,Nlgn3
3_Member	GO Biological Processes	GO:0055080	cation homeostasis	-6.74139	-4.12159	90/755	11306,11421,11517,11549,11733,11911,11928,11938,12043,12159,12161,12286,12291,12293,12297,12372,13489,13614,13616,13617,14151,14745,14813,14816,14825,14873,15216,15464,18125,18174,18441,18595,19091,19122,19219,19222,19746,20536,20656,21390,21808,22042,22215,22418,22439,23831,23985,52076,53945,54403,56398,57138,57265,57816,59289,64051,65086,68039,68312,71111,71145,71912,71982,74166,76137,76376,767…	Abcb7,Ace,Adcyap1r1,Adra1a,Ank1,Atf4,Atp1a1,Atp2a2,Bcl2,Bmp4,Bmp6,Cacna1a,Cacna1g,Cacna2d1,Cacnb3,Casq1,Drd2,Edn1,Edn3,Ednra,Fech,Lpar1,Grin2c,Grm1,Cxcl1,Gsto1,Hfe,Hrc,Nos1,Slc11a2,P2ry1,Pdgfra,Prkg1,Prnp,Ptger4,Ptgir,Rhd,Slc4a3,Sod2,Tbxa2r,Tgfb2,Tfrc,Ube3a,Wnt5a,Xk,Car14,Slc26a4,Tmem38b,Slc40a1,Slc4a4,Chp1,Slc12a5,Fzd2,Tesc,Ackr2,Sv2a,Lpar3,Nmb,Gstm7,Gpr39,Scara5,Jsrp1,Snx10,Tmem38a,Mcur1,Slc24a…
3_Member	GO Biological Processes	GO:0098771	inorganic ion homeostasis	-6.69192	-4.08202	91/768	11306,11421,11517,11549,11733,11911,11928,11938,12043,12159,12161,12286,12291,12293,12297,12372,13489,13614,13616,13617,14151,14745,14813,14816,14825,14873,15216,15464,18125,18174,18441,18595,18605,19091,19122,19219,19222,19746,20536,20656,21390,21808,22042,22215,22418,22439,23831,23985,52076,53945,54403,56398,57138,57265,57816,59289,64051,65086,68039,68312,69847,71111,71145,71912,71982,74166,761…	Abcb7,Ace,Adcyap1r1,Adra1a,Ank1,Atf4,Atp1a1,Atp2a2,Bcl2,Bmp4,Bmp6,Cacna1a,Cacna1g,Cacna2d1,Cacnb3,Casq1,Drd2,Edn1,Edn3,Ednra,Fech,Lpar1,Grin2c,Grm1,Cxcl1,Gsto1,Hfe,Hrc,Nos1,Slc11a2,P2ry1,Pdgfra,Enpp1,Prkg1,Prnp,Ptger4,Ptgir,Rhd,Slc4a3,Sod2,Tbxa2r,Tgfb2,Tfrc,Ube3a,Wnt5a,Xk,Car14,Slc26a4,Tmem38b,Slc40a1,Slc4a4,Chp1,Slc12a5,Fzd2,Tesc,Ackr2,Sv2a,Lpar3,Nmb,Gstm7,Wnk4,Gpr39,Scara5,Jsrp1,Snx10,Tmem38a,M…
3_Member	GO Biological Processes	GO:0032412	regulation of ion transmembrane transporter activity	-6.64843	-4.06582	42/262	11689,12159,12286,12293,12295,12296,12297,12372,13489,13830,14199,14873,16509,18578,18671,19091,19122,20927,26556,56398,57442,57816,68312,69847,70729,71912,75607,76742,76757,81904,108058,109676,193003,230899,238871,241528,243961,245537,269994,333433,380702,399548	Alox5,Bmp4,Cacna1a,Cacna2d1,Cacnb1,Cacnb2,Cacnb3,Casq1,Drd2,Stom,Fhl1,Gsto1,Kcne1,Pde4b,Abcb1a,Prkg1,Prnp,Abcc8,Homer1,Chp1,Kcne3,Tesc,Gstm7,Wnk4,Nos1ap,Jsrp1,Wnk2,Snx27,Trdn,Cacng7,Camk2d,Ank2,Pirt,Nppa,Pde4d,Lrrc55,Shank1,Nlgn3,Gsg1l,Gpd1l,Shisa6,Scn4b
3_Member	GO Biological Processes	GO:0006816	calcium ion transport	-6.61936	-4.04644	60/439	11421,11517,11549,11622,11938,12043,12159,12257,12286,12291,12292,12293,12295,12296,12297,12323,12372,13489,13617,13645,14219,14681,14813,14873,15464,16000,16509,18125,18578,19122,21808,26556,51801,52076,54378,56808,57442,58226,65086,68312,70729,71111,71912,74166,76137,76376,76757,81904,103988,108058,109676,170483,216001,225997,230899,238871,240660,317750,320707,338370	Ace,Adcyap1r1,Adra1a,Ahr,Atp2a2,Bcl2,Bmp4,Tspo,Cacna1a,Cacna1g,Cacna1s,Cacna2d1,Cacnb1,Cacnb2,Cacnb3,Camk2b,Casq1,Drd2,Ednra,Egf,Ccn2,Gnao1,Grin2c,Gsto1,Hrc,Igf1,Kcne1,Nos1,Pde4b,Prnp,Tgfb2,Homer1,Ramp1,Tmem38b,Cacng6,Cacna2d2,Kcne3,Cacna1h,Lpar3,Gstm7,Nos1ap,Gpr39,Jsrp1,Tmem38a,Mcur1,Slc24a2,Trdn,Cacng7,Gck,Camk2d,Ank2,Grin3b,Micu1,Trpm6,Nppa,Pde4d,Slc35g1,Slc24a5,Atp2b3,Nalcn
3_Member	GO Biological Processes	GO:0006873	cellular ion homeostasis	-6.11063	-3.62566	81/680	11306,11517,11549,11911,11928,11938,12043,12159,12161,12286,12291,12293,12297,12372,13489,13614,13616,13617,14745,14813,14816,14825,14873,15216,15464,18125,18174,18441,18595,18605,19091,19122,19219,19222,20536,21390,21808,22042,22215,22418,22439,52076,53945,54403,56398,57138,57265,57816,59289,64051,65086,68039,68312,69847,71111,71145,71912,74166,76137,76376,76757,80901,98396,103988,105243,108058,…	Abcb7,Adcyap1r1,Adra1a,Atf4,Atp1a1,Atp2a2,Bcl2,Bmp4,Bmp6,Cacna1a,Cacna1g,Cacna2d1,Cacnb3,Casq1,Drd2,Edn1,Edn3,Ednra,Lpar1,Grin2c,Grm1,Cxcl1,Gsto1,Hfe,Hrc,Nos1,Slc11a2,P2ry1,Pdgfra,Enpp1,Prkg1,Prnp,Ptger4,Ptgir,Slc4a3,Tbxa2r,Tgfb2,Tfrc,Ube3a,Wnt5a,Xk,Tmem38b,Slc40a1,Slc4a4,Chp1,Slc12a5,Fzd2,Tesc,Ackr2,Sv2a,Lpar3,Nmb,Gstm7,Wnk4,Gpr39,Scara5,Jsrp1,Tmem38a,Mcur1,Slc24a2,Trdn,Cxcr6,Slc41a1,Gck,Slc9a3,…
3_Member	GO Biological Processes	GO:2001257	regulation of cation channel activity	-5.96025	-3.511	31/176	12159,12286,12293,12295,12296,12297,12372,13489,13830,14873,16509,18578,19091,20927,26556,57442,68312,70729,71912,76742,76757,81904,109676,193003,230899,238871,241528,243961,245537,269994,380702	Bmp4,Cacna1a,Cacna2d1,Cacnb1,Cacnb2,Cacnb3,Casq1,Drd2,Stom,Gsto1,Kcne1,Pde4b,Prkg1,Abcc8,Homer1,Kcne3,Gstm7,Nos1ap,Jsrp1,Snx27,Trdn,Cacng7,Ank2,Pirt,Nppa,Pde4d,Lrrc55,Shank1,Nlgn3,Gsg1l,Shisa6
3_Member	GO Biological Processes	GO:0030003	cellular cation homeostasis	-5.90255	-3.47194	79/666	11306,11517,11549,11911,11928,11938,12043,12159,12161,12286,12291,12293,12297,12372,13489,13614,13616,13617,14745,14813,14816,14825,14873,15216,15464,18125,18174,18441,18595,19091,19122,19219,19222,20536,21390,21808,22042,22215,22418,22439,52076,53945,54403,56398,57138,57265,57816,59289,64051,65086,68039,68312,71111,71145,71912,74166,76137,76376,76757,80901,98396,103988,105243,108058,109676,11240…	Abcb7,Adcyap1r1,Adra1a,Atf4,Atp1a1,Atp2a2,Bcl2,Bmp4,Bmp6,Cacna1a,Cacna1g,Cacna2d1,Cacnb3,Casq1,Drd2,Edn1,Edn3,Ednra,Lpar1,Grin2c,Grm1,Cxcl1,Gsto1,Hfe,Hrc,Nos1,Slc11a2,P2ry1,Pdgfra,Prkg1,Prnp,Ptger4,Ptgir,Slc4a3,Tbxa2r,Tgfb2,Tfrc,Ube3a,Wnt5a,Xk,Tmem38b,Slc40a1,Slc4a4,Chp1,Slc12a5,Fzd2,Tesc,Ackr2,Sv2a,Lpar3,Nmb,Gstm7,Gpr39,Scara5,Jsrp1,Tmem38a,Mcur1,Slc24a2,Trdn,Cxcr6,Slc41a1,Gck,Slc9a3,Camk2d,Ank2…
3_Member	GO Biological Processes	GO:0032414	positive regulation of ion transmembrane transporter activity	-5.47421	-3.13538	23/116	11689,12159,12293,12296,12297,12372,14873,16509,18671,19091,20927,56398,57442,57816,68312,69847,75607,76757,109676,193003,230899,241528,245537	Alox5,Bmp4,Cacna2d1,Cacnb2,Cacnb3,Casq1,Gsto1,Kcne1,Abcb1a,Prkg1,Abcc8,Chp1,Kcne3,Tesc,Gstm7,Wnk4,Wnk2,Trdn,Ank2,Pirt,Nppa,Lrrc55,Nlgn3
3_Member	GO Biological Processes	GO:0055065	metal ion homeostasis	-5.45713	-3.13244	79/684	11306,11421,11517,11549,11733,11911,11928,11938,12043,12159,12161,12286,12291,12293,12297,12372,13489,13614,13616,13617,14151,14745,14813,14816,14825,14873,15216,15464,18125,18174,18441,18595,19091,19122,19219,19222,19746,20656,21390,21808,22042,22418,22439,52076,53945,57138,57265,57816,59289,64051,65086,68039,68312,71111,71145,71912,71982,74166,76137,76376,76757,80901,83704,98396,103988,108058,1…	Abcb7,Ace,Adcyap1r1,Adra1a,Ank1,Atf4,Atp1a1,Atp2a2,Bcl2,Bmp4,Bmp6,Cacna1a,Cacna1g,Cacna2d1,Cacnb3,Casq1,Drd2,Edn1,Edn3,Ednra,Fech,Lpar1,Grin2c,Grm1,Cxcl1,Gsto1,Hfe,Hrc,Nos1,Slc11a2,P2ry1,Pdgfra,Prkg1,Prnp,Ptger4,Ptgir,Rhd,Sod2,Tbxa2r,Tgfb2,Tfrc,Wnt5a,Xk,Tmem38b,Slc40a1,Slc12a5,Fzd2,Tesc,Ackr2,Sv2a,Lpar3,Nmb,Gstm7,Gpr39,Scara5,Jsrp1,Snx10,Tmem38a,Mcur1,Slc24a2,Trdn,Cxcr6,Slc12a9,Slc41a1,Gck,Camk2d…
3_Member	GO Biological Processes	GO:0043270	positive regulation of ion transport	-5.23858	-2.96669	45/326	11517,11689,11911,12159,12257,12293,12296,12297,12372,13489,13614,13616,13617,14199,14825,14873,16509,18125,18441,18671,19091,20927,24012,26556,56398,57442,57816,65086,68312,68585,69847,71111,72054,75607,76257,76757,109676,193003,216739,230899,241528,245537,268860,333433,399548	Adcyap1r1,Alox5,Atf4,Bmp4,Tspo,Cacna2d1,Cacnb2,Cacnb3,Casq1,Drd2,Edn1,Edn3,Ednra,Fhl1,Cxcl1,Gsto1,Kcne1,Nos1,P2ry1,Abcb1a,Prkg1,Abcc8,Rgs7,Homer1,Chp1,Kcne3,Tesc,Lpar3,Gstm7,Rtn4,Wnk4,Gpr39,Cyp4f18,Wnk2,Slc38a3,Trdn,Ank2,Pirt,Acsl6,Nppa,Lrrc55,Nlgn3,Abat,Gpd1l,Scn4b
3_Member	GO Biological Processes	GO:0032411	positive regulation of transporter activity	-5.02829	-2.82208	23/123	11689,12159,12293,12296,12297,12372,14873,16509,18671,19091,20927,56398,57442,57816,68312,69847,75607,76757,109676,193003,230899,241528,245537	Alox5,Bmp4,Cacna2d1,Cacnb2,Cacnb3,Casq1,Gsto1,Kcne1,Abcb1a,Prkg1,Abcc8,Chp1,Kcne3,Tesc,Gstm7,Wnk4,Wnk2,Trdn,Ank2,Pirt,Nppa,Lrrc55,Nlgn3
3_Member	GO Biological Processes	GO:0051924	regulation of calcium ion transport	-5.01022	-2.8078	40/282	11421,11517,11622,12043,12159,12257,12286,12291,12293,12295,12296,12297,12372,13489,13617,13645,14681,14873,15464,16000,16509,18125,18578,19122,21808,26556,52076,57442,65086,68312,70729,71111,71912,74166,76757,108058,109676,170483,230899,238871	Ace,Adcyap1r1,Ahr,Bcl2,Bmp4,Tspo,Cacna1a,Cacna1g,Cacna2d1,Cacnb1,Cacnb2,Cacnb3,Casq1,Drd2,Ednra,Egf,Gnao1,Gsto1,Hrc,Igf1,Kcne1,Nos1,Pde4b,Prnp,Tgfb2,Homer1,Tmem38b,Kcne3,Lpar3,Gstm7,Nos1ap,Gpr39,Jsrp1,Tmem38a,Trdn,Camk2d,Ank2,Grin3b,Nppa,Pde4d
3_Member	GO Biological Processes	GO:1901019	regulation of calcium ion transmembrane transporter activity	-4.96875	-2.78513	19/91	12159,12286,12293,12295,12296,12297,12372,13489,14873,16509,18578,57442,68312,70729,71912,76757,109676,230899,238871	Bmp4,Cacna1a,Cacna2d1,Cacnb1,Cacnb2,Cacnb3,Casq1,Drd2,Gsto1,Kcne1,Pde4b,Kcne3,Gstm7,Nos1ap,Jsrp1,Trdn,Ank2,Nppa,Pde4d
3_Member	GO Biological Processes	GO:0006875	cellular metal ion homeostasis	-4.95336	-2.7766	70/604	11306,11517,11549,11911,11928,11938,12043,12159,12161,12286,12291,12293,12297,12372,13489,13614,13616,13617,14745,14813,14816,14825,14873,15216,15464,18125,18174,18441,18595,19091,19122,19219,19222,21390,21808,22042,22418,22439,52076,53945,57265,57816,59289,64051,65086,68039,68312,71111,71145,71912,74166,76137,76376,76757,80901,98396,103988,108058,109676,112405,213053,216001,225049,238871,240660,…	Abcb7,Adcyap1r1,Adra1a,Atf4,Atp1a1,Atp2a2,Bcl2,Bmp4,Bmp6,Cacna1a,Cacna1g,Cacna2d1,Cacnb3,Casq1,Drd2,Edn1,Edn3,Ednra,Lpar1,Grin2c,Grm1,Cxcl1,Gsto1,Hfe,Hrc,Nos1,Slc11a2,P2ry1,Pdgfra,Prkg1,Prnp,Ptger4,Ptgir,Tbxa2r,Tgfb2,Tfrc,Wnt5a,Xk,Tmem38b,Slc40a1,Fzd2,Tesc,Ackr2,Sv2a,Lpar3,Nmb,Gstm7,Gpr39,Scara5,Jsrp1,Tmem38a,Mcur1,Slc24a2,Trdn,Cxcr6,Slc41a1,Gck,Camk2d,Ank2,Egln1,Slc39a14,Micu1,Ttc7,Pde4d,Slc35g1…
3_Member	GO Biological Processes	GO:0070588	calcium ion transmembrane transport	-4.83121	-2.68867	41/297	11622,11938,12159,12286,12291,12292,12293,12295,12296,12297,12372,13489,13617,14813,14873,16509,18578,19122,21808,52076,54378,56808,57442,58226,68312,70729,71111,71912,74166,76137,76376,76757,81904,108058,109676,216001,225997,230899,238871,317750,338370	Ahr,Atp2a2,Bmp4,Cacna1a,Cacna1g,Cacna1s,Cacna2d1,Cacnb1,Cacnb2,Cacnb3,Casq1,Drd2,Ednra,Grin2c,Gsto1,Kcne1,Pde4b,Prnp,Tgfb2,Tmem38b,Cacng6,Cacna2d2,Kcne3,Cacna1h,Gstm7,Nos1ap,Gpr39,Jsrp1,Tmem38a,Mcur1,Slc24a2,Trdn,Cacng7,Camk2d,Ank2,Micu1,Trpm6,Nppa,Pde4d,Slc24a5,Nalcn
3_Member	GO Biological Processes	GO:2001259	positive regulation of cation channel activity	-4.76775	-2.64136	17/78	12159,12293,12296,12297,12372,14873,16509,19091,20927,57442,68312,76757,109676,193003,230899,241528,245537	Bmp4,Cacna2d1,Cacnb2,Cacnb3,Casq1,Gsto1,Kcne1,Prkg1,Abcc8,Kcne3,Gstm7,Trdn,Ank2,Pirt,Nppa,Lrrc55,Nlgn3
3_Member	GO Biological Processes	GO:0034767	positive regulation of ion transmembrane transport	-4.74319	-2.62309	29/182	11689,12159,12293,12296,12297,12372,13616,13617,14873,16509,18125,18671,19091,20927,24012,56398,57442,57816,68312,69847,71111,75607,76757,109676,193003,216739,230899,241528,245537	Alox5,Bmp4,Cacna2d1,Cacnb2,Cacnb3,Casq1,Edn3,Ednra,Gsto1,Kcne1,Nos1,Abcb1a,Prkg1,Abcc8,Rgs7,Chp1,Kcne3,Tesc,Gstm7,Wnk4,Gpr39,Wnk2,Trdn,Ank2,Pirt,Acsl6,Nppa,Lrrc55,Nlgn3
3_Member	GO Biological Processes	GO:1904064	positive regulation of cation transmembrane transport	-4.62291	-2.52415	27/166	11689,12159,12293,12296,12297,12372,13616,13617,14873,16509,18125,19091,20927,24012,56398,57442,57816,68312,69847,71111,75607,76757,109676,193003,230899,241528,245537	Alox5,Bmp4,Cacna2d1,Cacnb2,Cacnb3,Casq1,Edn3,Ednra,Gsto1,Kcne1,Nos1,Prkg1,Abcc8,Rgs7,Chp1,Kcne3,Tesc,Gstm7,Wnk4,Gpr39,Wnk2,Trdn,Ank2,Pirt,Nppa,Lrrc55,Nlgn3
3_Member	GO Biological Processes	GO:1903169	regulation of calcium ion transmembrane transport	-4.4811	-2.4275	27/169	11622,12159,12286,12293,12295,12296,12297,12372,13489,13617,14873,16509,18578,19122,21808,52076,57442,68312,70729,71111,71912,74166,76757,108058,109676,230899,238871	Ahr,Bmp4,Cacna1a,Cacna2d1,Cacnb1,Cacnb2,Cacnb3,Casq1,Drd2,Ednra,Gsto1,Kcne1,Pde4b,Prnp,Tgfb2,Tmem38b,Kcne3,Gstm7,Nos1ap,Gpr39,Jsrp1,Tmem38a,Trdn,Camk2d,Ank2,Nppa,Pde4d
3_Member	GO Biological Processes	GO:1901021	positive regulation of calcium ion transmembrane transporter activity	-4.25893	-2.25109	11/40	12159,12293,12296,12297,12372,14873,16509,57442,68312,76757,109676	Bmp4,Cacna2d1,Cacnb2,Cacnb3,Casq1,Gsto1,Kcne1,Kcne3,Gstm7,Trdn,Ank2
3_Member	GO Biological Processes	GO:0055074	calcium ion homeostasis	-4.07667	-2.09686	58/506	11517,11549,11911,11938,12043,12159,12286,12291,12293,12297,12372,13489,13614,13616,13617,14745,14813,14816,14825,14873,15464,18125,18441,18595,19091,19122,19219,19222,21390,21808,22418,22439,52076,57265,59289,64051,65086,68039,68312,71111,71912,71982,74166,76137,76376,76757,80901,103988,108058,109676,208659,216001,238871,240660,252837,269604,317750,320707	Adcyap1r1,Adra1a,Atf4,Atp2a2,Bcl2,Bmp4,Cacna1a,Cacna1g,Cacna2d1,Cacnb3,Casq1,Drd2,Edn1,Edn3,Ednra,Lpar1,Grin2c,Grm1,Cxcl1,Gsto1,Hrc,Nos1,P2ry1,Pdgfra,Prkg1,Prnp,Ptger4,Ptgir,Tbxa2r,Tgfb2,Wnt5a,Xk,Tmem38b,Fzd2,Ackr2,Sv2a,Lpar3,Nmb,Gstm7,Gpr39,Jsrp1,Snx10,Tmem38a,Mcur1,Slc24a2,Trdn,Cxcr6,Gck,Camk2d,Ank2,Fam20a,Micu1,Pde4d,Slc35g1,Ackr4,Gpr157,Slc24a5,Atp2b3
3_Member	GO Biological Processes	GO:0006874	cellular calcium ion homeostasis	-3.89981	-1.97417	56/491	11517,11549,11911,11938,12043,12159,12286,12291,12293,12297,12372,13489,13614,13616,13617,14745,14813,14816,14825,14873,15464,18125,18441,18595,19091,19122,19219,19222,21390,21808,22418,22439,52076,57265,59289,64051,65086,68039,68312,71111,71912,74166,76137,76376,76757,80901,103988,108058,109676,216001,238871,240660,252837,269604,317750,320707	Adcyap1r1,Adra1a,Atf4,Atp2a2,Bcl2,Bmp4,Cacna1a,Cacna1g,Cacna2d1,Cacnb3,Casq1,Drd2,Edn1,Edn3,Ednra,Lpar1,Grin2c,Grm1,Cxcl1,Gsto1,Hrc,Nos1,P2ry1,Pdgfra,Prkg1,Prnp,Ptger4,Ptgir,Tbxa2r,Tgfb2,Wnt5a,Xk,Tmem38b,Fzd2,Ackr2,Sv2a,Lpar3,Nmb,Gstm7,Gpr39,Jsrp1,Tmem38a,Mcur1,Slc24a2,Trdn,Cxcr6,Gck,Camk2d,Ank2,Micu1,Pde4d,Slc35g1,Ackr4,Gpr157,Slc24a5,Atp2b3
3_Member	GO Biological Processes	GO:0051480	regulation of cytosolic calcium ion concentration	-3.89684	-1.97417	47/391	11517,11549,12043,12159,12286,12291,12293,12297,12372,13489,13614,13617,14745,14813,14816,14825,14873,15464,18125,18441,18595,19091,19122,19219,19222,21390,21808,22418,52076,57265,59289,65086,68039,68312,71111,71912,74166,76757,80901,103988,108058,109676,238871,240660,252837,269604,320707	Adcyap1r1,Adra1a,Bcl2,Bmp4,Cacna1a,Cacna1g,Cacna2d1,Cacnb3,Casq1,Drd2,Edn1,Ednra,Lpar1,Grin2c,Grm1,Cxcl1,Gsto1,Hrc,Nos1,P2ry1,Pdgfra,Prkg1,Prnp,Ptger4,Ptgir,Tbxa2r,Tgfb2,Wnt5a,Tmem38b,Fzd2,Ackr2,Lpar3,Nmb,Gstm7,Gpr39,Jsrp1,Tmem38a,Trdn,Cxcr6,Gck,Camk2d,Ank2,Pde4d,Slc35g1,Ackr4,Gpr157,Atp2b3
3_Member	GO Biological Processes	GO:0072503	cellular divalent inorganic cation homeostasis	-3.86855	-1.94983	58/515	11517,11549,11911,11938,12043,12159,12286,12291,12293,12297,12372,13489,13614,13616,13617,14745,14813,14816,14825,14873,15464,18125,18441,18595,19091,19122,19219,19222,21390,21808,22418,22439,52076,57265,59289,64051,65086,68039,68312,71111,71912,74166,76137,76376,76757,80901,98396,103988,108058,109676,213053,216001,238871,240660,252837,269604,317750,320707	Adcyap1r1,Adra1a,Atf4,Atp2a2,Bcl2,Bmp4,Cacna1a,Cacna1g,Cacna2d1,Cacnb3,Casq1,Drd2,Edn1,Edn3,Ednra,Lpar1,Grin2c,Grm1,Cxcl1,Gsto1,Hrc,Nos1,P2ry1,Pdgfra,Prkg1,Prnp,Ptger4,Ptgir,Tbxa2r,Tgfb2,Wnt5a,Xk,Tmem38b,Fzd2,Ackr2,Sv2a,Lpar3,Nmb,Gstm7,Gpr39,Jsrp1,Tmem38a,Mcur1,Slc24a2,Trdn,Cxcr6,Slc41a1,Gck,Camk2d,Ank2,Slc39a14,Micu1,Pde4d,Slc35g1,Ackr4,Gpr157,Slc24a5,Atp2b3
3_Member	GO Biological Processes	GO:0072507	divalent inorganic cation homeostasis	-3.86367	-1.94886	60/538	11517,11549,11911,11938,12043,12159,12286,12291,12293,12297,12372,13489,13614,13616,13617,14745,14813,14816,14825,14873,15464,18125,18441,18595,19091,19122,19219,19222,21390,21808,22418,22439,52076,57265,59289,64051,65086,68039,68312,71111,71912,71982,74166,76137,76376,76757,80901,98396,103988,108058,109676,208659,213053,216001,238871,240660,252837,269604,317750,320707	Adcyap1r1,Adra1a,Atf4,Atp2a2,Bcl2,Bmp4,Cacna1a,Cacna1g,Cacna2d1,Cacnb3,Casq1,Drd2,Edn1,Edn3,Ednra,Lpar1,Grin2c,Grm1,Cxcl1,Gsto1,Hrc,Nos1,P2ry1,Pdgfra,Prkg1,Prnp,Ptger4,Ptgir,Tbxa2r,Tgfb2,Wnt5a,Xk,Tmem38b,Fzd2,Ackr2,Sv2a,Lpar3,Nmb,Gstm7,Gpr39,Jsrp1,Snx10,Tmem38a,Mcur1,Slc24a2,Trdn,Cxcr6,Slc41a1,Gck,Camk2d,Ank2,Fam20a,Slc39a14,Micu1,Pde4d,Slc35g1,Ackr4,Gpr157,Slc24a5,Atp2b3
3_Member	GO Biological Processes	GO:0007204	positive regulation of cytosolic calcium ion concentration	-3.69398	-1.83399	42/344	11517,11549,12043,12159,12286,12291,12293,12297,12372,13489,13614,13617,14745,14813,14816,14825,14873,18441,18595,19091,19122,19219,19222,21390,21808,52076,57265,59289,65086,68039,68312,71111,71912,74166,76757,80901,103988,108058,109676,238871,252837,269604	Adcyap1r1,Adra1a,Bcl2,Bmp4,Cacna1a,Cacna1g,Cacna2d1,Cacnb3,Casq1,Drd2,Edn1,Ednra,Lpar1,Grin2c,Grm1,Cxcl1,Gsto1,P2ry1,Pdgfra,Prkg1,Prnp,Ptger4,Ptgir,Tbxa2r,Tgfb2,Tmem38b,Fzd2,Ackr2,Lpar3,Nmb,Gstm7,Gpr39,Jsrp1,Tmem38a,Trdn,Cxcr6,Gck,Camk2d,Ank2,Pde4d,Ackr4,Gpr157
3_Member	GO Biological Processes	GO:1904427	positive regulation of calcium ion transmembrane transport	-2.43015	-0.969811	13/82	12159,12293,12296,12297,12372,13617,14873,16509,57442,68312,71111,76757,109676	Bmp4,Cacna2d1,Cacnb2,Cacnb3,Casq1,Ednra,Gsto1,Kcne1,Kcne3,Gstm7,Gpr39,Trdn,Ank2
4_Summary	GO Biological Processes	GO:0061061	muscle structure development	-10.0879	-6.68988	96/707	11537,11549,11600,11938,12043,12156,12159,12292,12372,12628,12814,12818,12845,13614,13654,13660,13869,14256,14632,16000,16948,17130,17897,17967,17996,18175,18569,18595,19013,19091,20289,20308,20656,20661,20679,20682,20969,21808,21952,21955,21957,22160,22223,22402,22418,22431,22433,22439,26556,29857,30928,50490,50874,50876,53318,53599,56642,56808,57265,57266,57339,57784,59011,64082,67220,68760,687…	Cfd,Adra1a,Angpt1,Atp2a2,Bcl2,Bmp2,Bmp4,Cacna1s,Casq1,Cfh,Col11a1,Col14a1,Comp,Edn1,Egr2,Ehd1,Erbb4,Flt3l,Gli1,Igf1,Lox,Smad6,Myl3,Ncam1,Neb,Nrap,Pdcd4,Pdgfra,Ppara,Prkg1,Scx,Ccl9,Sod2,Sort1,Sox6,Sox9,Sdc1,Tgfb2,Tnni1,Tnnt1,Tnnt3,Twist1,Uchl1,Ccn4,Wnt5a,Wt1,Xbp1,Xk,Homer1,Mapk12,Zbtb18,Nox4,Tmod4,Tmod2,Pdlim3,Cd164,Ankrd2,Cacna2d2,Fzd2,Cxcl14,Jph1,Bin3,Myoz1,Popdc2,Plekho1,Synpo2l,Flnc,Nmrk2,Megf…
4_Member	GO Biological Processes	GO:0061061	muscle structure development	-10.0879	-6.68988	96/707	11537,11549,11600,11938,12043,12156,12159,12292,12372,12628,12814,12818,12845,13614,13654,13660,13869,14256,14632,16000,16948,17130,17897,17967,17996,18175,18569,18595,19013,19091,20289,20308,20656,20661,20679,20682,20969,21808,21952,21955,21957,22160,22223,22402,22418,22431,22433,22439,26556,29857,30928,50490,50874,50876,53318,53599,56642,56808,57265,57266,57339,57784,59011,64082,67220,68760,687…	Cfd,Adra1a,Angpt1,Atp2a2,Bcl2,Bmp2,Bmp4,Cacna1s,Casq1,Cfh,Col11a1,Col14a1,Comp,Edn1,Egr2,Ehd1,Erbb4,Flt3l,Gli1,Igf1,Lox,Smad6,Myl3,Ncam1,Neb,Nrap,Pdcd4,Pdgfra,Ppara,Prkg1,Scx,Ccl9,Sod2,Sort1,Sox6,Sox9,Sdc1,Tgfb2,Tnni1,Tnnt1,Tnnt3,Twist1,Uchl1,Ccn4,Wnt5a,Wt1,Xbp1,Xk,Homer1,Mapk12,Zbtb18,Nox4,Tmod4,Tmod2,Pdlim3,Cd164,Ankrd2,Cacna2d2,Fzd2,Cxcl14,Jph1,Bin3,Myoz1,Popdc2,Plekho1,Synpo2l,Flnc,Nmrk2,Megf…
4_Member	GO Biological Processes	GO:0042692	muscle cell differentiation	-10.0499	-6.68988	65/403	11537,11549,11938,12043,12156,12159,12292,12372,12628,12818,12845,13614,13660,14256,16000,16948,17130,17996,18175,18569,18595,19013,19091,20656,20661,20679,20682,21955,21957,22223,22402,22431,22433,22439,26556,50490,50874,50876,56642,56808,57784,59011,64082,67220,68760,68794,70417,72330,74318,74490,78977,93840,108058,109676,193385,211323,213435,228003,237560,239719,242702,244810,278507,434246,100…	Cfd,Adra1a,Atp2a2,Bcl2,Bmp2,Bmp4,Cacna1s,Casq1,Cfh,Col14a1,Comp,Edn1,Ehd1,Flt3l,Igf1,Lox,Smad6,Neb,Nrap,Pdcd4,Pdgfra,Ppara,Prkg1,Sod2,Sort1,Sox6,Sox9,Tnnt1,Tnnt3,Uchl1,Ccn4,Wt1,Xbp1,Xk,Homer1,Nox4,Tmod4,Tmod2,Ankrd2,Cacna2d2,Bin3,Myoz1,Popdc2,Plekho1,Synpo2l,Flnc,Megf10,Klhl40,Hopx,Mamstr,Popdc3,Vangl2,Camk2d,Ank2,Ripor2,Nrg1,Mylk3,Klhl41,Lrrc10,Mrtfb,Myom3,AW551984,Wfikkn2,Trim72,Mir208b
4_Member	GO Biological Processes	GO:0055001	muscle cell development	-9.8409	-6.61918	42/206	11549,11938,12043,12159,12292,12372,12818,12845,13614,16000,16948,17130,17996,18175,18595,19013,19091,21955,21957,22223,22402,22439,26556,50874,50876,56808,57784,59011,64082,68760,68794,70417,72330,108058,109676,193385,213435,228003,237560,242702,278507,100124433	Adra1a,Atp2a2,Bcl2,Bmp4,Cacna1s,Casq1,Col14a1,Comp,Edn1,Igf1,Lox,Smad6,Neb,Nrap,Pdgfra,Ppara,Prkg1,Tnnt1,Tnnt3,Uchl1,Ccn4,Xk,Homer1,Tmod4,Tmod2,Cacna2d2,Bin3,Myoz1,Popdc2,Synpo2l,Flnc,Megf10,Klhl40,Camk2d,Ank2,Ripor2,Mylk3,Klhl41,Lrrc10,Myom3,Wfikkn2,Mir208b
4_Member	GO Biological Processes	GO:0051146	striated muscle cell differentiation	-9.17959	-6.1206	54/320	11549,12043,12156,12159,12292,12372,12818,12845,13614,13660,14256,16000,16948,17996,18175,18595,19013,19091,20661,20679,21955,21957,22223,22402,22431,22433,22439,26556,50490,50874,50876,56642,56808,57784,59011,64082,67220,68760,68794,72330,74318,74490,78977,108058,193385,211323,213435,228003,237560,242702,244810,278507,434246,100124433	Adra1a,Bcl2,Bmp2,Bmp4,Cacna1s,Casq1,Col14a1,Comp,Edn1,Ehd1,Flt3l,Igf1,Lox,Neb,Nrap,Pdgfra,Ppara,Prkg1,Sort1,Sox6,Tnnt1,Tnnt3,Uchl1,Ccn4,Wt1,Xbp1,Xk,Homer1,Nox4,Tmod4,Tmod2,Ankrd2,Cacna2d2,Bin3,Myoz1,Popdc2,Plekho1,Synpo2l,Flnc,Klhl40,Hopx,Mamstr,Popdc3,Camk2d,Ripor2,Nrg1,Mylk3,Klhl41,Lrrc10,Myom3,AW551984,Wfikkn2,Trim72,Mir208b
4_Member	GO Biological Processes	GO:0007507	heart development	-8.8875	-5.87966	85/629	11421,11492,11549,11600,11622,12156,12159,12367,12814,12818,12876,13543,13544,13614,13617,13866,13869,14013,14632,14633,15117,15242,16000,16576,16948,17130,17386,17390,17897,17967,17996,18175,18569,18595,19013,19058,19091,19378,19876,20289,20348,20656,20677,20679,20682,21676,21808,21952,22160,22329,22402,22418,22431,29818,30878,50490,50916,53318,57265,64082,67888,68585,68760,68922,74318,74868,789…	Ace,Adam19,Adra1a,Angpt1,Ahr,Bmp2,Bmp4,Casp3,Col11a1,Col14a1,Cpe,Dvl2,Dvl3,Edn1,Ednra,Erbb2,Erbb4,Mecom,Gli1,Gli2,Has2,Hhex,Igf1,Kif7,Lox,Smad6,Mmp13,Mmp2,Myl3,Ncam1,Neb,Nrap,Pdcd4,Pdgfra,Ppara,Ppp3r1,Prkg1,Aldh1a2,Robo1,Scx,Sema3c,Sod2,Sox4,Sox6,Sox9,Tead1,Tgfb2,Tnni1,Twist1,Vcam1,Ccn4,Wnt5a,Wt1,Hspb7,Apln,Nox4,Irx4,Pdlim3,Fzd2,Popdc2,Tmem100,Rtn4,Synpo2l,Dnaic1,Hopx,Tmem65,Popdc3,Bicc1,Vangl2,E…
4_Member	GO Biological Processes	GO:0055002	striated muscle cell development	-8.58665	-5.68526	38/192	11549,12043,12159,12292,12372,12818,12845,13614,16000,16948,17996,18175,18595,19013,19091,21955,21957,22223,22402,22439,26556,50874,50876,56808,57784,59011,64082,68760,68794,72330,108058,193385,213435,228003,237560,242702,278507,100124433	Adra1a,Bcl2,Bmp4,Cacna1s,Casq1,Col14a1,Comp,Edn1,Igf1,Lox,Neb,Nrap,Pdgfra,Ppara,Prkg1,Tnnt1,Tnnt3,Uchl1,Ccn4,Xk,Homer1,Tmod4,Tmod2,Cacna2d2,Bin3,Myoz1,Popdc2,Synpo2l,Flnc,Klhl40,Camk2d,Ripor2,Mylk3,Klhl41,Lrrc10,Myom3,Wfikkn2,Mir208b
4_Member	GO Biological Processes	GO:0014706	striated muscle tissue development	-5.85057	-3.43142	59/452	11549,11600,12043,12156,12159,12292,12814,12818,13614,13654,13869,14049,14632,16000,16948,17897,17967,17996,18175,18595,19013,19091,19378,20289,20348,20679,21808,21952,22160,22402,22418,22431,22439,26556,30928,50490,53318,56642,57784,59011,64082,70417,72330,78977,108058,112405,114142,193385,211323,213435,216459,228003,237560,239719,241431,242702,244810,268859,286940	Adra1a,Angpt1,Bcl2,Bmp2,Bmp4,Cacna1s,Col11a1,Col14a1,Edn1,Egr2,Erbb4,Eya2,Gli1,Igf1,Lox,Myl3,Ncam1,Neb,Nrap,Pdgfra,Ppara,Prkg1,Aldh1a2,Scx,Sema3c,Sox6,Tgfb2,Tnni1,Twist1,Ccn4,Wnt5a,Wt1,Xk,Homer1,Zbtb18,Nox4,Pdlim3,Ankrd2,Bin3,Myoz1,Popdc2,Megf10,Klhl40,Popdc3,Camk2d,Egln1,Foxp2,Ripor2,Nrg1,Mylk3,Myl6b,Klhl41,Lrrc10,Mrtfb,Xirp2,Myom3,AW551984,Rbfox1,Flnb
4_Member	GO Biological Processes	GO:0048747	muscle fiber development	-5.84943	-3.43142	19/80	12043,12159,12292,12845,16948,17996,18175,22223,22439,26556,56808,57784,68794,72330,193385,228003,242702,278507,100124433	Bcl2,Bmp4,Cacna1s,Comp,Lox,Neb,Nrap,Uchl1,Xk,Homer1,Cacna2d2,Bin3,Flnc,Klhl40,Ripor2,Klhl41,Myom3,Wfikkn2,Mir208b
4_Member	GO Biological Processes	GO:0060537	muscle tissue development	-5.82082	-3.40896	61/474	11549,11600,11622,12043,12156,12159,12292,12814,12818,13614,13654,13869,14049,14632,16000,16948,17897,17967,17996,18175,18595,19013,19091,19378,20289,20348,20679,20682,21808,21952,22160,22402,22418,22431,22439,26556,30928,50490,53318,56642,57784,59011,64082,70417,72330,78977,108058,112405,114142,193385,211323,213435,216459,228003,237560,239719,241431,242702,244810,268859,286940	Adra1a,Angpt1,Ahr,Bcl2,Bmp2,Bmp4,Cacna1s,Col11a1,Col14a1,Edn1,Egr2,Erbb4,Eya2,Gli1,Igf1,Lox,Myl3,Ncam1,Neb,Nrap,Pdgfra,Ppara,Prkg1,Aldh1a2,Scx,Sema3c,Sox6,Sox9,Tgfb2,Tnni1,Twist1,Ccn4,Wnt5a,Wt1,Xk,Homer1,Zbtb18,Nox4,Pdlim3,Ankrd2,Bin3,Myoz1,Popdc2,Megf10,Klhl40,Popdc3,Camk2d,Egln1,Foxp2,Ripor2,Nrg1,Mylk3,Myl6b,Klhl41,Lrrc10,Mrtfb,Xirp2,Myom3,AW551984,Rbfox1,Flnb
4_Member	GO Biological Processes	GO:0035051	cardiocyte differentiation	-5.28236	-3.00602	30/180	11549,12156,12159,12818,13614,16000,17130,17996,18175,18569,18595,19013,19091,20348,20679,21808,22160,22329,22402,22431,50490,64082,93840,106042,108058,211323,213435,237560,242702,244810	Adra1a,Bmp2,Bmp4,Col14a1,Edn1,Igf1,Smad6,Neb,Nrap,Pdcd4,Pdgfra,Ppara,Prkg1,Sema3c,Sox6,Tgfb2,Twist1,Vcam1,Ccn4,Wt1,Nox4,Popdc2,Vangl2,Prickle1,Camk2d,Nrg1,Mylk3,Lrrc10,Myom3,AW551984
4_Member	GO Biological Processes	GO:0007517	muscle organ development	-4.50439	-2.43993	52/423	11600,12043,12156,12159,12292,12814,12818,13614,13654,13869,14632,16000,16948,17897,17967,19013,20289,20679,21808,21952,22160,22402,22418,22431,22433,22439,26556,30928,53318,53599,56642,57265,57339,57784,59011,64082,70417,72330,78977,93840,112405,114142,193385,211323,216459,228003,239719,241431,242702,268859,286940,434246	Angpt1,Bcl2,Bmp2,Bmp4,Cacna1s,Col11a1,Col14a1,Edn1,Egr2,Erbb4,Gli1,Igf1,Lox,Myl3,Ncam1,Ppara,Scx,Sox6,Tgfb2,Tnni1,Twist1,Ccn4,Wnt5a,Wt1,Xbp1,Xk,Homer1,Zbtb18,Pdlim3,Cd164,Ankrd2,Fzd2,Jph1,Bin3,Myoz1,Popdc2,Megf10,Klhl40,Popdc3,Vangl2,Egln1,Foxp2,Ripor2,Nrg1,Myl6b,Klhl41,Mrtfb,Xirp2,Myom3,Rbfox1,Flnb,Trim72
4_Member	GO Biological Processes	GO:0048738	cardiac muscle tissue development	-3.99477	-2.03915	35/260	11549,11600,12156,12159,12814,12818,13614,13869,14632,16000,17897,17967,17996,18175,18595,19013,19091,19378,20679,21808,21952,22402,22418,22431,50490,64082,108058,112405,211323,213435,237560,239719,241431,242702,244810	Adra1a,Angpt1,Bmp2,Bmp4,Col11a1,Col14a1,Edn1,Erbb4,Gli1,Igf1,Myl3,Ncam1,Neb,Nrap,Pdgfra,Ppara,Prkg1,Aldh1a2,Sox6,Tgfb2,Tnni1,Ccn4,Wnt5a,Wt1,Nox4,Popdc2,Camk2d,Egln1,Nrg1,Mylk3,Lrrc10,Mrtfb,Xirp2,Myom3,AW551984
4_Member	GO Biological Processes	GO:0055006	cardiac cell development	-3.73648	-1.86782	18/102	11549,12159,12818,13614,16000,17130,17996,18175,18569,18595,19013,19091,22402,64082,108058,213435,237560,242702	Adra1a,Bmp4,Col14a1,Edn1,Igf1,Smad6,Neb,Nrap,Pdcd4,Pdgfra,Ppara,Prkg1,Ccn4,Popdc2,Camk2d,Mylk3,Lrrc10,Myom3
4_Member	GO Biological Processes	GO:0055007	cardiac muscle cell differentiation	-3.61608	-1.77126	22/141	11549,12156,12159,12818,13614,16000,17996,18175,18595,19013,19091,20679,22402,22431,50490,64082,108058,211323,213435,237560,242702,244810	Adra1a,Bmp2,Bmp4,Col14a1,Edn1,Igf1,Neb,Nrap,Pdgfra,Ppara,Prkg1,Sox6,Ccn4,Wt1,Nox4,Popdc2,Camk2d,Nrg1,Mylk3,Lrrc10,Myom3,AW551984
4_Member	GO Biological Processes	GO:0051153	regulation of striated muscle cell differentiation	-3.14978	-1.44657	19/123	12043,12156,12159,12818,13614,13660,14256,16000,19013,20679,22402,22433,56642,74318,74490,193385,211323,213435,434246	Bcl2,Bmp2,Bmp4,Col14a1,Edn1,Ehd1,Flt3l,Igf1,Ppara,Sox6,Ccn4,Xbp1,Ankrd2,Hopx,Mamstr,Ripor2,Nrg1,Mylk3,Trim72
4_Member	GO Biological Processes	GO:0055013	cardiac muscle cell development	-3.10343	-1.41205	16/96	11549,12159,12818,13614,16000,17996,18175,18595,19013,19091,22402,64082,108058,213435,237560,242702	Adra1a,Bmp4,Col14a1,Edn1,Igf1,Neb,Nrap,Pdgfra,Ppara,Prkg1,Ccn4,Popdc2,Camk2d,Mylk3,Lrrc10,Myom3
4_Member	GO Biological Processes	GO:1905207	regulation of cardiocyte differentiation	-3.04287	-1.37415	12/62	12156,12159,12818,13614,16000,19013,20348,20679,21808,22402,106042,211323	Bmp2,Bmp4,Col14a1,Edn1,Igf1,Ppara,Sema3c,Sox6,Tgfb2,Ccn4,Prickle1,Nrg1
4_Member	GO Biological Processes	GO:0051147	regulation of muscle cell differentiation	-2.78487	-1.19477	22/162	12043,12156,12159,12818,13614,13660,14256,16000,18569,19013,20656,20679,22402,22433,56642,70417,74318,74490,193385,211323,213435,434246	Bcl2,Bmp2,Bmp4,Col14a1,Edn1,Ehd1,Flt3l,Igf1,Pdcd4,Ppara,Sod2,Sox6,Ccn4,Xbp1,Ankrd2,Megf10,Hopx,Mamstr,Ripor2,Nrg1,Mylk3,Trim72
4_Member	GO Biological Processes	GO:0035265	organ growth	-2.70699	-1.1376	27/217	11549,11622,12043,12125,12816,12818,12845,13614,13869,14632,16000,17181,17386,17967,18595,19013,19091,19116,20682,21808,22215,22402,22431,24064,52076,56808,108058	Adra1a,Ahr,Bcl2,Bcl2l11,Col12a1,Col14a1,Comp,Edn1,Erbb4,Gli1,Igf1,Matn2,Mmp13,Ncam1,Pdgfra,Ppara,Prkg1,Prlr,Sox9,Tgfb2,Ube3a,Ccn4,Wt1,Spry2,Tmem38b,Cacna2d2,Camk2d
4_Member	GO Biological Processes	GO:0043500	muscle adaptation	-2.58649	-1.06092	17/117	11549,11938,12292,12818,13614,16000,18585,19013,21676,21952,21955,22402,59011,101490,108058,230899,100124433	Adra1a,Atp2a2,Cacna1s,Col14a1,Edn1,Igf1,Pde9a,Ppara,Tead1,Tnni1,Tnnt1,Ccn4,Myoz1,Inpp5f,Camk2d,Nppa,Mir208b
4_Member	GO Biological Processes	GO:0051155	positive regulation of striated muscle cell differentiation	-2.41464	-0.960413	12/73	12043,12159,13614,13660,14256,16000,22402,74318,74490,193385,211323,213435	Bcl2,Bmp4,Edn1,Ehd1,Flt3l,Igf1,Ccn4,Hopx,Mamstr,Ripor2,Nrg1,Mylk3
4_Member	GO Biological Processes	GO:2000725	regulation of cardiac muscle cell differentiation	-2.31691	-0.888022	9/48	12156,12159,12818,13614,16000,19013,20679,22402,211323	Bmp2,Bmp4,Col14a1,Edn1,Igf1,Ppara,Sox6,Ccn4,Nrg1
4_Member	GO Biological Processes	GO:0003298	physiological muscle hypertrophy	-2.22139	-0.832758	8/41	11549,12818,13614,16000,19013,19091,22402,108058	Adra1a,Col14a1,Edn1,Igf1,Ppara,Prkg1,Ccn4,Camk2d
4_Member	GO Biological Processes	GO:0003301	physiological cardiac muscle hypertrophy	-2.22139	-0.832758	8/41	11549,12818,13614,16000,19013,19091,22402,108058	Adra1a,Col14a1,Edn1,Igf1,Ppara,Prkg1,Ccn4,Camk2d
4_Member	GO Biological Processes	GO:0061049	cell growth involved in cardiac muscle cell development	-2.22139	-0.832758	8/41	11549,12818,13614,16000,19013,19091,22402,108058	Adra1a,Col14a1,Edn1,Igf1,Ppara,Prkg1,Ccn4,Camk2d
4_Member	GO Biological Processes	GO:0051149	positive regulation of muscle cell differentiation	-2.12363	-0.770067	13/89	12043,12159,13614,13660,14256,16000,20656,22402,74318,74490,193385,211323,213435	Bcl2,Bmp4,Edn1,Ehd1,Flt3l,Igf1,Sod2,Ccn4,Hopx,Mamstr,Ripor2,Nrg1,Mylk3
5_Summary	GO Biological Processes	GO:0007169	transmembrane receptor protein tyrosine kinase signaling pathway	-9.31693	-6.2299	81/576	11600,11601,11625,11815,12143,12156,12159,12223,12305,12367,12393,12512,12828,12829,13179,13449,13640,13645,13845,13848,13866,13869,14191,14219,14586,14588,15200,15242,16000,16010,16948,18188,18595,18605,18654,18710,18793,19116,19222,19267,19281,19713,19716,19876,20358,20402,20660,20661,20682,20779,21802,22174,22418,22433,24064,26563,30878,53972,54635,64817,67389,67845,68365,68585,68922,69816,819…	Angpt1,Angpt2,Ahsg,Apod,Blk,Bmp2,Bmp4,Btc,Ddr1,Casp3,Runx2,Cd63,Col4a3,Col4a4,Dcn,Dok2,Efna5,Egf,Ephb3,Ephb6,Erbb2,Erbb4,Fgr,Ccn2,Gfra2,Gfra4,Hbegf,Hhex,Igf1,Igfbp4,Lox,Nrtn,Pdgfra,Enpp1,Pgf,Pik3r3,Plaur,Prlr,Ptgir,Ptpre,Ptprt,Ret,Bex1,Robo1,Sema6a,Zfp106,Sorl1,Sort1,Sox9,Src,Tgfa,Tyro3,Wnt5a,Xbp1,Spry2,Ror1,Apln,Ngef,Pdgfc,Svep1,C1qtnf12,Rnf115,Rab14,Rtn4,Dnaic1,Mzb1,Tmem108,Emilin1,Rhoq,Nrg1,Ci…
5_Member	GO Biological Processes	GO:0007169	transmembrane receptor protein tyrosine kinase signaling pathway	-9.31693	-6.2299	81/576	11600,11601,11625,11815,12143,12156,12159,12223,12305,12367,12393,12512,12828,12829,13179,13449,13640,13645,13845,13848,13866,13869,14191,14219,14586,14588,15200,15242,16000,16010,16948,18188,18595,18605,18654,18710,18793,19116,19222,19267,19281,19713,19716,19876,20358,20402,20660,20661,20682,20779,21802,22174,22418,22433,24064,26563,30878,53972,54635,64817,67389,67845,68365,68585,68922,69816,819…	Angpt1,Angpt2,Ahsg,Apod,Blk,Bmp2,Bmp4,Btc,Ddr1,Casp3,Runx2,Cd63,Col4a3,Col4a4,Dcn,Dok2,Efna5,Egf,Ephb3,Ephb6,Erbb2,Erbb4,Fgr,Ccn2,Gfra2,Gfra4,Hbegf,Hhex,Igf1,Igfbp4,Lox,Nrtn,Pdgfra,Enpp1,Pgf,Pik3r3,Plaur,Prlr,Ptgir,Ptpre,Ptprt,Ret,Bex1,Robo1,Sema6a,Zfp106,Sorl1,Sort1,Sox9,Src,Tgfa,Tyro3,Wnt5a,Xbp1,Spry2,Ror1,Apln,Ngef,Pdgfc,Svep1,C1qtnf12,Rnf115,Rab14,Rtn4,Dnaic1,Mzb1,Tmem108,Emilin1,Rhoq,Nrg1,Ci…
6_Summary	Reactome Gene Sets	R-MMU-1474244	Extracellular matrix organization	-8.7371	-5.79621	47/266	11492,12111,12156,12159,12305,12337,12814,12816,12818,12828,12829,12832,12837,12843,12845,13038,13179,15529,16420,16773,16780,16948,16949,16997,16998,17022,17150,17386,17390,18451,18452,18542,20692,20969,20971,21808,21857,50530,53867,64706,69700,100952,104099,107581,140709,213945,329941,11928,12840,17380,57442,72472,105243,20779,17967	Adam19,Bgn,Bmp2,Bmp4,Ddr1,Capn5,Col11a1,Col12a1,Col14a1,Col4a3,Col4a4,Col5a2,Col8a1,Col1a2,Comp,Ctsk,Dcn,Sdc2,Itgb6,Lama2,Lamb3,Lox,Loxl1,Ltbp2,Ltbp3,Lum,Mfap2,Mmp13,Mmp2,P4ha1,P4ha2,Pcolce,Sparc,Sdc1,Sdc4,Tgfb2,Timp1,Mfap5,Col5a3,Scube1,Col22a1,Emilin1,Itga9,Col16a1,Col26a1,Col28a1,Col8a2,Atp1a1,Col9a2,Mme,Kcne3,Slc16a10,Slc9a3,Src,Ncam1
6_Member	Reactome Gene Sets	R-MMU-1474244	Extracellular matrix organization	-8.7371	-5.79621	47/266	11492,12111,12156,12159,12305,12337,12814,12816,12818,12828,12829,12832,12837,12843,12845,13038,13179,15529,16420,16773,16780,16948,16949,16997,16998,17022,17150,17386,17390,18451,18452,18542,20692,20969,20971,21808,21857,50530,53867,64706,69700,100952,104099,107581,140709,213945,329941	Adam19,Bgn,Bmp2,Bmp4,Ddr1,Capn5,Col11a1,Col12a1,Col14a1,Col4a3,Col4a4,Col5a2,Col8a1,Col1a2,Comp,Ctsk,Dcn,Sdc2,Itgb6,Lama2,Lamb3,Lox,Loxl1,Ltbp2,Ltbp3,Lum,Mfap2,Mmp13,Mmp2,P4ha1,P4ha2,Pcolce,Sparc,Sdc1,Sdc4,Tgfb2,Timp1,Mfap5,Col5a3,Scube1,Col22a1,Emilin1,Itga9,Col16a1,Col26a1,Col28a1,Col8a2
6_Member	Reactome Gene Sets	R-MMU-1474290	Collagen formation	-7.09704	-4.3654	21/81	12814,12816,12818,12828,12829,12832,12837,12843,16780,16948,16949,17386,18451,18452,18542,53867,69700,107581,140709,213945,329941	Col11a1,Col12a1,Col14a1,Col4a3,Col4a4,Col5a2,Col8a1,Col1a2,Lamb3,Lox,Loxl1,Mmp13,P4ha1,P4ha2,Pcolce,Col5a3,Col22a1,Col16a1,Col26a1,Col28a1,Col8a2
6_Member	Reactome Gene Sets	R-MMU-8948216	Collagen chain trimerization	-6.84859	-4.19826	14/39	12814,12816,12818,12828,12829,12832,12837,12843,53867,69700,107581,140709,213945,329941	Col11a1,Col12a1,Col14a1,Col4a3,Col4a4,Col5a2,Col8a1,Col1a2,Col5a3,Col22a1,Col16a1,Col26a1,Col28a1,Col8a2
6_Member	Reactome Gene Sets	R-MMU-1650814	Collagen biosynthesis and modifying enzymes	-6.58167	-4.01753	17/59	12814,12816,12818,12828,12829,12832,12837,12843,18451,18452,18542,53867,69700,107581,140709,213945,329941	Col11a1,Col12a1,Col14a1,Col4a3,Col4a4,Col5a2,Col8a1,Col1a2,P4ha1,P4ha2,Pcolce,Col5a3,Col22a1,Col16a1,Col26a1,Col28a1,Col8a2
6_Member	Reactome Gene Sets	R-MMU-2022090	Assembly of collagen fibrils and other multimeric structures	-5.33588	-3.05504	15/57	12814,12816,12818,12828,12829,12832,12837,12843,16780,16948,16949,17386,18542,53867,329941	Col11a1,Col12a1,Col14a1,Col4a3,Col4a4,Col5a2,Col8a1,Col1a2,Lamb3,Lox,Loxl1,Mmp13,Pcolce,Col5a3,Col8a2
6_Member	Reactome Gene Sets	R-MMU-3000171	Non-integrin membrane-ECM interactions	-3.64557	-1.78899	10/39	12305,12814,12828,12829,12832,12843,15529,20969,20971,53867	Ddr1,Col11a1,Col4a3,Col4a4,Col5a2,Col1a2,Sdc2,Sdc1,Sdc4,Col5a3
6_Member	Reactome Gene Sets	R-MMU-1442490	Collagen degradation	-3.62133	-1.77486	12/54	12814,12816,12828,12829,12832,12837,12843,13038,17386,17390,53867,329941	Col11a1,Col12a1,Col4a3,Col4a4,Col5a2,Col8a1,Col1a2,Ctsk,Mmp13,Mmp2,Col5a3,Col8a2
6_Member	KEGG Pathway	mmu04974	Protein digestion and absorption	-2.94504	-1.30724	15/90	11928,12814,12816,12818,12828,12829,12832,12840,12843,17380,53867,57442,69700,72472,105243	Atp1a1,Col11a1,Col12a1,Col14a1,Col4a3,Col4a4,Col5a2,Col9a2,Col1a2,Mme,Col5a3,Kcne3,Col22a1,Slc16a10,Slc9a3
6_Member	Reactome Gene Sets	R-MMU-8874081	MET activates PTK2 signaling	-2.83724	-1.23877	7/26	12814,12832,12843,16773,16780,20779,53867	Col11a1,Col5a2,Col1a2,Lama2,Lamb3,Src,Col5a3
6_Member	Reactome Gene Sets	R-MMU-3000178	ECM proteoglycans	-2.65653	-1.10667	9/43	12111,12832,12843,12845,13179,16420,20692,53867,104099	Bgn,Col5a2,Col1a2,Comp,Dcn,Itgb6,Sparc,Col5a3,Itga9
6_Member	Reactome Gene Sets	R-MMU-216083	Integrin cell surface interactions	-2.57013	-1.04974	12/70	12828,12829,12832,12837,12843,12845,16420,17022,53867,104099,107581,329941	Col4a3,Col4a4,Col5a2,Col8a1,Col1a2,Comp,Itgb6,Lum,Col5a3,Itga9,Col16a1,Col8a2
6_Member	Reactome Gene Sets	R-MMU-1474228	Degradation of the extracellular matrix	-2.1824	-0.802948	17/128	12337,12814,12816,12828,12829,12832,12837,12843,13038,13179,16780,17386,17390,21857,53867,64706,329941	Capn5,Col11a1,Col12a1,Col4a3,Col4a4,Col5a2,Col8a1,Col1a2,Ctsk,Dcn,Lamb3,Mmp13,Mmp2,Timp1,Col5a3,Scube1,Col8a2
6_Member	Reactome Gene Sets	R-MMU-419037	NCAM1 interactions	-2.00812	-0.702617	5/20	12828,12829,12832,17967,53867	Col4a3,Col4a4,Col5a2,Ncam1,Col5a3
7_Summary	GO Biological Processes	GO:0044283	small molecule biosynthetic process	-8.24896	-5.38379	86/659	11517,11636,11668,11689,11911,12156,12161,12499,12724,13123,13180,13614,13645,13807,13849,14198,14528,14660,14873,15117,15277,15490,15586,15937,16000,16956,18441,18563,18573,18585,18605,18627,18641,18783,18784,19013,19091,19219,19223,19378,19659,20322,20425,20512,27973,50781,54403,55936,56050,56490,56847,58226,60525,67096,67389,67725,67800,68738,71147,71207,71707,71776,72562,75686,76654,103988,10…	Adcyap1r1,Ak1,Aldh1a1,Alox5,Atf4,Bmp2,Bmp6,Entpd5,Clcn2,Cyp7b1,Pcbd1,Edn1,Egf,Eno2,Ephx1,Fhit,Gch1,Gls,Gsto1,Has2,Hk2,Hsd17b7,Hyal1,Ier3,Igf1,Lpl,P2ry1,Pcx,Pde1a,Pde9a,Enpp1,Per2,Pfkl,Pla2g4a,Pla2g5,Ppara,Prkg1,Ptger4,Ptgis,Aldh1a2,Rbp1,Sord,Shmt1,Slc1a3,Vkorc1,Dkk3,Slc4a4,Ctps2,Cyp39a1,Zbtb20,Aldh1a3,Cacna1h,Acss2,Mmachc,C1qtnf12,Nudt13,Dgat2,Acss1,Oxsm,Nudt4,Ubiad1,Tha1,Pcbd2,Nudt16,Upp2,Gck,Ce…
7_Member	GO Biological Processes	GO:0044283	small molecule biosynthetic process	-8.24896	-5.38379	86/659	11517,11636,11668,11689,11911,12156,12161,12499,12724,13123,13180,13614,13645,13807,13849,14198,14528,14660,14873,15117,15277,15490,15586,15937,16000,16956,18441,18563,18573,18585,18605,18627,18641,18783,18784,19013,19091,19219,19223,19378,19659,20322,20425,20512,27973,50781,54403,55936,56050,56490,56847,58226,60525,67096,67389,67725,67800,68738,71147,71207,71707,71776,72562,75686,76654,103988,10…	Adcyap1r1,Ak1,Aldh1a1,Alox5,Atf4,Bmp2,Bmp6,Entpd5,Clcn2,Cyp7b1,Pcbd1,Edn1,Egf,Eno2,Ephx1,Fhit,Gch1,Gls,Gsto1,Has2,Hk2,Hsd17b7,Hyal1,Ier3,Igf1,Lpl,P2ry1,Pcx,Pde1a,Pde9a,Enpp1,Per2,Pfkl,Pla2g4a,Pla2g5,Ppara,Prkg1,Ptger4,Ptgis,Aldh1a2,Rbp1,Sord,Shmt1,Slc1a3,Vkorc1,Dkk3,Slc4a4,Ctps2,Cyp39a1,Zbtb20,Aldh1a3,Cacna1h,Acss2,Mmachc,C1qtnf12,Nudt13,Dgat2,Acss1,Oxsm,Nudt4,Ubiad1,Tha1,Pcbd2,Nudt16,Upp2,Gck,Ce…
7_Member	GO Biological Processes	GO:0016053	organic acid biosynthetic process	-5.09445	-2.86476	48/361	11668,11689,12499,13123,13614,13645,13807,14528,14660,14873,15117,15277,15586,15937,16000,16956,18627,18641,18783,18784,19013,19219,19223,19378,19659,20425,20512,54403,56050,56490,56847,60525,68738,71147,71776,103988,106529,209027,226856,238505,241113,243078,246277,268860,270685,272428,329065,665563	Aldh1a1,Alox5,Entpd5,Cyp7b1,Edn1,Egf,Eno2,Gch1,Gls,Gsto1,Has2,Hk2,Hyal1,Ier3,Igf1,Lpl,Per2,Pfkl,Pla2g4a,Pla2g5,Ppara,Ptger4,Ptgis,Aldh1a2,Rbp1,Shmt1,Slc1a3,Slc4a4,Cyp39a1,Zbtb20,Aldh1a3,Acss2,Acss1,Oxsm,Tha1,Gck,Tecr,Pycr1,Lpgat1,Mtr,Prkag3,Tecrl,Csad,Abat,Mthfd1l,Acsm5,Scd4,Mthfd2l
7_Member	GO Biological Processes	GO:0046394	carboxylic acid biosynthetic process	-4.7924	-2.65962	47/360	11668,11689,12499,13123,13614,13645,13807,14528,14660,14873,15117,15277,15586,15937,16000,16956,18627,18641,18783,18784,19013,19219,19223,19378,19659,20425,20512,54403,56050,56490,56847,60525,68738,71147,71776,103988,106529,209027,226856,238505,241113,243078,268860,270685,272428,329065,665563	Aldh1a1,Alox5,Entpd5,Cyp7b1,Edn1,Egf,Eno2,Gch1,Gls,Gsto1,Has2,Hk2,Hyal1,Ier3,Igf1,Lpl,Per2,Pfkl,Pla2g4a,Pla2g5,Ppara,Ptger4,Ptgis,Aldh1a2,Rbp1,Shmt1,Slc1a3,Slc4a4,Cyp39a1,Zbtb20,Aldh1a3,Acss2,Acss1,Oxsm,Tha1,Gck,Tecr,Pycr1,Lpgat1,Mtr,Prkag3,Tecrl,Abat,Mthfd1l,Acsm5,Scd4,Mthfd2l
7_Member	GO Biological Processes	GO:0072330	monocarboxylic acid biosynthetic process	-3.27013	-1.52684	33/262	11668,11689,12499,13123,13614,13807,15277,15937,16000,16956,18627,18641,18783,19013,19223,19378,19659,20512,54403,56050,56490,56847,60525,68738,71147,103988,106529,226856,241113,243078,268860,272428,329065	Aldh1a1,Alox5,Entpd5,Cyp7b1,Edn1,Eno2,Hk2,Ier3,Igf1,Lpl,Per2,Pfkl,Pla2g4a,Ppara,Ptgis,Aldh1a2,Rbp1,Slc1a3,Slc4a4,Cyp39a1,Zbtb20,Aldh1a3,Acss2,Acss1,Oxsm,Gck,Tecr,Lpgat1,Prkag3,Tecrl,Abat,Acsm5,Scd4
7_Member	GO Biological Processes	GO:0032787	monocarboxylic acid metabolic process	-3.25874	-1.52197	61/579	11484,11522,11668,11689,12499,13113,13123,13614,13807,14085,14651,14712,15277,15932,15937,16000,16956,17436,18563,18627,18641,18783,19013,19223,19378,19659,20512,22160,51798,54403,54670,56050,56357,56448,56490,56847,60525,67460,67800,68312,68738,68977,71147,72054,102632,103988,104158,106529,114886,216739,225579,226856,236900,241113,243078,268860,270685,272428,319901,320204,329065	Aspa,Adh1,Aldh1a1,Alox5,Entpd5,Cyp3a13,Cyp7b1,Edn1,Eno2,Fah,Hagh,Gnpat,Hk2,Idua,Ier3,Igf1,Lpl,Me1,Pcx,Per2,Pfkl,Pla2g4a,Ppara,Ptgis,Aldh1a2,Rbp1,Slc1a3,Twist1,Ech1,Slc4a4,Atp8b1,Cyp39a1,Ivd,Cyp2d22,Zbtb20,Aldh1a3,Acss2,Decr1,Dgat2,Gstm7,Acss1,Haghl,Oxsm,Cyp4f18,Acad11,Gck,Ces1d,Tecr,Cygb,Acsl6,Slc27a6,Lpgat1,Pdk3,Prkag3,Tecrl,Abat,Mthfd1l,Acsm5,Dsel,Etfbkmt,Scd4
7_Member	GO Biological Processes	GO:0008610	lipid biosynthetic process	-2.46336	-0.985685	55/552	11668,11689,11928,12156,12161,12257,12724,13123,13614,14712,15490,16000,16956,18563,18783,18784,19091,19223,19378,19659,20444,20448,22038,28042,28169,29817,50781,52076,56050,56490,56703,56847,58226,60525,66844,67260,67800,68738,71147,104158,104725,106529,216739,218121,226856,233575,239559,239827,241113,241447,243078,272428,319660,329065,545276	Aldh1a1,Alox5,Atp1a1,Bmp2,Bmp6,Tspo,Clcn2,Cyp7b1,Edn1,Gnpat,Hsd17b7,Igf1,Lpl,Pcx,Pla2g4a,Pla2g5,Prkg1,Ptgis,Aldh1a2,Rbp1,St3gal2,St6galnac4,Plscr1,Selenoi,Agpat3,Igfbp7,Dkk3,Tmem38b,Cyp39a1,Zbtb20,Pigo,Aldh1a3,Cacna1h,Acss2,Ormdl2,Cers4,Dgat2,Acss1,Oxsm,Ces1d,Sptssa,Tecr,Acsl6,Mboat1,Lpgat1,Pgap2,A4galt,Pigz,Prkag3,Cers6,Tecrl,Acsm5,Agmo,Scd4,Gal3st3
8_Summary	GO Biological Processes	GO:1903510	mucopolysaccharide metabolic process	-7.23108	-4.47312	18/60	11600,12111,13179,13645,15117,15586,15932,16168,16425,16427,19219,68169,74241,209378,242291,242585,268780,319901,16000,12156,12814,93840,240725,11881,15529,20969,20971,100910,14264,17022,20444,27047,56398	Angpt1,Bgn,Dcn,Egf,Has2,Hyal1,Idua,Il15,Itih2,Itih4,Ptger4,Ndnf,Chpf,Itih5,Impad1,Slc35d1,Egflam,Dsel,Igf1,Bmp2,Col11a1,Vangl2,Sulf1,Arsb,Sdc2,Sdc1,Sdc4,Chpf2,Fmod,Lum,St3gal2,Omd,Chp1
8_Member	GO Biological Processes	GO:1903510	mucopolysaccharide metabolic process	-7.23108	-4.47312	18/60	11600,12111,13179,13645,15117,15586,15932,16168,16425,16427,19219,68169,74241,209378,242291,242585,268780,319901	Angpt1,Bgn,Dcn,Egf,Has2,Hyal1,Idua,Il15,Itih2,Itih4,Ptger4,Ndnf,Chpf,Itih5,Impad1,Slc35d1,Egflam,Dsel
8_Member	GO Biological Processes	GO:0030203	glycosaminoglycan metabolic process	-4.98005	-2.78636	18/83	11600,12111,13179,13645,15117,15586,15932,16168,16425,16427,19219,68169,74241,209378,242291,242585,268780,319901	Angpt1,Bgn,Dcn,Egf,Has2,Hyal1,Idua,Il15,Itih2,Itih4,Ptger4,Ndnf,Chpf,Itih5,Impad1,Slc35d1,Egflam,Dsel
8_Member	GO Biological Processes	GO:0030204	chondroitin sulfate metabolic process	-4.03237	-2.06151	8/23	12111,13179,68169,74241,242291,242585,268780,319901	Bgn,Dcn,Ndnf,Chpf,Impad1,Slc35d1,Egflam,Dsel
8_Member	GO Biological Processes	GO:0050654	chondroitin sulfate proteoglycan metabolic process	-3.77988	-1.88968	9/31	12111,13179,16000,68169,74241,242291,242585,268780,319901	Bgn,Dcn,Igf1,Ndnf,Chpf,Impad1,Slc35d1,Egflam,Dsel
8_Member	GO Biological Processes	GO:0006022	aminoglycan metabolic process	-3.73648	-1.86782	18/102	11600,12111,13179,13645,15117,15586,15932,16168,16425,16427,19219,68169,74241,209378,242291,242585,268780,319901	Angpt1,Bgn,Dcn,Egf,Has2,Hyal1,Idua,Il15,Itih2,Itih4,Ptger4,Ndnf,Chpf,Itih5,Impad1,Slc35d1,Egflam,Dsel
8_Member	GO Biological Processes	GO:0006029	proteoglycan metabolic process	-3.54437	-1.72374	14/71	12111,12156,12814,13179,15932,16000,68169,74241,93840,240725,242291,242585,268780,319901	Bgn,Bmp2,Col11a1,Dcn,Idua,Igf1,Ndnf,Chpf,Vangl2,Sulf1,Impad1,Slc35d1,Egflam,Dsel
8_Member	GO Biological Processes	GO:0030212	hyaluronan metabolic process	-3.48362	-1.6918	8/27	13645,15117,15586,16168,16425,16427,19219,209378	Egf,Has2,Hyal1,Il15,Itih2,Itih4,Ptger4,Itih5
8_Member	Reactome Gene Sets	R-MMU-1793185	Chondroitin sulfate/dermatan sulfate metabolism	-2.95241	-1.31047	10/47	11881,12111,13179,15529,15586,20969,20971,74241,100910,319901	Arsb,Bgn,Dcn,Sdc2,Hyal1,Sdc1,Sdc4,Chpf,Chpf2,Dsel
8_Member	GO Biological Processes	GO:0019800	peptide cross-linking via chondroitin 4-sulfate glycosaminoglycan	-2.90879	-1.28481	4/8	12111,13179,68169,268780	Bgn,Dcn,Ndnf,Egflam
8_Member	Reactome Gene Sets	R-MMU-1630316	Glycosaminoglycan metabolism	-2.17088	-0.793126	16/118	11881,12111,13179,14264,15117,15529,15586,17022,20444,20969,20971,27047,56398,74241,100910,319901	Arsb,Bgn,Dcn,Fmod,Has2,Sdc2,Hyal1,Lum,St3gal2,Sdc1,Sdc4,Omd,Chp1,Chpf,Chpf2,Dsel
8_Member	Reactome Gene Sets	R-MMU-2024101	CS/DS degradation	-2.15571	-0.786914	4/12	11881,12111,13179,15586	Arsb,Bgn,Dcn,Hyal1
9_Summary	Reactome Gene Sets	R-MMU-397014	Muscle contraction	-7.14259	-4.39799	33/173	11475,11928,11938,12295,12296,12297,12323,12372,16508,17897,17901,17996,18125,21952,21953,21955,21957,22004,22330,50874,50876,54378,56808,57442,76757,81904,108058,216459,230899,233199,320707,399548,434246,11421,12292,12293,16000,16420,16773,21808,104099,241113,11513,432530,12862,12865,236794,333182,11549,11911,12043,16509,29857,12286,14681,16519,18783,19058,20779,213435,238564,329502,13506,12291,…	Acta2,Atp1a1,Atp2a2,Cacnb1,Cacnb2,Cacnb3,Camk2b,Casq1,Kcnd2,Myl3,Myl1,Neb,Nos1,Tnni1,Tnni2,Tnnt1,Tnnt3,Tpm2,Vcl,Tmod4,Tmod2,Cacng6,Cacna2d2,Kcne3,Trdn,Cacng7,Camk2d,Myl6b,Nppa,Mybpc2,Atp2b3,Scn4b,Trim72,Ace,Cacna1s,Cacna2d1,Igf1,Itgb6,Lama2,Tgfb2,Itga9,Prkag3,Adcy7,Adcy1,Cox6a2,Cox7a1,Slc9a6,Cox6b2,Adra1a,Atf4,Bcl2,Kcne1,Mapk12,Cacna1a,Gnao1,Kcnj3,Pla2g4a,Ppp3r1,Src,Mylk3,Mylk4,Pla2g4e,Dsc2,Cacna…
9_Member	Reactome Gene Sets	R-MMU-397014	Muscle contraction	-7.14259	-4.39799	33/173	11475,11928,11938,12295,12296,12297,12323,12372,16508,17897,17901,17996,18125,21952,21953,21955,21957,22004,22330,50874,50876,54378,56808,57442,76757,81904,108058,216459,230899,233199,320707,399548,434246	Acta2,Atp1a1,Atp2a2,Cacnb1,Cacnb2,Cacnb3,Camk2b,Casq1,Kcnd2,Myl3,Myl1,Neb,Nos1,Tnni1,Tnni2,Tnnt1,Tnnt3,Tpm2,Vcl,Tmod4,Tmod2,Cacng6,Cacna2d2,Kcne3,Trdn,Cacng7,Camk2d,Myl6b,Nppa,Mybpc2,Atp2b3,Scn4b,Trim72
9_Member	KEGG Pathway	mmu05410	Hypertrophic cardiomyopathy (HCM)	-4.90376	-2.74786	18/84	11421,11938,12292,12293,12295,12296,12297,16000,16420,16773,17897,21808,22004,54378,56808,81904,104099,241113	Ace,Atp2a2,Cacna1s,Cacna2d1,Cacnb1,Cacnb2,Cacnb3,Igf1,Itgb6,Lama2,Myl3,Tgfb2,Tpm2,Cacng6,Cacna2d2,Cacng7,Itga9,Prkag3
9_Member	KEGG Pathway	mmu05414	Dilated cardiomyopathy	-4.54238	-2.46986	18/89	11513,11938,12292,12293,12295,12296,12297,16000,16420,16773,17897,21808,22004,54378,56808,81904,104099,432530	Adcy7,Atp2a2,Cacna1s,Cacna2d1,Cacnb1,Cacnb2,Cacnb3,Igf1,Itgb6,Lama2,Myl3,Tgfb2,Tpm2,Cacng6,Cacna2d2,Cacng7,Itga9,Adcy1
9_Member	KEGG Pathway	mmu04260	Cardiac muscle contraction	-4.18286	-2.18672	16/78	11928,11938,12292,12293,12295,12296,12297,12862,12865,17897,22004,54378,56808,81904,236794,333182	Atp1a1,Atp2a2,Cacna1s,Cacna2d1,Cacnb1,Cacnb2,Cacnb3,Cox6a2,Cox7a1,Myl3,Tpm2,Cacng6,Cacna2d2,Cacng7,Slc9a6,Cox6b2
9_Member	KEGG Pathway	mmu04261	Adrenergic signaling in cardiomyocytes	-3.77101	-1.88447	23/147	11513,11549,11911,11928,11938,12043,12292,12293,12295,12296,12297,12323,16509,17897,22004,29857,54378,56808,81904,108058,320707,399548,432530	Adcy7,Adra1a,Atf4,Atp1a1,Atp2a2,Bcl2,Cacna1s,Cacna2d1,Cacnb1,Cacnb2,Cacnb3,Camk2b,Kcne1,Myl3,Tpm2,Mapk12,Cacng6,Cacna2d2,Cacng7,Camk2d,Atp2b3,Scn4b,Adcy1
9_Member	Reactome Gene Sets	R-MMU-5576893	Phase 2 - plateau phase	-3.6081	-1.77055	7/20	12295,12296,12297,54378,56808,57442,81904	Cacnb1,Cacnb2,Cacnb3,Cacng6,Cacna2d2,Kcne3,Cacng7
9_Member	Reactome Gene Sets	R-MMU-112308	Presynaptic depolarization and calcium channel opening	-3.54685	-1.72464	5/10	12286,12295,12296,12297,56808	Cacna1a,Cacnb1,Cacnb2,Cacnb3,Cacna2d2
9_Member	KEGG Pathway	mmu04921	Oxytocin signaling pathway	-3.11549	-1.41814	22/153	11513,12292,12293,12295,12296,12297,12323,14681,16519,18783,19058,20779,54378,56808,81904,108058,213435,216459,238564,241113,329502,432530	Adcy7,Cacna1s,Cacna2d1,Cacnb1,Cacnb2,Cacnb3,Camk2b,Gnao1,Kcnj3,Pla2g4a,Ppp3r1,Src,Cacng6,Cacna2d2,Cacng7,Camk2d,Mylk3,Myl6b,Mylk4,Prkag3,Pla2g4e,Adcy1
9_Member	Reactome Gene Sets	R-MMU-5576892	Phase 0 - rapid depolarisation	-2.97417	-1.32384	9/39	12295,12296,12297,12323,54378,56808,81904,108058,399548	Cacnb1,Cacnb2,Cacnb3,Camk2b,Cacng6,Cacna2d2,Cacng7,Camk2d,Scn4b
9_Member	KEGG Pathway	mmu05412	Arrhythmogenic right ventricular cardiomyopathy (ARVC)	-2.95319	-1.31047	13/72	11938,12292,12293,12295,12296,12297,13506,16420,16773,54378,56808,81904,104099	Atp2a2,Cacna1s,Cacna2d1,Cacnb1,Cacnb2,Cacnb3,Dsc2,Itgb6,Lama2,Cacng6,Cacna2d2,Cacng7,Itga9
9_Member	Reactome Gene Sets	R-MMU-5576891	Cardiac conduction	-2.8645	-1.25363	18/120	11928,11938,12295,12296,12297,12323,12372,16508,18125,54378,56808,57442,76757,81904,108058,230899,320707,399548	Atp1a1,Atp2a2,Cacnb1,Cacnb2,Cacnb3,Camk2b,Casq1,Kcnd2,Nos1,Cacng6,Cacna2d2,Kcne3,Trdn,Cacng7,Camk2d,Nppa,Atp2b3,Scn4b
9_Member	KEGG Pathway	mmu04010	MAPK signaling pathway	-2.36053	-0.918274	29/252	11911,12286,12291,12292,12293,12295,12296,12297,12367,13645,14013,15482,18099,18595,18783,19058,19395,21808,23882,29857,54378,56808,58226,67071,68794,81904,216965,286940,329502	Atf4,Cacna1a,Cacna1g,Cacna1s,Cacna2d1,Cacnb1,Cacnb2,Cacnb3,Casp3,Egf,Mecom,Hspa1l,Nlk,Pdgfra,Pla2g4a,Ppp3r1,Rasgrp2,Tgfb2,Gadd45g,Mapk12,Cacng6,Cacna2d2,Cacna1h,Rps6ka6,Flnc,Cacng7,Taok1,Flnb,Pla2g4e
10_Summary	GO Biological Processes	GO:0001655	urogenital system development	-7.08429	-4.36524	52/347	11421,11600,11601,11622,11746,12043,12125,12156,12159,12161,12628,12828,12829,12879,12931,13123,13617,13809,13845,14013,14228,14633,16000,16194,16373,17130,17390,18595,18654,18793,19108,19116,19378,19713,20677,20682,21808,22215,22418,22431,69847,72135,72345,73230,83396,93840,94275,214133,218476,240725,382985,100503085,11668,12305,12367,12399,12814,12816,12818,13543,13544,13614,13645,13800,14365,1…	Ace,Angpt1,Angpt2,Ahr,Anxa4,Bcl2,Bcl2l11,Bmp2,Bmp4,Bmp6,Cfh,Col4a3,Col4a4,Cys1,Crlf1,Cyp7b1,Ednra,Enpep,Ephb3,Mecom,Fkbp4,Gli2,Igf1,Il6ra,Irx3,Smad6,Mmp2,Pdgfra,Pgf,Plaur,Prkx,Prlr,Aldh1a2,Ret,Sox4,Sox9,Tgfb2,Ube3a,Wnt5a,Wt1,Wnk4,Pygo1,Amer1,Bmper,Glis2,Vangl2,Maged1,Tet2,Gcnt4,Sulf1,Rrm2b,Klhl3,Aldh1a1,Ddr1,Casp3,Runx3,Col11a1,Col12a1,Col14a1,Dvl2,Dvl3,Edn1,Egf,Enah,Fzd3,Hbegf,Hhex,Inhba,Matn2,M…
10_Member	GO Biological Processes	GO:0001655	urogenital system development	-7.08429	-4.36524	52/347	11421,11600,11601,11622,11746,12043,12125,12156,12159,12161,12628,12828,12829,12879,12931,13123,13617,13809,13845,14013,14228,14633,16000,16194,16373,17130,17390,18595,18654,18793,19108,19116,19378,19713,20677,20682,21808,22215,22418,22431,69847,72135,72345,73230,83396,93840,94275,214133,218476,240725,382985,100503085	Ace,Angpt1,Angpt2,Ahr,Anxa4,Bcl2,Bcl2l11,Bmp2,Bmp4,Bmp6,Cfh,Col4a3,Col4a4,Cys1,Crlf1,Cyp7b1,Ednra,Enpep,Ephb3,Mecom,Fkbp4,Gli2,Igf1,Il6ra,Irx3,Smad6,Mmp2,Pdgfra,Pgf,Plaur,Prkx,Prlr,Aldh1a2,Ret,Sox4,Sox9,Tgfb2,Ube3a,Wnt5a,Wt1,Wnk4,Pygo1,Amer1,Bmper,Glis2,Vangl2,Maged1,Tet2,Gcnt4,Sulf1,Rrm2b,Klhl3
10_Member	GO Biological Processes	GO:0048729	tissue morphogenesis	-6.9086	-4.24754	84/683	11600,11622,11668,12043,12156,12159,12305,12367,12399,12814,12816,12818,13123,13543,13544,13614,13617,13645,13800,14365,14633,15200,15242,16000,16323,16373,17181,17242,17313,17390,17897,18208,18595,18612,18654,19058,19108,19378,19713,19876,20289,20346,20348,20378,20677,20682,20779,20971,21676,21808,21952,22160,22330,22418,22431,24064,56079,56217,56847,57265,59036,67888,69217,69847,75605,76707,938…	Angpt1,Ahr,Aldh1a1,Bcl2,Bmp2,Bmp4,Ddr1,Casp3,Runx3,Col11a1,Col12a1,Col14a1,Cyp7b1,Dvl2,Dvl3,Edn1,Ednra,Egf,Enah,Fzd3,Gli2,Hbegf,Hhex,Igf1,Inhba,Irx3,Matn2,Mdk,Mgp,Mmp2,Myl3,Ntn1,Pdgfra,Etv4,Pgf,Ppp3r1,Prkx,Aldh1a2,Ret,Robo1,Scx,Sema3a,Sema3c,Frzb,Sox4,Sox9,Src,Sdc4,Tead1,Tgfb2,Tnni1,Twist1,Vcl,Wnt5a,Wt1,Spry2,Astn2,Mpp5,Aldh1a3,Fzd2,Dact1,Tmem100,Plekha4,Wnk4,Kdm5b,Clasp1,Vangl2,Maged1,Prickle1,C…
10_Member	GO Biological Processes	GO:0002009	morphogenesis of an epithelium	-6.36601	-3.82717	71/562	11600,11622,11668,12043,12156,12159,12305,12367,12399,13123,13543,13544,13614,13617,13645,13800,14365,14633,15200,15242,16000,16373,17242,17313,17390,18208,18595,18612,18654,19058,19108,19378,19713,19876,20346,20348,20378,20677,20682,20779,20971,21676,21808,22160,22330,22418,22431,24064,56079,56217,56847,57265,59036,69217,69847,75605,76707,93840,94275,106042,107934,140577,230099,231532,240725,242…	Angpt1,Ahr,Aldh1a1,Bcl2,Bmp2,Bmp4,Ddr1,Casp3,Runx3,Cyp7b1,Dvl2,Dvl3,Edn1,Ednra,Egf,Enah,Fzd3,Gli2,Hbegf,Hhex,Igf1,Irx3,Mdk,Mgp,Mmp2,Ntn1,Pdgfra,Etv4,Pgf,Ppp3r1,Prkx,Aldh1a2,Ret,Robo1,Sema3a,Sema3c,Frzb,Sox4,Sox9,Src,Sdc4,Tead1,Tgfb2,Twist1,Vcl,Wnt5a,Wt1,Spry2,Astn2,Mpp5,Aldh1a3,Fzd2,Dact1,Plekha4,Wnk4,Kdm5b,Clasp1,Vangl2,Maged1,Prickle1,Celsr3,Ankrd6,Car9,Arhgap24,Sulf1,Frem2,Rgma,Mthfd1l,Intu,Zn…
10_Member	GO Biological Processes	GO:2000027	regulation of animal organ morphogenesis	-5.95385	-3.511	35/212	12043,12156,12159,12393,13543,13544,13614,13617,14365,14632,17242,18595,19242,19876,20348,20682,21808,21834,22160,22418,22431,22433,57265,59036,66695,68585,69217,93840,94275,107934,114142,140577,240725,407821,494504	Bcl2,Bmp2,Bmp4,Runx2,Dvl2,Dvl3,Edn1,Ednra,Fzd3,Gli1,Mdk,Pdgfra,Ptn,Robo1,Sema3c,Sox9,Tgfb2,Thrb,Twist1,Wnt5a,Wt1,Xbp1,Fzd2,Dact1,Aspn,Rtn4,Plekha4,Vangl2,Maged1,Celsr3,Foxp2,Ankrd6,Sulf1,Znrf3,Apcdd1
10_Member	GO Biological Processes	GO:0072001	renal system development	-5.68104	-3.31002	44/304	11421,11600,11601,11622,11746,12043,12125,12156,12159,12161,12628,12828,12829,12879,12931,13617,13809,14013,14633,16194,16373,17130,18595,18654,19108,19378,19713,20677,20682,21808,22418,22431,69847,72135,72345,73230,83396,93840,94275,214133,218476,240725,382985,100503085	Ace,Angpt1,Angpt2,Ahr,Anxa4,Bcl2,Bcl2l11,Bmp2,Bmp4,Bmp6,Cfh,Col4a3,Col4a4,Cys1,Crlf1,Ednra,Enpep,Mecom,Gli2,Il6ra,Irx3,Smad6,Pdgfra,Pgf,Prkx,Aldh1a2,Ret,Sox4,Sox9,Tgfb2,Wnt5a,Wt1,Wnk4,Pygo1,Amer1,Bmper,Glis2,Vangl2,Maged1,Tet2,Gcnt4,Sulf1,Rrm2b,Klhl3
10_Member	GO Biological Processes	GO:0001822	kidney development	-5.196	-2.93364	41/287	11421,11600,11601,11622,11746,12043,12125,12156,12159,12161,12628,12828,12829,12879,12931,13617,13809,14633,16194,16373,17130,18595,18654,19108,19713,20677,20682,21808,22431,69847,72135,72345,73230,83396,93840,94275,214133,218476,240725,382985,100503085	Ace,Angpt1,Angpt2,Ahr,Anxa4,Bcl2,Bcl2l11,Bmp2,Bmp4,Bmp6,Cfh,Col4a3,Col4a4,Cys1,Crlf1,Ednra,Enpep,Gli2,Il6ra,Irx3,Smad6,Pdgfra,Pgf,Prkx,Ret,Sox4,Sox9,Tgfb2,Wt1,Wnk4,Pygo1,Amer1,Bmper,Glis2,Vangl2,Maged1,Tet2,Gcnt4,Sulf1,Rrm2b,Klhl3
10_Member	GO Biological Processes	GO:0032835	glomerulus development	-4.94391	-2.77422	15/61	11600,11601,11622,12043,12159,12628,12828,12829,13809,16194,18595,19713,22431,93840,240725	Angpt1,Angpt2,Ahr,Bcl2,Bmp4,Cfh,Col4a3,Col4a4,Enpep,Il6ra,Pdgfra,Ret,Wt1,Vangl2,Sulf1
10_Member	GO Biological Processes	GO:0060562	epithelial tube morphogenesis	-4.27507	-2.25993	48/388	11600,11622,12043,12156,12159,12305,12367,13543,13544,13614,13617,13645,13800,14365,14633,15242,16000,16373,17242,17313,18208,18595,18612,18654,19058,19108,19378,19713,19876,20677,20682,20779,20971,21676,21808,22160,22418,22431,24064,57265,69847,75605,93840,94275,106042,244058,270685,100503085	Angpt1,Ahr,Bcl2,Bmp2,Bmp4,Ddr1,Casp3,Dvl2,Dvl3,Edn1,Ednra,Egf,Enah,Fzd3,Gli2,Hhex,Igf1,Irx3,Mdk,Mgp,Ntn1,Pdgfra,Etv4,Pgf,Ppp3r1,Prkx,Aldh1a2,Ret,Robo1,Sox4,Sox9,Src,Sdc4,Tead1,Tgfb2,Twist1,Wnt5a,Wt1,Spry2,Fzd2,Wnk4,Kdm5b,Vangl2,Maged1,Prickle1,Rgma,Mthfd1l,Klhl3
10_Member	GO Biological Processes	GO:0001763	morphogenesis of a branching structure	-3.77357	-1.88521	33/246	11600,11622,12043,12156,12159,12305,12876,13489,13614,13617,13645,14633,15242,16000,17242,17313,18595,18612,18654,19058,20346,20348,20682,20779,22418,22431,24064,68585,75605,93840,94275,107581,240725	Angpt1,Ahr,Bcl2,Bmp2,Bmp4,Ddr1,Cpe,Drd2,Edn1,Ednra,Egf,Gli2,Hhex,Igf1,Mdk,Mgp,Pdgfra,Etv4,Pgf,Ppp3r1,Sema3a,Sema3c,Sox9,Src,Wnt5a,Wt1,Spry2,Rtn4,Kdm5b,Vangl2,Maged1,Col16a1,Sulf1
10_Member	GO Biological Processes	GO:0110110	positive regulation of animal organ morphogenesis	-3.52117	-1.7129	18/106	12156,12159,13614,13617,17242,18595,19242,19876,20348,20682,21808,22160,22418,22431,22433,68585,94275,114142	Bmp2,Bmp4,Edn1,Ednra,Mdk,Pdgfra,Ptn,Robo1,Sema3c,Sox9,Tgfb2,Twist1,Wnt5a,Wt1,Xbp1,Rtn4,Maged1,Foxp2
10_Member	GO Biological Processes	GO:0048754	branching morphogenesis of an epithelial tube	-3.30533	-1.55007	26/188	11600,11622,12043,12156,12159,12305,13614,13617,13645,14633,15242,16000,17242,17313,18595,18612,18654,19058,20682,20779,22418,22431,24064,75605,93840,94275	Angpt1,Ahr,Bcl2,Bmp2,Bmp4,Ddr1,Edn1,Ednra,Egf,Gli2,Hhex,Igf1,Mdk,Mgp,Pdgfra,Etv4,Pgf,Ppp3r1,Sox9,Src,Wnt5a,Wt1,Spry2,Kdm5b,Vangl2,Maged1
10_Member	GO Biological Processes	GO:0072006	nephron development	-3.23386	-1.5035	22/150	11600,11601,11622,12043,12156,12159,12628,12828,12829,13809,16194,16373,18595,18654,19713,20682,22431,69847,93840,94275,240725,100503085	Angpt1,Angpt2,Ahr,Bcl2,Bmp2,Bmp4,Cfh,Col4a3,Col4a4,Enpep,Il6ra,Irx3,Pdgfra,Pgf,Ret,Sox9,Wt1,Wnk4,Vangl2,Maged1,Sulf1,Klhl3
10_Member	GO Biological Processes	GO:0061138	morphogenesis of a branching epithelium	-3.10595	-1.41221	29/225	11600,11622,12043,12156,12159,12305,13614,13617,13645,14633,15242,16000,17242,17313,18595,18612,18654,19058,20346,20348,20682,20779,22418,22431,24064,75605,93840,94275,240725	Angpt1,Ahr,Bcl2,Bmp2,Bmp4,Ddr1,Edn1,Ednra,Egf,Gli2,Hhex,Igf1,Mdk,Mgp,Pdgfra,Etv4,Pgf,Ppp3r1,Sema3a,Sema3c,Sox9,Src,Wnt5a,Wt1,Spry2,Kdm5b,Vangl2,Maged1,Sulf1
10_Member	GO Biological Processes	GO:0060993	kidney morphogenesis	-2.43829	-0.975896	15/101	11622,12043,12156,12159,16373,18654,19108,20677,20682,22431,69847,93840,94275,218476,100503085	Ahr,Bcl2,Bmp2,Bmp4,Irx3,Pgf,Prkx,Sox4,Sox9,Wt1,Wnk4,Vangl2,Maged1,Gcnt4,Klhl3
11_Summary	GO Biological Processes	GO:0061448	connective tissue development	-7.03245	-4.34865	46/291	12111,12156,12159,12161,12393,12399,12628,12814,12816,12818,12845,13038,13592,13614,14219,14633,15400,15932,16000,16194,16948,16998,17181,17242,17313,17386,20204,20289,20378,20660,20679,20682,21808,21834,22402,22418,22431,22433,56788,67800,72345,105171,213053,240725,242291,242316,11647,12292,12832,12843,14191,15117,15490,15586,17240,17390,18162,18595,19219,20677,20692,20779,21384,21922,22160,2265…	Bgn,Bmp2,Bmp4,Bmp6,Runx2,Runx3,Cfh,Col11a1,Col12a1,Col14a1,Comp,Ctsk,Ebf2,Edn1,Ccn2,Gli2,Hoxa3,Idua,Igf1,Il6ra,Lox,Ltbp3,Matn2,Mdk,Mgp,Mmp13,Prrx2,Scx,Frzb,Sorl1,Sox6,Sox9,Tgfb2,Thrb,Ccn4,Wnt5a,Wt1,Xbp1,Scube2,Dgat2,Amer1,Arrdc3,Slc39a14,Sulf1,Impad1,Gdf6,Alpl,Cacna1s,Col5a2,Col1a2,Fgr,Has2,Hsd17b7,Hyal1,Mdfi,Mmp2,Npr3,Pdgfra,Ptger4,Sox4,Sparc,Src,Tbx15,Clec3b,Twist1,Pcgf2,Vkorc1,Tmem38b,Pdgfc,Te…
11_Member	GO Biological Processes	GO:0061448	connective tissue development	-7.03245	-4.34865	46/291	12111,12156,12159,12161,12393,12399,12628,12814,12816,12818,12845,13038,13592,13614,14219,14633,15400,15932,16000,16194,16948,16998,17181,17242,17313,17386,20204,20289,20378,20660,20679,20682,21808,21834,22402,22418,22431,22433,56788,67800,72345,105171,213053,240725,242291,242316	Bgn,Bmp2,Bmp4,Bmp6,Runx2,Runx3,Cfh,Col11a1,Col12a1,Col14a1,Comp,Ctsk,Ebf2,Edn1,Ccn2,Gli2,Hoxa3,Idua,Igf1,Il6ra,Lox,Ltbp3,Matn2,Mdk,Mgp,Mmp13,Prrx2,Scx,Frzb,Sorl1,Sox6,Sox9,Tgfb2,Thrb,Ccn4,Wnt5a,Wt1,Xbp1,Scube2,Dgat2,Amer1,Arrdc3,Slc39a14,Sulf1,Impad1,Gdf6
11_Member	GO Biological Processes	GO:0061035	regulation of cartilage development	-6.82472	-4.18486	19/70	12156,12159,12161,12393,13038,14219,14633,15932,16998,17242,20289,20378,20679,20682,21808,21834,22402,22418,242316	Bmp2,Bmp4,Bmp6,Runx2,Ctsk,Ccn2,Gli2,Idua,Ltbp3,Mdk,Scx,Frzb,Sox6,Sox9,Tgfb2,Thrb,Ccn4,Wnt5a,Gdf6
11_Member	GO Biological Processes	GO:0001501	skeletal system development	-6.64769	-4.06582	70/542	11647,12111,12156,12159,12161,12292,12393,12399,12628,12814,12816,12818,12832,12843,12845,13038,13614,14191,14219,14633,15117,15400,15490,15586,15932,16000,16948,16998,17181,17240,17242,17313,17386,17390,18162,18595,19219,20204,20289,20378,20677,20679,20682,20692,20779,21384,21808,21834,21922,22160,22402,22418,22658,27973,52076,54635,56788,57816,71982,72345,108958,213053,213081,240725,242291,2423…	Alpl,Bgn,Bmp2,Bmp4,Bmp6,Cacna1s,Runx2,Runx3,Cfh,Col11a1,Col12a1,Col14a1,Col5a2,Col1a2,Comp,Ctsk,Edn1,Fgr,Ccn2,Gli2,Has2,Hoxa3,Hsd17b7,Hyal1,Idua,Igf1,Lox,Ltbp3,Matn2,Mdfi,Mdk,Mgp,Mmp13,Mmp2,Npr3,Pdgfra,Ptger4,Prrx2,Scx,Frzb,Sox4,Sox6,Sox9,Sparc,Src,Tbx15,Tgfb2,Thrb,Clec3b,Twist1,Ccn4,Wnt5a,Pcgf2,Vkorc1,Tmem38b,Pdgfc,Scube2,Tesc,Snx10,Amer1,Miga2,Slc39a14,Wdr19,Sulf1,Impad1,Gdf6,Slc35d1,Mthfd1l,Wf…
11_Member	GO Biological Processes	GO:0051216	cartilage development	-6.20675	-3.70706	36/216	12111,12156,12159,12161,12393,12399,12628,12814,12816,12818,12845,13038,13614,14219,14633,15400,15932,16998,17181,17242,17313,17386,20204,20289,20378,20679,20682,21808,21834,22402,22418,56788,213053,240725,242291,242316	Bgn,Bmp2,Bmp4,Bmp6,Runx2,Runx3,Cfh,Col11a1,Col12a1,Col14a1,Comp,Ctsk,Edn1,Ccn2,Gli2,Hoxa3,Idua,Ltbp3,Matn2,Mdk,Mgp,Mmp13,Prrx2,Scx,Frzb,Sox6,Sox9,Tgfb2,Thrb,Ccn4,Wnt5a,Scube2,Slc39a14,Sulf1,Impad1,Gdf6
11_Member	GO Biological Processes	GO:0002062	chondrocyte differentiation	-5.55512	-3.20049	24/123	12156,12159,12161,12393,12399,12814,12816,12818,12845,14219,14633,16998,17181,17242,20289,20679,20682,21834,22402,56788,213053,240725,242291,242316	Bmp2,Bmp4,Bmp6,Runx2,Runx3,Col11a1,Col12a1,Col14a1,Comp,Ccn2,Gli2,Ltbp3,Matn2,Mdk,Scx,Sox6,Sox9,Thrb,Ccn4,Scube2,Slc39a14,Sulf1,Impad1,Gdf6
11_Member	GO Biological Processes	GO:0061036	positive regulation of cartilage development	-5.44617	-3.13244	11/31	12156,12159,12161,12393,17242,20289,20679,20682,21834,22418,242316	Bmp2,Bmp4,Bmp6,Runx2,Mdk,Scx,Sox6,Sox9,Thrb,Wnt5a,Gdf6
11_Member	GO Biological Processes	GO:0060348	bone development	-4.72298	-2.60909	35/240	11647,12111,12156,12159,12161,12393,12628,12816,12818,12845,15117,15932,16000,16948,16998,17181,17386,19219,20289,20682,20692,20779,22160,22402,27973,52076,54635,56788,57816,71982,72345,108958,240725,242291,329872	Alpl,Bgn,Bmp2,Bmp4,Bmp6,Runx2,Cfh,Col12a1,Col14a1,Comp,Has2,Idua,Igf1,Lox,Ltbp3,Matn2,Mmp13,Ptger4,Scx,Sox9,Sparc,Src,Twist1,Ccn4,Vkorc1,Tmem38b,Pdgfc,Scube2,Tesc,Snx10,Amer1,Miga2,Sulf1,Impad1,Frem1
11_Member	GO Biological Processes	GO:0032330	regulation of chondrocyte differentiation	-3.96169	-2.01032	12/50	12159,12161,12393,14219,14633,16998,17242,20679,20682,21834,22402,242316	Bmp4,Bmp6,Runx2,Ccn2,Gli2,Ltbp3,Mdk,Sox6,Sox9,Thrb,Ccn4,Gdf6
11_Member	GO Biological Processes	GO:0048705	skeletal system morphogenesis	-2.90747	-1.28481	32/264	11647,12159,12161,12393,12814,12816,12818,12845,14191,14219,15117,15400,15586,15932,16998,17181,17240,17386,17390,18595,20204,20289,20682,21384,21808,22160,22658,56788,213081,242291,270685,329872	Alpl,Bmp4,Bmp6,Runx2,Col11a1,Col12a1,Col14a1,Comp,Fgr,Ccn2,Has2,Hoxa3,Hyal1,Idua,Ltbp3,Matn2,Mdfi,Mmp13,Mmp2,Pdgfra,Prrx2,Scx,Sox9,Tbx15,Tgfb2,Twist1,Pcgf2,Scube2,Wdr19,Impad1,Mthfd1l,Frem1
11_Member	GO Biological Processes	GO:0060350	endochondral bone morphogenesis	-2.73045	-1.15753	13/76	11647,12159,12161,12393,12816,12818,12845,17181,17386,20289,20682,56788,242291	Alpl,Bmp4,Bmp6,Runx2,Col12a1,Col14a1,Comp,Matn2,Mmp13,Scx,Sox9,Scube2,Impad1
11_Member	GO Biological Processes	GO:0032332	positive regulation of chondrocyte differentiation	-2.64133	-1.09505	6/21	12161,12393,20679,20682,21834,242316	Bmp6,Runx2,Sox6,Sox9,Thrb,Gdf6
11_Member	GO Biological Processes	GO:0060349	bone morphogenesis	-2.58649	-1.06092	17/117	11647,12159,12161,12393,12816,12818,12845,15117,16998,17181,17386,20289,20682,22160,56788,242291,329872	Alpl,Bmp4,Bmp6,Runx2,Col12a1,Col14a1,Comp,Has2,Ltbp3,Matn2,Mmp13,Scx,Sox9,Twist1,Scube2,Impad1,Frem1
11_Member	GO Biological Processes	GO:0002063	chondrocyte development	-2.44599	-0.981147	9/46	12393,12814,12816,12818,12845,17181,20682,240725,242291	Runx2,Col11a1,Col12a1,Col14a1,Comp,Matn2,Sox9,Sulf1,Impad1
11_Member	GO Biological Processes	GO:0001958	endochondral ossification	-2.28489	-0.871226	7/32	11647,12159,12161,12393,17386,20289,242291	Alpl,Bmp4,Bmp6,Runx2,Mmp13,Scx,Impad1
11_Member	GO Biological Processes	GO:0036075	replacement ossification	-2.28489	-0.871226	7/32	11647,12159,12161,12393,17386,20289,242291	Alpl,Bmp4,Bmp6,Runx2,Mmp13,Scx,Impad1
12_Summary	GO Biological Processes	GO:0051186	cofactor metabolic process	-6.74125	-4.12159	68/518	11655,11733,12499,12892,13180,13807,14151,14187,14528,14651,14778,14857,14863,14865,14867,14871,14873,15277,15937,16000,17025,17436,18041,18174,18641,19013,19219,20425,20656,20917,54403,55990,56490,60525,65969,67096,67725,67800,68087,68312,68591,68738,69564,71147,71707,72054,72562,75735,76187,76263,78038,103988,104158,109857,192166,216739,223646,229905,230027,236900,238505,241113,266690,270685,27…	Alas1,Ank1,Entpd5,Cpox,Pcbd1,Eno2,Fech,Akr1b8,Gch1,Hagh,Gpx3,Gsta1,Gstm2,Gstm4,Gstm6,Gstt1,Gsto1,Hk2,Ier3,Igf1,Alad,Me1,Nfs1,Slc11a2,Pfkl,Ppara,Ptger4,Shmt1,Sod2,Suclg2,Slc4a4,Fmo2,Zbtb20,Acss2,Cubn,Mmachc,Nudt13,Dgat2,Dcakd,Gstm7,Mocos,Acss1,Nmrk2,Oxsm,Ubiad1,Cyp4f18,Pcbd2,Pank1,Adhfe1,Gstk1,Mccc2,Gck,Ces1d,Cbr3,Sardh,Acsl6,Naprt,Kyat3,Coq3,Pdk3,Mtr,Prkag3,Cyb5r4,Mthfd1l,Acsm5,Pptc7,Gpd1l,Mthfd2…
12_Member	GO Biological Processes	GO:0051186	cofactor metabolic process	-6.74125	-4.12159	68/518	11655,11733,12499,12892,13180,13807,14151,14187,14528,14651,14778,14857,14863,14865,14867,14871,14873,15277,15937,16000,17025,17436,18041,18174,18641,19013,19219,20425,20656,20917,54403,55990,56490,60525,65969,67096,67725,67800,68087,68312,68591,68738,69564,71147,71707,72054,72562,75735,76187,76263,78038,103988,104158,109857,192166,216739,223646,229905,230027,236900,238505,241113,266690,270685,27…	Alas1,Ank1,Entpd5,Cpox,Pcbd1,Eno2,Fech,Akr1b8,Gch1,Hagh,Gpx3,Gsta1,Gstm2,Gstm4,Gstm6,Gstt1,Gsto1,Hk2,Ier3,Igf1,Alad,Me1,Nfs1,Slc11a2,Pfkl,Ppara,Ptger4,Shmt1,Sod2,Suclg2,Slc4a4,Fmo2,Zbtb20,Acss2,Cubn,Mmachc,Nudt13,Dgat2,Dcakd,Gstm7,Mocos,Acss1,Nmrk2,Oxsm,Ubiad1,Cyp4f18,Pcbd2,Pank1,Adhfe1,Gstk1,Mccc2,Gck,Ces1d,Cbr3,Sardh,Acsl6,Naprt,Kyat3,Coq3,Pdk3,Mtr,Prkag3,Cyb5r4,Mthfd1l,Acsm5,Pptc7,Gpd1l,Mthfd2l
12_Member	GO Biological Processes	GO:0051188	cofactor biosynthetic process	-5.41908	-3.11021	38/252	11655,11733,12499,12892,13180,13807,14151,14528,14651,14873,15277,15937,16000,17025,18041,18174,18641,19013,20656,54403,56490,60525,67096,68087,68591,68738,69564,71707,72562,75735,103988,216739,223646,230027,236900,241113,270685,320717	Alas1,Ank1,Entpd5,Cpox,Pcbd1,Eno2,Fech,Gch1,Hagh,Gsto1,Hk2,Ier3,Igf1,Alad,Nfs1,Slc11a2,Pfkl,Ppara,Sod2,Slc4a4,Zbtb20,Acss2,Mmachc,Dcakd,Mocos,Acss1,Nmrk2,Ubiad1,Pcbd2,Pank1,Gck,Acsl6,Naprt,Coq3,Pdk3,Prkag3,Mthfd1l,Pptc7
12_Member	GO Biological Processes	GO:0006732	coenzyme metabolic process	-5.17537	-2.92086	46/338	12499,13180,13807,14528,14873,15277,15937,16000,17436,18041,18641,19013,20425,20917,54403,55990,56490,60525,67725,67800,68087,68591,68738,69564,71147,71707,72054,72562,75735,78038,103988,104158,109857,192166,216739,223646,230027,236900,238505,241113,266690,270685,272428,320717,333433,665563	Entpd5,Pcbd1,Eno2,Gch1,Gsto1,Hk2,Ier3,Igf1,Me1,Nfs1,Pfkl,Ppara,Shmt1,Suclg2,Slc4a4,Fmo2,Zbtb20,Acss2,Nudt13,Dgat2,Dcakd,Mocos,Acss1,Nmrk2,Oxsm,Ubiad1,Cyp4f18,Pcbd2,Pank1,Mccc2,Gck,Ces1d,Cbr3,Sardh,Acsl6,Naprt,Coq3,Pdk3,Mtr,Prkag3,Cyb5r4,Mthfd1l,Acsm5,Pptc7,Gpd1l,Mthfd2l
12_Member	GO Biological Processes	GO:0009108	coenzyme biosynthetic process	-4.13692	-2.15201	29/196	12499,13180,13807,14528,14873,15277,15937,16000,18041,18641,19013,54403,56490,60525,68087,68591,68738,69564,71707,72562,75735,103988,216739,223646,230027,236900,241113,270685,320717	Entpd5,Pcbd1,Eno2,Gch1,Gsto1,Hk2,Ier3,Igf1,Nfs1,Pfkl,Ppara,Slc4a4,Zbtb20,Acss2,Dcakd,Mocos,Acss1,Nmrk2,Ubiad1,Pcbd2,Pank1,Gck,Acsl6,Naprt,Coq3,Pdk3,Prkag3,Mthfd1l,Pptc7
12_Member	GO Biological Processes	GO:0009117	nucleotide metabolic process	-3.63822	-1.78334	61/560	11513,11636,11639,12122,12257,12499,12628,12862,12865,13178,13807,14198,15277,15937,16000,17436,18125,18573,18585,18605,18641,19013,20135,20425,20917,22169,50799,50873,54403,55936,55990,56490,60525,67725,67800,68087,68738,69564,71147,71207,75686,75735,76654,78038,103988,104158,104215,214254,216739,223646,230899,236900,238871,241113,266690,272428,331487,333433,382985,432530,665563	Adcy7,Ak1,Ak4,Bid,Tspo,Entpd5,Cfh,Cox6a2,Cox7a1,Dck,Eno2,Fhit,Hk2,Ier3,Igf1,Me1,Nos1,Pde1a,Pde9a,Enpp1,Pfkl,Ppara,Rrm2,Shmt1,Suclg2,Cmpk2,Slc25a13,Prkn,Slc4a4,Ctps2,Fmo2,Zbtb20,Acss2,Nudt13,Dgat2,Dcakd,Acss1,Nmrk2,Oxsm,Nudt4,Nudt16,Pank1,Upp2,Mccc2,Gck,Ces1d,Rhoq,Nudt15,Acsl6,Naprt,Nppa,Pdk3,Pde4d,Prkag3,Cyb5r4,Acsm5,Uprt,Gpd1l,Rrm2b,Adcy1,Mthfd2l
12_Member	GO Biological Processes	GO:0006753	nucleoside phosphate metabolic process	-3.4544	-1.66841	61/569	11513,11636,11639,12122,12257,12499,12628,12862,12865,13178,13807,14198,15277,15937,16000,17436,18125,18573,18585,18605,18641,19013,20135,20425,20917,22169,50799,50873,54403,55936,55990,56490,60525,67725,67800,68087,68738,69564,71147,71207,75686,75735,76654,78038,103988,104158,104215,214254,216739,223646,230899,236900,238871,241113,266690,272428,331487,333433,382985,432530,665563	Adcy7,Ak1,Ak4,Bid,Tspo,Entpd5,Cfh,Cox6a2,Cox7a1,Dck,Eno2,Fhit,Hk2,Ier3,Igf1,Me1,Nos1,Pde1a,Pde9a,Enpp1,Pfkl,Ppara,Rrm2,Shmt1,Suclg2,Cmpk2,Slc25a13,Prkn,Slc4a4,Ctps2,Fmo2,Zbtb20,Acss2,Nudt13,Dgat2,Dcakd,Acss1,Nmrk2,Oxsm,Nudt4,Nudt16,Pank1,Upp2,Mccc2,Gck,Ces1d,Rhoq,Nudt15,Acsl6,Naprt,Nppa,Pdk3,Pde4d,Prkag3,Cyb5r4,Acsm5,Uprt,Gpd1l,Rrm2b,Adcy1,Mthfd2l
12_Member	GO Biological Processes	GO:0055086	nucleobase-containing small molecule metabolic process	-3.44415	-1.66104	67/640	11513,11636,11639,12122,12257,12499,12628,12862,12865,13178,13807,14198,14584,15277,15937,16000,17436,18125,18573,18585,18605,18641,19013,20135,20425,20917,22169,22240,50799,50873,54403,55936,55990,56490,60525,67725,67800,68087,68738,69564,71147,71207,75686,75735,76654,78038,103988,104158,104215,104776,214133,214254,216739,223646,224794,230899,236900,238871,241113,266690,270685,272428,331487,3334…	Adcy7,Ak1,Ak4,Bid,Tspo,Entpd5,Cfh,Cox6a2,Cox7a1,Dck,Eno2,Fhit,Gfpt2,Hk2,Ier3,Igf1,Me1,Nos1,Pde1a,Pde9a,Enpp1,Pfkl,Ppara,Rrm2,Shmt1,Suclg2,Cmpk2,Dpysl3,Slc25a13,Prkn,Slc4a4,Ctps2,Fmo2,Zbtb20,Acss2,Nudt13,Dgat2,Dcakd,Acss1,Nmrk2,Oxsm,Nudt4,Nudt16,Pank1,Upp2,Mccc2,Gck,Ces1d,Rhoq,Aldh6a1,Tet2,Nudt15,Acsl6,Naprt,Enpp4,Nppa,Pdk3,Pde4d,Prkag3,Cyb5r4,Mthfd1l,Acsm5,Uprt,Gpd1l,Rrm2b,Adcy1,Mthfd2l
12_Member	GO Biological Processes	GO:0017144	drug metabolic process	-3.07521	-1.39416	73/733	11421,11423,11484,11522,11636,11639,11668,11988,12122,12156,12257,12499,12628,12759,12862,12865,13178,13180,13489,13807,14085,14187,14528,14778,15277,15932,15937,16000,18125,18605,18641,18784,19013,19219,19223,19378,19703,20425,20656,20917,21808,27973,50781,50799,50873,53791,54403,55990,56448,56490,58226,60525,65969,67096,67383,68738,69219,71776,72054,72562,74519,79235,103988,109731,209027,212503…	Ace,Ache,Aspa,Adh1,Ak1,Ak4,Aldh1a1,Slc7a2,Bid,Bmp2,Tspo,Entpd5,Cfh,Clu,Cox6a2,Cox7a1,Dck,Pcbd1,Drd2,Eno2,Fah,Akr1b8,Gch1,Gpx3,Hk2,Idua,Ier3,Igf1,Nos1,Enpp1,Pfkl,Pla2g5,Ppara,Ptger4,Ptgis,Aldh1a2,Renbp,Shmt1,Sod2,Suclg2,Tgfb2,Vkorc1,Dkk3,Slc25a13,Prkn,Tlr5,Slc4a4,Fmo2,Cyp2d22,Zbtb20,Cacna1h,Acss2,Cubn,Mmachc,Carnmt1,Acss1,Ddah1,Tha1,Cyp4f18,Pcbd2,Cyp2j9,Lrat,Gck,Maob,Pycr1,Paox,Nudt15,Mtr,Prkag3,A…
12_Member	GO Biological Processes	GO:0034404	nucleobase-containing small molecule biosynthetic process	-3.04523	-1.37429	24/175	11636,12499,13807,14198,15277,15937,16000,18573,18585,18605,18641,19013,54403,55936,56490,67725,71207,75686,76654,103988,214254,238871,241113,331487	Ak1,Entpd5,Eno2,Fhit,Hk2,Ier3,Igf1,Pde1a,Pde9a,Enpp1,Pfkl,Ppara,Slc4a4,Ctps2,Zbtb20,Nudt13,Nudt4,Nudt16,Upp2,Gck,Nudt15,Pde4d,Prkag3,Uprt
12_Member	GO Biological Processes	GO:0009166	nucleotide catabolic process	-2.88913	-1.27144	20/139	12499,13807,14198,15277,15937,16000,18573,18585,18641,19013,54403,56490,67725,71207,75686,76654,103988,214254,238871,241113	Entpd5,Eno2,Fhit,Hk2,Ier3,Igf1,Pde1a,Pde9a,Pfkl,Ppara,Slc4a4,Zbtb20,Nudt13,Nudt4,Nudt16,Upp2,Gck,Nudt15,Pde4d,Prkag3
12_Member	GO Biological Processes	GO:0046434	organophosphate catabolic process	-2.85548	-1.24654	27/212	12499,13807,14198,15277,15937,16000,18573,18585,18605,18606,18641,18783,19013,54403,56490,67725,71207,75686,76654,101490,103988,214254,238871,241113,242864,329502,333433	Entpd5,Eno2,Fhit,Hk2,Ier3,Igf1,Pde1a,Pde9a,Enpp1,Enpp2,Pfkl,Pla2g4a,Ppara,Slc4a4,Zbtb20,Nudt13,Nudt4,Nudt16,Upp2,Inpp5f,Gck,Nudt15,Pde4d,Prkag3,Napepld,Pla2g4e,Gpd1l
12_Member	GO Biological Processes	GO:0009165	nucleotide biosynthetic process	-2.85368	-1.2457	34/288	11513,11636,11639,12499,13807,15277,15937,16000,18125,18641,19013,20135,20425,22169,50799,50873,54403,55936,56490,60525,68087,68738,69564,75735,103988,216739,223646,230899,236900,241113,331487,382985,432530,665563	Adcy7,Ak1,Ak4,Entpd5,Eno2,Hk2,Ier3,Igf1,Nos1,Pfkl,Ppara,Rrm2,Shmt1,Cmpk2,Slc25a13,Prkn,Slc4a4,Ctps2,Zbtb20,Acss2,Dcakd,Acss1,Nmrk2,Pank1,Gck,Acsl6,Naprt,Nppa,Pdk3,Prkag3,Uprt,Rrm2b,Adcy1,Mthfd2l
12_Member	GO Biological Processes	GO:0090407	organophosphate biosynthetic process	-2.81561	-1.21901	53/508	11513,11517,11636,11639,12499,13807,14712,15277,15937,16000,18041,18125,18441,18563,18641,18784,19013,19091,20135,20425,22038,22169,28042,28169,50799,50873,52076,54403,55936,56490,56703,60525,68087,68591,68738,69564,75735,103988,110095,216739,218121,223646,226856,227399,230899,233575,236900,239827,241113,331487,382985,432530,665563	Adcy7,Adcyap1r1,Ak1,Ak4,Entpd5,Eno2,Gnpat,Hk2,Ier3,Igf1,Nfs1,Nos1,P2ry1,Pcx,Pfkl,Pla2g5,Ppara,Prkg1,Rrm2,Shmt1,Plscr1,Cmpk2,Selenoi,Agpat3,Slc25a13,Prkn,Tmem38b,Slc4a4,Ctps2,Zbtb20,Pigo,Acss2,Dcakd,Mocos,Acss1,Nmrk2,Pank1,Gck,Pygl,Acsl6,Mboat1,Naprt,Lpgat1,Ppip5k2,Nppa,Pgap2,Pdk3,Pigz,Prkag3,Uprt,Rrm2b,Adcy1,Mthfd2l
12_Member	GO Biological Processes	GO:1901292	nucleoside phosphate catabolic process	-2.81425	-1.21858	21/151	12499,13807,14198,15277,15937,16000,18573,18585,18605,18641,19013,54403,56490,67725,71207,75686,76654,103988,214254,238871,241113	Entpd5,Eno2,Fhit,Hk2,Ier3,Igf1,Pde1a,Pde9a,Enpp1,Pfkl,Ppara,Slc4a4,Zbtb20,Nudt13,Nudt4,Nudt16,Upp2,Gck,Nudt15,Pde4d,Prkag3
12_Member	GO Biological Processes	GO:1901293	nucleoside phosphate biosynthetic process	-2.70324	-1.1356	34/294	11513,11636,11639,12499,13807,15277,15937,16000,18125,18641,19013,20135,20425,22169,50799,50873,54403,55936,56490,60525,68087,68738,69564,75735,103988,216739,223646,230899,236900,241113,331487,382985,432530,665563	Adcy7,Ak1,Ak4,Entpd5,Eno2,Hk2,Ier3,Igf1,Nos1,Pfkl,Ppara,Rrm2,Shmt1,Cmpk2,Slc25a13,Prkn,Slc4a4,Ctps2,Zbtb20,Acss2,Dcakd,Acss1,Nmrk2,Pank1,Gck,Acsl6,Naprt,Nppa,Pdk3,Prkag3,Uprt,Rrm2b,Adcy1,Mthfd2l
12_Member	GO Biological Processes	GO:0072521	purine-containing compound metabolic process	-2.69105	-1.12604	51/491	11513,11636,11639,12122,12257,12499,12628,12862,12865,13807,14198,15277,15937,16000,18125,18573,18585,18605,18641,19013,20425,20917,26357,50799,50873,54403,56490,60525,67800,68087,68732,68738,71147,71207,75686,75735,78038,103988,104158,104215,214254,216739,224794,230899,236900,238871,241113,270685,272428,432530,665563	Adcy7,Ak1,Ak4,Bid,Tspo,Entpd5,Cfh,Cox6a2,Cox7a1,Eno2,Fhit,Hk2,Ier3,Igf1,Nos1,Pde1a,Pde9a,Enpp1,Pfkl,Ppara,Shmt1,Suclg2,Abcg2,Slc25a13,Prkn,Slc4a4,Zbtb20,Acss2,Dgat2,Dcakd,Carmil1,Acss1,Oxsm,Nudt4,Nudt16,Pank1,Mccc2,Gck,Ces1d,Rhoq,Nudt15,Acsl6,Enpp4,Nppa,Pdk3,Pde4d,Prkag3,Mthfd1l,Acsm5,Adcy1,Mthfd2l
12_Member	GO Biological Processes	GO:0006163	purine nucleotide metabolic process	-2.38996	-0.938415	46/448	11513,11636,11639,12122,12257,12499,12628,12862,12865,13807,14198,15277,15937,16000,18125,18573,18585,18605,18641,19013,20917,50799,50873,54403,56490,60525,67800,68087,68738,71147,71207,75686,75735,78038,103988,104158,104215,214254,216739,230899,236900,238871,241113,272428,432530,665563	Adcy7,Ak1,Ak4,Bid,Tspo,Entpd5,Cfh,Cox6a2,Cox7a1,Eno2,Fhit,Hk2,Ier3,Igf1,Nos1,Pde1a,Pde9a,Enpp1,Pfkl,Ppara,Suclg2,Slc25a13,Prkn,Slc4a4,Zbtb20,Acss2,Dgat2,Dcakd,Acss1,Oxsm,Nudt4,Nudt16,Pank1,Mccc2,Gck,Ces1d,Rhoq,Nudt15,Acsl6,Nppa,Pdk3,Pde4d,Prkag3,Acsm5,Adcy1,Mthfd2l
12_Member	GO Biological Processes	GO:0009259	ribonucleotide metabolic process	-2.21338	-0.827635	44/434	11513,11636,11639,12122,12257,12499,12628,12862,12865,13807,15277,15937,16000,18573,18585,18605,18641,19013,20917,50799,50873,54403,55936,56490,60525,67800,68087,68738,71147,71207,75686,75735,78038,103988,104158,104215,216739,230899,236900,238871,241113,272428,331487,432530	Adcy7,Ak1,Ak4,Bid,Tspo,Entpd5,Cfh,Cox6a2,Cox7a1,Eno2,Hk2,Ier3,Igf1,Pde1a,Pde9a,Enpp1,Pfkl,Ppara,Suclg2,Slc25a13,Prkn,Slc4a4,Ctps2,Zbtb20,Acss2,Dgat2,Dcakd,Acss1,Oxsm,Nudt4,Nudt16,Pank1,Mccc2,Gck,Ces1d,Rhoq,Acsl6,Nppa,Pdk3,Pde4d,Prkag3,Acsm5,Uprt,Adcy1
12_Member	GO Biological Processes	GO:0072522	purine-containing compound biosynthetic process	-2.2099	-0.824732	28/247	11513,11636,11639,12499,13807,15277,15937,16000,18125,18641,19013,20425,50799,50873,54403,56490,60525,68087,68738,75735,103988,216739,230899,236900,241113,270685,432530,665563	Adcy7,Ak1,Ak4,Entpd5,Eno2,Hk2,Ier3,Igf1,Nos1,Pfkl,Ppara,Shmt1,Slc25a13,Prkn,Slc4a4,Zbtb20,Acss2,Dcakd,Acss1,Pank1,Gck,Acsl6,Nppa,Pdk3,Prkag3,Mthfd1l,Adcy1,Mthfd2l
12_Member	GO Biological Processes	GO:0019693	ribose phosphate metabolic process	-2.12887	-0.77424	45/451	11513,11636,11639,12122,12257,12499,12628,12862,12865,13807,15277,15937,16000,18573,18585,18605,18641,19013,20917,50799,50873,54403,55936,56490,60525,67800,68087,68738,71147,71207,75686,75735,78038,103988,104158,104215,110095,216739,230899,236900,238871,241113,272428,331487,432530	Adcy7,Ak1,Ak4,Bid,Tspo,Entpd5,Cfh,Cox6a2,Cox7a1,Eno2,Hk2,Ier3,Igf1,Pde1a,Pde9a,Enpp1,Pfkl,Ppara,Suclg2,Slc25a13,Prkn,Slc4a4,Ctps2,Zbtb20,Acss2,Dgat2,Dcakd,Acss1,Oxsm,Nudt4,Nudt16,Pank1,Mccc2,Gck,Ces1d,Rhoq,Pygl,Acsl6,Nppa,Pdk3,Pde4d,Prkag3,Acsm5,Uprt,Adcy1
12_Member	GO Biological Processes	GO:0046390	ribose phosphate biosynthetic process	-2.10807	-0.76088	27/240	11513,11636,11639,12499,13807,15277,15937,16000,18641,19013,50799,50873,54403,55936,56490,60525,68087,68738,75735,103988,110095,216739,230899,236900,241113,331487,432530	Adcy7,Ak1,Ak4,Entpd5,Eno2,Hk2,Ier3,Igf1,Pfkl,Ppara,Slc25a13,Prkn,Slc4a4,Ctps2,Zbtb20,Acss2,Dcakd,Acss1,Pank1,Gck,Pygl,Acsl6,Nppa,Pdk3,Prkag3,Uprt,Adcy1
12_Member	GO Biological Processes	GO:0009260	ribonucleotide biosynthetic process	-2.00665	-0.702101	26/233	11513,11636,11639,12499,13807,15277,15937,16000,18641,19013,50799,50873,54403,55936,56490,60525,68087,68738,75735,103988,216739,230899,236900,241113,331487,432530	Adcy7,Ak1,Ak4,Entpd5,Eno2,Hk2,Ier3,Igf1,Pfkl,Ppara,Slc25a13,Prkn,Slc4a4,Ctps2,Zbtb20,Acss2,Dcakd,Acss1,Pank1,Gck,Acsl6,Nppa,Pdk3,Prkag3,Uprt,Adcy1
13_Summary	GO Biological Processes	GO:0006813	potassium ion transport	-6.67436	-4.074	40/243	11911,11928,12512,12892,13489,13616,14199,14825,16490,16492,16504,16508,16509,16519,18125,19091,19122,20512,20927,24012,52076,57138,57442,69847,74166,75607,76742,83704,84036,103988,105243,109676,226999,230899,236794,240595,240776,241528,317750,338370,11689,11733,13830,18174,20515,22160,54403,56398,57816,72961,76252,76257,105727,108058,140494,212933,333433,399548,100503085	Atf4,Atp1a1,Cd63,Cpox,Drd2,Edn3,Fhl1,Cxcl1,Kcna2,Kcna4,Kcnc3,Kcnd2,Kcne1,Kcnj3,Nos1,Prkg1,Prnp,Slc1a3,Abcc8,Rgs7,Tmem38b,Slc12a5,Kcne3,Wnk4,Tmem38a,Wnk2,Snx27,Slc12a9,Kcnn1,Gck,Slc9a3,Ank2,Slc9a2,Nppa,Slc9a6,Kcnv2,Kcnt2,Lrrc55,Slc24a5,Nalcn,Alox5,Ank1,Stom,Slc11a2,Slc20a1,Twist1,Slc4a4,Chp1,Tesc,Slc17a7,Atp6v0e2,Slc38a3,Slc38a1,Camk2d,Atp6v0a4,Pm20d1,Gpd1l,Scn4b,Klhl3
13_Member	GO Biological Processes	GO:0006813	potassium ion transport	-6.67436	-4.074	40/243	11911,11928,12512,12892,13489,13616,14199,14825,16490,16492,16504,16508,16509,16519,18125,19091,19122,20512,20927,24012,52076,57138,57442,69847,74166,75607,76742,83704,84036,103988,105243,109676,226999,230899,236794,240595,240776,241528,317750,338370	Atf4,Atp1a1,Cd63,Cpox,Drd2,Edn3,Fhl1,Cxcl1,Kcna2,Kcna4,Kcnc3,Kcnd2,Kcne1,Kcnj3,Nos1,Prkg1,Prnp,Slc1a3,Abcc8,Rgs7,Tmem38b,Slc12a5,Kcne3,Wnk4,Tmem38a,Wnk2,Snx27,Slc12a9,Kcnn1,Gck,Slc9a3,Ank2,Slc9a2,Nppa,Slc9a6,Kcnv2,Kcnt2,Lrrc55,Slc24a5,Nalcn
13_Member	GO Biological Processes	GO:0071804	cellular potassium ion transport	-5.94804	-3.511	33/194	11928,12512,13616,14199,16490,16492,16504,16508,16509,16519,19091,19122,20512,20927,24012,52076,57138,57442,69847,74166,75607,76742,83704,84036,105243,109676,226999,230899,236794,240595,240776,241528,338370	Atp1a1,Cd63,Edn3,Fhl1,Kcna2,Kcna4,Kcnc3,Kcnd2,Kcne1,Kcnj3,Prkg1,Prnp,Slc1a3,Abcc8,Rgs7,Tmem38b,Slc12a5,Kcne3,Wnk4,Tmem38a,Wnk2,Snx27,Slc12a9,Kcnn1,Slc9a3,Ank2,Slc9a2,Nppa,Slc9a6,Kcnv2,Kcnt2,Lrrc55,Nalcn
13_Member	GO Biological Processes	GO:0071805	potassium ion transmembrane transport	-5.94804	-3.511	33/194	11928,12512,13616,14199,16490,16492,16504,16508,16509,16519,19091,19122,20512,20927,24012,52076,57138,57442,69847,74166,75607,76742,83704,84036,105243,109676,226999,230899,236794,240595,240776,241528,338370	Atp1a1,Cd63,Edn3,Fhl1,Kcna2,Kcna4,Kcnc3,Kcnd2,Kcne1,Kcnj3,Prkg1,Prnp,Slc1a3,Abcc8,Rgs7,Tmem38b,Slc12a5,Kcne3,Wnk4,Tmem38a,Wnk2,Snx27,Slc12a9,Kcnn1,Slc9a3,Ank2,Slc9a2,Nppa,Slc9a6,Kcnv2,Kcnt2,Lrrc55,Nalcn
13_Member	GO Biological Processes	GO:0015672	monovalent inorganic cation transport	-5.45397	-3.13244	59/465	11689,11733,11911,11928,12512,12892,13489,13616,13830,14199,14825,16490,16492,16504,16508,16509,16519,18125,18174,19091,19122,20512,20515,20927,22160,24012,52076,54403,56398,57138,57442,57816,69847,72961,74166,75607,76252,76257,76742,83704,84036,103988,105243,105727,108058,109676,140494,212933,226999,230899,236794,240595,240776,241528,317750,333433,338370,399548,100503085	Alox5,Ank1,Atf4,Atp1a1,Cd63,Cpox,Drd2,Edn3,Stom,Fhl1,Cxcl1,Kcna2,Kcna4,Kcnc3,Kcnd2,Kcne1,Kcnj3,Nos1,Slc11a2,Prkg1,Prnp,Slc1a3,Slc20a1,Abcc8,Twist1,Rgs7,Tmem38b,Slc4a4,Chp1,Slc12a5,Kcne3,Tesc,Wnk4,Slc17a7,Tmem38a,Wnk2,Atp6v0e2,Slc38a3,Snx27,Slc12a9,Kcnn1,Gck,Slc9a3,Slc38a1,Camk2d,Ank2,Atp6v0a4,Pm20d1,Slc9a2,Nppa,Slc9a6,Kcnv2,Kcnt2,Lrrc55,Slc24a5,Gpd1l,Nalcn,Scn4b,Klhl3
13_Member	GO Biological Processes	GO:0043266	regulation of potassium ion transport	-4.15879	-2.16984	20/112	11911,12512,13489,13616,14199,14825,16509,18125,19091,19122,20927,24012,57442,69847,75607,76742,103988,109676,230899,241528	Atf4,Cd63,Drd2,Edn3,Fhl1,Cxcl1,Kcne1,Nos1,Prkg1,Prnp,Abcc8,Rgs7,Kcne3,Wnk4,Wnk2,Snx27,Gck,Ank2,Nppa,Lrrc55
13_Member	GO Biological Processes	GO:0043268	positive regulation of potassium ion transport	-3.78663	-1.89273	12/52	13616,14199,14825,16509,19091,20927,24012,69847,75607,109676,230899,241528	Edn3,Fhl1,Cxcl1,Kcne1,Prkg1,Abcc8,Rgs7,Wnk4,Wnk2,Ank2,Nppa,Lrrc55
13_Member	GO Biological Processes	GO:1901381	positive regulation of potassium ion transmembrane transport	-3.27518	-1.53058	10/43	13616,16509,19091,20927,24012,69847,75607,109676,230899,241528	Edn3,Kcne1,Prkg1,Abcc8,Rgs7,Wnk4,Wnk2,Ank2,Nppa,Lrrc55
13_Member	GO Biological Processes	GO:1901379	regulation of potassium ion transmembrane transport	-3.26776	-1.52578	15/84	12512,13616,14199,16509,19091,19122,20927,24012,57442,69847,75607,76742,109676,230899,241528	Cd63,Edn3,Fhl1,Kcne1,Prkg1,Prnp,Abcc8,Rgs7,Kcne3,Wnk4,Wnk2,Snx27,Ank2,Nppa,Lrrc55
13_Member	GO Biological Processes	GO:1901018	positive regulation of potassium ion transmembrane transporter activity	-2.05786	-0.729241	6/27	16509,19091,20927,109676,230899,241528	Kcne1,Prkg1,Abcc8,Ank2,Nppa,Lrrc55
14_Summary	GO Biological Processes	GO:0031589	cell-substrate adhesion	-6.50118	-3.95407	50/342	11600,11601,11815,11854,11856,12043,12053,12125,12305,12512,12571,12837,13640,13845,14114,14219,15117,16420,16780,17130,17242,18606,19108,19242,19272,20779,20971,21367,22174,22329,22330,50706,50918,53867,57373,64075,68169,68732,68813,76707,100952,107581,140709,208777,223272,231830,242409,268780,319922,329872,12161	Angpt1,Angpt2,Apod,Rhod,Arhgap6,Bcl2,Bcl6,Bcl2l11,Ddr1,Cd63,Cdk6,Col8a1,Efna5,Ephb3,Fbln1,Ccn2,Has2,Itgb6,Lamb3,Smad6,Mdk,Enpp2,Prkx,Ptn,Ptprk,Src,Sdc4,Cntn2,Tyro3,Vcam1,Vcl,Postn,Myadm,Col5a3,Akip1,Smoc1,Ndnf,Carmil1,Dock5,Clasp1,Emilin1,Col16a1,Col26a1,Sned1,Itgbl1,Micall2,Tmem8b,Egflam,Vwc2,Frem1,Bmp6
14_Member	GO Biological Processes	GO:0031589	cell-substrate adhesion	-6.50118	-3.95407	50/342	11600,11601,11815,11854,11856,12043,12053,12125,12305,12512,12571,12837,13640,13845,14114,14219,15117,16420,16780,17130,17242,18606,19108,19242,19272,20779,20971,21367,22174,22329,22330,50706,50918,53867,57373,64075,68169,68732,68813,76707,100952,107581,140709,208777,223272,231830,242409,268780,319922,329872	Angpt1,Angpt2,Apod,Rhod,Arhgap6,Bcl2,Bcl6,Bcl2l11,Ddr1,Cd63,Cdk6,Col8a1,Efna5,Ephb3,Fbln1,Ccn2,Has2,Itgb6,Lamb3,Smad6,Mdk,Enpp2,Prkx,Ptn,Ptprk,Src,Sdc4,Cntn2,Tyro3,Vcam1,Vcl,Postn,Myadm,Col5a3,Akip1,Smoc1,Ndnf,Carmil1,Dock5,Clasp1,Emilin1,Col16a1,Col26a1,Sned1,Itgbl1,Micall2,Tmem8b,Egflam,Vwc2,Frem1
14_Member	GO Biological Processes	GO:0010810	regulation of cell-substrate adhesion	-3.89879	-1.97417	30/212	11601,11815,11854,11856,12043,12053,12305,12571,12837,13640,14114,15117,17242,18606,19242,20779,20971,22330,50706,50918,64075,68169,68732,68813,76707,100952,107581,140709,268780,319922	Angpt2,Apod,Rhod,Arhgap6,Bcl2,Bcl6,Ddr1,Cdk6,Col8a1,Efna5,Fbln1,Has2,Mdk,Enpp2,Ptn,Src,Sdc4,Vcl,Postn,Myadm,Smoc1,Ndnf,Carmil1,Dock5,Clasp1,Emilin1,Col16a1,Col26a1,Egflam,Vwc2
14_Member	GO Biological Processes	GO:0007160	cell-matrix adhesion	-3.21948	-1.49418	28/211	11815,11854,11856,12043,12053,12125,12305,12512,12571,13640,14219,16420,18606,19272,20779,20971,21367,22329,22330,50706,53867,76707,100952,107581,208777,223272,242409,329872	Apod,Rhod,Arhgap6,Bcl2,Bcl6,Bcl2l11,Ddr1,Cd63,Cdk6,Efna5,Ccn2,Itgb6,Enpp2,Ptprk,Src,Sdc4,Cntn2,Vcam1,Vcl,Postn,Col5a3,Clasp1,Emilin1,Col16a1,Sned1,Itgbl1,Tmem8b,Frem1
14_Member	GO Biological Processes	GO:0010811	positive regulation of cell-substrate adhesion	-2.62253	-1.07957	18/126	12571,12837,14114,15117,17242,18606,19242,20971,50918,64075,68169,68732,68813,100952,107581,140709,268780,319922	Cdk6,Col8a1,Fbln1,Has2,Mdk,Enpp2,Ptn,Sdc4,Myadm,Smoc1,Ndnf,Carmil1,Dock5,Emilin1,Col16a1,Col26a1,Egflam,Vwc2
14_Member	GO Biological Processes	GO:1903391	regulation of adherens junction organization	-2.2526	-0.855774	11/67	11815,11854,11856,12161,13640,18606,20779,20971,22330,76707,107581	Apod,Rhod,Arhgap6,Bmp6,Efna5,Enpp2,Src,Sdc4,Vcl,Clasp1,Col16a1
14_Member	GO Biological Processes	GO:0051893	regulation of focal adhesion assembly	-2.14015	-0.78032	10/60	11815,11854,11856,13640,18606,20779,20971,22330,76707,107581	Apod,Rhod,Arhgap6,Efna5,Enpp2,Src,Sdc4,Vcl,Clasp1,Col16a1
14_Member	GO Biological Processes	GO:0090109	regulation of cell-substrate junction assembly	-2.14015	-0.78032	10/60	11815,11854,11856,13640,18606,20779,20971,22330,76707,107581	Apod,Rhod,Arhgap6,Efna5,Enpp2,Src,Sdc4,Vcl,Clasp1,Col16a1
14_Member	GO Biological Processes	GO:0007045	cell-substrate adherens junction assembly	-2.09008	-0.751243	12/80	11815,11854,11856,12043,13640,18606,19272,20779,20971,22330,76707,107581	Apod,Rhod,Arhgap6,Bcl2,Efna5,Enpp2,Ptprk,Src,Sdc4,Vcl,Clasp1,Col16a1
14_Member	GO Biological Processes	GO:0048041	focal adhesion assembly	-2.09008	-0.751243	12/80	11815,11854,11856,12043,13640,18606,19272,20779,20971,22330,76707,107581	Apod,Rhod,Arhgap6,Bcl2,Efna5,Enpp2,Ptprk,Src,Sdc4,Vcl,Clasp1,Col16a1
15_Summary	GO Biological Processes	GO:0051272	positive regulation of cellular component movement	-6.34277	-3.81205	74/595	11475,11600,11854,12043,12053,12156,12159,12877,13614,13616,13617,13645,13869,14114,14191,14632,14745,14828,15117,15200,15586,16000,16782,16803,17242,17250,17390,18208,18595,18606,18654,19219,19242,19713,20346,20347,20348,20351,20358,20360,20656,20682,20692,20779,21808,21828,22160,22402,22418,22419,22433,24064,50490,50706,50918,54357,54635,56876,57266,58226,68585,68732,68792,68813,71093,74488,760…	Acta2,Angpt1,Rhod,Bcl2,Bcl6,Bmp2,Bmp4,Cpeb1,Edn1,Edn3,Ednra,Egf,Erbb4,Fbln1,Fgr,Gli1,Lpar1,Hspa5,Has2,Hbegf,Hyal1,Igf1,Lamc2,Lbp,Mdk,Abcc1,Mmp2,Ntn1,Pdgfra,Enpp2,Pgf,Ptger4,Ptn,Ret,Sema3a,Sema3b,Sema3c,Sema4a,Sema6a,Sema6c,Sod2,Sox9,Sparc,Src,Tgfb2,Thbs4,Twist1,Ccn4,Wnt5a,Wnt5b,Xbp1,Spry2,Nox4,Postn,Myadm,Epb41l4b,Pdgfc,Nsmf,Cxcl14,Cacna1h,Rtn4,Carmil1,Srpx2,Dock5,Atoh8,Lrrc15,Dock8,Clasp1,Plvap,…
15_Member	GO Biological Processes	GO:0051272	positive regulation of cellular component movement	-6.34277	-3.81205	74/595	11475,11600,11854,12043,12053,12156,12159,12877,13614,13616,13617,13645,13869,14114,14191,14632,14745,14828,15117,15200,15586,16000,16782,16803,17242,17250,17390,18208,18595,18606,18654,19219,19242,19713,20346,20347,20348,20351,20358,20360,20656,20682,20692,20779,21808,21828,22160,22402,22418,22419,22433,24064,50490,50706,50918,54357,54635,56876,57266,58226,68585,68732,68792,68813,71093,74488,760…	Acta2,Angpt1,Rhod,Bcl2,Bcl6,Bmp2,Bmp4,Cpeb1,Edn1,Edn3,Ednra,Egf,Erbb4,Fbln1,Fgr,Gli1,Lpar1,Hspa5,Has2,Hbegf,Hyal1,Igf1,Lamc2,Lbp,Mdk,Abcc1,Mmp2,Ntn1,Pdgfra,Enpp2,Pgf,Ptger4,Ptn,Ret,Sema3a,Sema3b,Sema3c,Sema4a,Sema6a,Sema6c,Sod2,Sox9,Sparc,Src,Tgfb2,Thbs4,Twist1,Ccn4,Wnt5a,Wnt5b,Xbp1,Spry2,Nox4,Postn,Myadm,Epb41l4b,Pdgfc,Nsmf,Cxcl14,Cacna1h,Rtn4,Carmil1,Srpx2,Dock5,Atoh8,Lrrc15,Dock8,Clasp1,Plvap,…
15_Member	GO Biological Processes	GO:0030335	positive regulation of cell migration	-6.31675	-3.794	70/553	11475,11600,11854,12043,12156,12159,12877,13614,13616,13617,13645,13869,14114,14191,14632,14745,14828,15117,15200,15586,16000,16782,16803,17242,17250,17390,18595,18606,18654,19219,19242,19713,20346,20347,20348,20351,20358,20360,20656,20682,20692,20779,21808,21828,22402,22418,22419,22433,24064,50490,50706,50918,54357,54635,56876,57266,68585,68732,68792,68813,71093,74488,76088,76707,84094,107895,10…	Acta2,Angpt1,Rhod,Bcl2,Bmp2,Bmp4,Cpeb1,Edn1,Edn3,Ednra,Egf,Erbb4,Fbln1,Fgr,Gli1,Lpar1,Hspa5,Has2,Hbegf,Hyal1,Igf1,Lamc2,Lbp,Mdk,Abcc1,Mmp2,Pdgfra,Enpp2,Pgf,Ptger4,Ptn,Ret,Sema3a,Sema3b,Sema3c,Sema4a,Sema6a,Sema6c,Sod2,Sox9,Sparc,Src,Tgfb2,Thbs4,Ccn4,Wnt5a,Wnt5b,Xbp1,Spry2,Nox4,Postn,Myadm,Epb41l4b,Pdgfc,Nsmf,Cxcl14,Rtn4,Carmil1,Srpx2,Dock5,Atoh8,Lrrc15,Dock8,Clasp1,Plvap,Mgat5,Camk2d,Ripor2,Sh3rf…
15_Member	GO Biological Processes	GO:2000147	positive regulation of cell motility	-6.27075	-3.75583	72/576	11475,11600,11854,12043,12156,12159,12877,13614,13616,13617,13645,13869,14114,14191,14632,14745,14828,15117,15200,15586,16000,16782,16803,17242,17250,17390,18208,18595,18606,18654,19219,19242,19713,20346,20347,20348,20351,20358,20360,20656,20682,20692,20779,21808,21828,22160,22402,22418,22419,22433,24064,50490,50706,50918,54357,54635,56876,57266,68585,68732,68792,68813,71093,74488,76088,76707,840…	Acta2,Angpt1,Rhod,Bcl2,Bmp2,Bmp4,Cpeb1,Edn1,Edn3,Ednra,Egf,Erbb4,Fbln1,Fgr,Gli1,Lpar1,Hspa5,Has2,Hbegf,Hyal1,Igf1,Lamc2,Lbp,Mdk,Abcc1,Mmp2,Ntn1,Pdgfra,Enpp2,Pgf,Ptger4,Ptn,Ret,Sema3a,Sema3b,Sema3c,Sema4a,Sema6a,Sema6c,Sod2,Sox9,Sparc,Src,Tgfb2,Thbs4,Twist1,Ccn4,Wnt5a,Wnt5b,Xbp1,Spry2,Nox4,Postn,Myadm,Epb41l4b,Pdgfc,Nsmf,Cxcl14,Rtn4,Carmil1,Srpx2,Dock5,Atoh8,Lrrc15,Dock8,Clasp1,Plvap,Mgat5,Camk2d,…
15_Member	GO Biological Processes	GO:0040017	positive regulation of locomotion	-5.71744	-3.32939	73/607	11475,11600,11854,12043,12156,12159,12877,13614,13616,13617,13645,13869,14114,14191,14632,14745,14828,15117,15200,15586,16000,16782,16803,17242,17250,17390,18208,18563,18595,18606,18654,19219,19242,19713,20346,20347,20348,20351,20358,20360,20656,20682,20692,20779,21808,21828,22160,22402,22418,22419,22433,24064,50490,50706,50918,54357,54635,56876,57266,68585,68732,68792,68813,71093,74488,76088,767…	Acta2,Angpt1,Rhod,Bcl2,Bmp2,Bmp4,Cpeb1,Edn1,Edn3,Ednra,Egf,Erbb4,Fbln1,Fgr,Gli1,Lpar1,Hspa5,Has2,Hbegf,Hyal1,Igf1,Lamc2,Lbp,Mdk,Abcc1,Mmp2,Ntn1,Pcx,Pdgfra,Enpp2,Pgf,Ptger4,Ptn,Ret,Sema3a,Sema3b,Sema3c,Sema4a,Sema6a,Sema6c,Sod2,Sox9,Sparc,Src,Tgfb2,Thbs4,Twist1,Ccn4,Wnt5a,Wnt5b,Xbp1,Spry2,Nox4,Postn,Myadm,Epb41l4b,Pdgfc,Nsmf,Cxcl14,Rtn4,Carmil1,Srpx2,Dock5,Atoh8,Lrrc15,Dock8,Clasp1,Plvap,Mgat5,Cam…
15_Member	GO Biological Processes	GO:0001667	ameboidal-type cell migration	-2.76051	-1.17682	45/417	11475,11600,11601,11881,12159,12512,13179,13616,13655,13869,14089,15117,15200,15586,16000,18188,18606,18710,19108,19713,19876,20346,20347,20348,20351,20358,20360,20682,20692,20779,20971,21390,21808,21857,22160,22418,54357,68328,68585,68792,68813,71093,73230,76707,114886	Acta2,Angpt1,Angpt2,Arsb,Bmp4,Cd63,Dcn,Edn3,Egr3,Erbb4,Fap,Has2,Hbegf,Hyal1,Igf1,Nrtn,Enpp2,Pik3r3,Prkx,Ret,Robo1,Sema3a,Sema3b,Sema3c,Sema4a,Sema6a,Sema6c,Sox9,Sparc,Src,Sdc4,Tbxa2r,Tgfb2,Timp1,Twist1,Wnt5a,Epb41l4b,Rab13,Rtn4,Srpx2,Dock5,Atoh8,Bmper,Clasp1,Cygb
15_Member	GO Biological Processes	GO:0010631	epithelial cell migration	-2.33598	-0.900559	32/287	11600,11601,11881,12159,12512,13179,13655,14089,15117,15200,15586,16000,18606,18710,19108,19876,20346,20351,20682,20692,20779,21390,21808,22418,54357,68328,68585,68792,68813,71093,73230,76707	Angpt1,Angpt2,Arsb,Bmp4,Cd63,Dcn,Egr3,Fap,Has2,Hbegf,Hyal1,Igf1,Enpp2,Pik3r3,Prkx,Robo1,Sema3a,Sema4a,Sox9,Sparc,Src,Tbxa2r,Tgfb2,Wnt5a,Epb41l4b,Rab13,Rtn4,Srpx2,Dock5,Atoh8,Bmper,Clasp1
15_Member	GO Biological Processes	GO:0090132	epithelium migration	-2.29115	-0.872526	32/289	11600,11601,11881,12159,12512,13179,13655,14089,15117,15200,15586,16000,18606,18710,19108,19876,20346,20351,20682,20692,20779,21390,21808,22418,54357,68328,68585,68792,68813,71093,73230,76707	Angpt1,Angpt2,Arsb,Bmp4,Cd63,Dcn,Egr3,Fap,Has2,Hbegf,Hyal1,Igf1,Enpp2,Pik3r3,Prkx,Robo1,Sema3a,Sema4a,Sox9,Sparc,Src,Tbxa2r,Tgfb2,Wnt5a,Epb41l4b,Rab13,Rtn4,Srpx2,Dock5,Atoh8,Bmper,Clasp1
15_Member	GO Biological Processes	GO:0090130	tissue migration	-2.24705	-0.852574	32/291	11600,11601,11881,12159,12512,13179,13655,14089,15117,15200,15586,16000,18606,18710,19108,19876,20346,20351,20682,20692,20779,21390,21808,22418,54357,68328,68585,68792,68813,71093,73230,76707	Angpt1,Angpt2,Arsb,Bmp4,Cd63,Dcn,Egr3,Fap,Has2,Hbegf,Hyal1,Igf1,Enpp2,Pik3r3,Prkx,Robo1,Sema3a,Sema4a,Sox9,Sparc,Src,Tbxa2r,Tgfb2,Wnt5a,Epb41l4b,Rab13,Rtn4,Srpx2,Dock5,Atoh8,Bmper,Clasp1
15_Member	GO Biological Processes	GO:0010632	regulation of epithelial cell migration	-2.05296	-0.725856	26/231	11600,11601,11881,12159,12512,13179,15117,15200,15586,16000,18606,20346,20351,20682,20692,20779,21390,21808,22418,54357,68585,68792,68813,71093,73230,76707	Angpt1,Angpt2,Arsb,Bmp4,Cd63,Dcn,Has2,Hbegf,Hyal1,Igf1,Enpp2,Sema3a,Sema4a,Sox9,Sparc,Src,Tbxa2r,Tgfb2,Wnt5a,Epb41l4b,Rtn4,Srpx2,Dock5,Atoh8,Bmper,Clasp1
16_Summary	GO Biological Processes	GO:0048858	cell projection morphogenesis	-6.218	-3.71076	84/709	11423,12043,12286,12305,12323,12399,12552,12759,13489,13544,13640,13654,13800,13845,13866,14365,14633,15529,16560,16773,16782,16975,17181,17242,17754,17760,17967,18174,18208,18606,18612,19242,19713,19876,20346,20347,20348,20351,20358,20360,20616,20779,21367,21808,21828,22215,22223,22330,22359,22418,22439,23969,50706,50873,53972,56177,56876,59036,65079,65086,66515,67220,67453,68585,81904,81907,938…	Ache,Bcl2,Cacna1a,Ddr1,Camk2b,Runx3,Cdh11,Clu,Drd2,Dvl3,Efna5,Egr2,Enah,Ephb3,Erbb2,Fzd3,Gli2,Sdc2,Kif1a,Lama2,Lamc2,Lrp8,Matn2,Mdk,Map1a,Map6,Ncam1,Slc11a2,Ntn1,Enpp2,Etv4,Ptn,Ret,Robo1,Sema3a,Sema3b,Sema3c,Sema4a,Sema6a,Sema6c,Snap91,Src,Cntn2,Tgfb2,Thbs4,Ube3a,Uchl1,Vcl,Vldlr,Wnt5a,Xk,Pacsin1,Postn,Prkn,Ngef,Olfm1,Nsmf,Dact1,Rtn4r,Lpar3,Cul7,Plekho1,Slc25a46,Rtn4,Cacng7,Tmem108,Vangl2,Celsr3,N…
16_Member	GO Biological Processes	GO:0048858	cell projection morphogenesis	-6.218	-3.71076	84/709	11423,12043,12286,12305,12323,12399,12552,12759,13489,13544,13640,13654,13800,13845,13866,14365,14633,15529,16560,16773,16782,16975,17181,17242,17754,17760,17967,18174,18208,18606,18612,19242,19713,19876,20346,20347,20348,20351,20358,20360,20616,20779,21367,21808,21828,22215,22223,22330,22359,22418,22439,23969,50706,50873,53972,56177,56876,59036,65079,65086,66515,67220,67453,68585,81904,81907,938…	Ache,Bcl2,Cacna1a,Ddr1,Camk2b,Runx3,Cdh11,Clu,Drd2,Dvl3,Efna5,Egr2,Enah,Ephb3,Erbb2,Fzd3,Gli2,Sdc2,Kif1a,Lama2,Lamc2,Lrp8,Matn2,Mdk,Map1a,Map6,Ncam1,Slc11a2,Ntn1,Enpp2,Etv4,Ptn,Ret,Robo1,Sema3a,Sema3b,Sema3c,Sema4a,Sema6a,Sema6c,Snap91,Src,Cntn2,Tgfb2,Thbs4,Ube3a,Uchl1,Vcl,Vldlr,Wnt5a,Xk,Pacsin1,Postn,Prkn,Ngef,Olfm1,Nsmf,Dact1,Rtn4r,Lpar3,Cul7,Plekho1,Slc25a46,Rtn4,Cacng7,Tmem108,Vangl2,Celsr3,N…
16_Member	GO Biological Processes	GO:0120039	plasma membrane bounded cell projection morphogenesis	-6.06367	-3.58588	83/704	11423,12043,12286,12305,12323,12399,12552,12759,13489,13544,13640,13654,13800,13845,13866,14365,14633,15529,16560,16773,16782,16975,17181,17754,17760,17967,18174,18208,18606,18612,19242,19713,19876,20346,20347,20348,20351,20358,20360,20616,20779,21367,21808,21828,22215,22223,22330,22359,22418,22439,23969,50706,50873,53972,56177,56876,59036,65079,65086,66515,67220,67453,68585,81904,81907,93840,107…	Ache,Bcl2,Cacna1a,Ddr1,Camk2b,Runx3,Cdh11,Clu,Drd2,Dvl3,Efna5,Egr2,Enah,Ephb3,Erbb2,Fzd3,Gli2,Sdc2,Kif1a,Lama2,Lamc2,Lrp8,Matn2,Map1a,Map6,Ncam1,Slc11a2,Ntn1,Enpp2,Etv4,Ptn,Ret,Robo1,Sema3a,Sema3b,Sema3c,Sema4a,Sema6a,Sema6c,Snap91,Src,Cntn2,Tgfb2,Thbs4,Ube3a,Uchl1,Vcl,Vldlr,Wnt5a,Xk,Pacsin1,Postn,Prkn,Ngef,Olfm1,Nsmf,Dact1,Rtn4r,Lpar3,Cul7,Plekho1,Slc25a46,Rtn4,Cacng7,Tmem108,Vangl2,Celsr3,Nrg1,…
16_Member	GO Biological Processes	GO:0061564	axon development	-5.69185	-3.31522	65/521	11423,12043,12286,12305,12367,12399,12552,13489,13640,13654,13800,13845,13866,14365,14633,16773,16782,17181,17390,17754,17760,17967,18208,18612,19242,19713,19716,19876,20346,20347,20348,20351,20358,20360,20616,21367,21808,22223,22330,22418,22439,56177,65079,65086,67453,68585,93840,101490,107934,211323,216344,223255,225743,236794,238505,240057,244058,245537,246048,268780,319476,320027,382253,39955…	Ache,Bcl2,Cacna1a,Ddr1,Casp3,Runx3,Cdh11,Drd2,Efna5,Egr2,Enah,Ephb3,Erbb2,Fzd3,Gli2,Lama2,Lamc2,Matn2,Mmp2,Map1a,Map6,Ncam1,Ntn1,Etv4,Ptn,Ret,Bex1,Robo1,Sema3a,Sema3b,Sema3c,Sema4a,Sema6a,Sema6c,Snap91,Cntn2,Tgfb2,Uchl1,Vcl,Wnt5a,Xk,Olfm1,Rtn4r,Lpar3,Slc25a46,Rtn4,Vangl2,Inpp5f,Celsr3,Nrg1,Rab21,Stk24,Rnf165,Slc9a6,Mtr,Syngap1,Rgma,Nlgn3,Chodl,Egflam,Lrtm1,Fstl4,Cdkl5,Flrt2,Adcy1
16_Member	GO Biological Processes	GO:0032990	cell part morphogenesis	-5.65376	-3.28827	84/732	11423,12043,12286,12305,12323,12399,12552,12759,13489,13544,13640,13654,13800,13845,13866,14365,14633,15529,16560,16773,16782,16975,17181,17242,17754,17760,17967,18174,18208,18606,18612,19242,19713,19876,20346,20347,20348,20351,20358,20360,20616,20779,21367,21808,21828,22215,22223,22330,22359,22418,22439,23969,50706,50873,53972,56177,56876,59036,65079,65086,66515,67220,67453,68585,81904,81907,938…	Ache,Bcl2,Cacna1a,Ddr1,Camk2b,Runx3,Cdh11,Clu,Drd2,Dvl3,Efna5,Egr2,Enah,Ephb3,Erbb2,Fzd3,Gli2,Sdc2,Kif1a,Lama2,Lamc2,Lrp8,Matn2,Mdk,Map1a,Map6,Ncam1,Slc11a2,Ntn1,Enpp2,Etv4,Ptn,Ret,Robo1,Sema3a,Sema3b,Sema3c,Sema4a,Sema6a,Sema6c,Snap91,Src,Cntn2,Tgfb2,Thbs4,Ube3a,Uchl1,Vcl,Vldlr,Wnt5a,Xk,Pacsin1,Postn,Prkn,Ngef,Olfm1,Nsmf,Dact1,Rtn4r,Lpar3,Cul7,Plekho1,Slc25a46,Rtn4,Cacng7,Tmem108,Vangl2,Celsr3,N…
16_Member	GO Biological Processes	GO:0048812	neuron projection morphogenesis	-5.58286	-3.22283	80/690	11423,12043,12286,12305,12323,12399,12552,12759,13489,13544,13640,13654,13800,13845,13866,14365,14633,15529,16560,16773,16782,16975,17181,17754,17760,17967,18174,18208,18612,19242,19713,19876,20346,20347,20348,20351,20358,20360,20616,21367,21808,21828,22215,22223,22330,22359,22418,22439,23969,50706,50873,53972,56177,56876,59036,65079,65086,66515,67453,68585,81904,81907,93840,107934,211323,214230,…	Ache,Bcl2,Cacna1a,Ddr1,Camk2b,Runx3,Cdh11,Clu,Drd2,Dvl3,Efna5,Egr2,Enah,Ephb3,Erbb2,Fzd3,Gli2,Sdc2,Kif1a,Lama2,Lamc2,Lrp8,Matn2,Map1a,Map6,Ncam1,Slc11a2,Ntn1,Etv4,Ptn,Ret,Robo1,Sema3a,Sema3b,Sema3c,Sema4a,Sema6a,Sema6c,Snap91,Cntn2,Tgfb2,Thbs4,Ube3a,Uchl1,Vcl,Vldlr,Wnt5a,Xk,Pacsin1,Postn,Prkn,Ngef,Olfm1,Nsmf,Dact1,Rtn4r,Lpar3,Cul7,Slc25a46,Rtn4,Cacng7,Tmem108,Vangl2,Celsr3,Nrg1,Pak6,Rab21,Rnf165,…
16_Member	GO Biological Processes	GO:0051962	positive regulation of nervous system development	-5.44714	-3.13244	77/662	11421,11423,11484,11881,12043,12053,12156,12159,12161,12257,12323,12877,13489,13544,13555,13640,13645,13660,13845,14365,14632,14633,14745,14828,16000,16373,16570,16975,17242,17380,17760,18208,18606,18759,19242,19713,19716,19876,20346,20351,20358,20616,21983,22240,22359,22418,23965,23969,26563,50873,56876,65086,66515,68169,68585,68792,81904,114606,208922,211323,216233,216344,216739,223255,225908,2…	Ace,Ache,Aspa,Arsb,Bcl2,Bcl6,Bmp2,Bmp4,Bmp6,Tspo,Camk2b,Cpeb1,Drd2,Dvl3,E2f1,Efna5,Egf,Ehd1,Ephb3,Fzd3,Gli1,Gli2,Lpar1,Hspa5,Igf1,Irx3,Kif3c,Lrp8,Mdk,Mme,Map6,Ntn1,Enpp2,Prkci,Ptn,Ret,Bex1,Robo1,Sema3a,Sema4a,Sema6a,Snap91,Tpbg,Dpysl3,Vldlr,Wnt5a,Tenm3,Pacsin1,Ror1,Prkn,Nsmf,Lpar3,Cul7,Ndnf,Rtn4,Srpx2,Cacng7,Tle6,Cpeb3,Nrg1,Socs2,Rab21,Acsl6,Stk24,Myrf,Gdf6,Shank1,Rgma,Nlgn3,Chodl,Tox,Lrtm1,Vwc2,…
16_Member	GO Biological Processes	GO:0022604	regulation of cell morphogenesis	-5.19665	-2.93364	65/539	11423,11854,12286,12323,13544,13640,13845,14114,14191,14745,15117,15529,16560,16975,17242,17760,18208,18441,18606,19242,19713,19876,20196,20346,20347,20348,20351,20358,20360,20616,20692,20779,21367,22215,22350,22418,22439,50706,50873,50918,53972,56177,56876,65079,65086,66515,67220,68010,68585,68732,68813,74202,76850,81904,104215,211323,216344,224014,240057,244058,245537,246048,320027,382253,677884	Ache,Rhod,Cacna1a,Camk2b,Dvl3,Efna5,Ephb3,Fbln1,Fgr,Lpar1,Has2,Sdc2,Kif1a,Lrp8,Mdk,Map6,Ntn1,P2ry1,Enpp2,Ptn,Ret,Robo1,S100a13,Sema3a,Sema3b,Sema3c,Sema4a,Sema6a,Sema6c,Snap91,Sparc,Src,Cntn2,Ube3a,Ezr,Wnt5a,Xk,Postn,Prkn,Myadm,Ngef,Olfm1,Nsmf,Rtn4r,Lpar3,Cul7,Plekho1,Bambi,Rtn4,Carmil1,Dock5,Fblim1,Ago4,Cacng7,Rhoq,Nrg1,Rab21,Fgd4,Syngap1,Rgma,Nlgn3,Chodl,Fstl4,Cdkl5,Pakap
16_Member	GO Biological Processes	GO:0048667	cell morphogenesis involved in neuron differentiation	-5.09448	-2.86476	74/643	11423,12043,12286,12323,12399,12552,13489,13640,13654,13800,13845,13866,14365,14633,15529,16560,16773,16782,16975,17181,17754,17760,17967,18174,18208,18612,19242,19713,19876,20346,20347,20348,20351,20358,20360,20512,20616,21367,21808,22215,22223,22330,22359,22418,22439,53972,56177,56876,59036,65079,65086,66515,67453,68585,73750,93840,107934,193385,211323,216344,224796,225743,236794,240057,243961,…	Ache,Bcl2,Cacna1a,Camk2b,Runx3,Cdh11,Drd2,Efna5,Egr2,Enah,Ephb3,Erbb2,Fzd3,Gli2,Sdc2,Kif1a,Lama2,Lamc2,Lrp8,Matn2,Map1a,Map6,Ncam1,Slc11a2,Ntn1,Etv4,Ptn,Ret,Robo1,Sema3a,Sema3b,Sema3c,Sema4a,Sema6a,Sema6c,Slc1a3,Snap91,Cntn2,Tgfb2,Ube3a,Uchl1,Vcl,Vldlr,Wnt5a,Xk,Ngef,Olfm1,Nsmf,Dact1,Rtn4r,Lpar3,Cul7,Slc25a46,Rtn4,Whrn,Vangl2,Celsr3,Ripor2,Nrg1,Rab21,Clic5,Rnf165,Slc9a6,Syngap1,Shank1,Rgma,Nlgn3,C…
16_Member	GO Biological Processes	GO:0010720	positive regulation of cell development	-4.94539	-2.77422	76/672	11421,11423,11484,11881,12043,12053,12156,12159,12161,12257,12323,12877,13489,13544,13555,13614,13640,13660,14365,14633,14745,14828,15117,16000,16373,16570,16975,17242,17380,17760,18208,18606,18671,18759,19242,19713,19716,19876,20346,20348,20358,20616,22240,22359,22402,22418,23965,23969,26563,50873,50918,56876,65086,66515,68169,68585,68732,68813,81904,114606,208922,211323,213435,216233,216344,216…	Ace,Ache,Aspa,Arsb,Bcl2,Bcl6,Bmp2,Bmp4,Bmp6,Tspo,Camk2b,Cpeb1,Drd2,Dvl3,E2f1,Edn1,Efna5,Ehd1,Fzd3,Gli2,Lpar1,Hspa5,Has2,Igf1,Irx3,Kif3c,Lrp8,Mdk,Mme,Map6,Ntn1,Enpp2,Abcb1a,Prkci,Ptn,Ret,Bex1,Robo1,Sema3a,Sema3c,Sema6a,Snap91,Dpysl3,Vldlr,Ccn4,Wnt5a,Tenm3,Pacsin1,Ror1,Prkn,Myadm,Nsmf,Lpar3,Cul7,Ndnf,Rtn4,Carmil1,Dock5,Cacng7,Tle6,Cpeb3,Nrg1,Mylk3,Socs2,Rab21,Acsl6,Stk24,Gdf6,Shank1,Rgma,Nlgn3,Chod…
16_Member	GO Biological Processes	GO:0010769	regulation of cell morphogenesis involved in differentiation	-4.84256	-2.69672	46/348	11423,12286,12323,13640,13845,14114,15117,15529,16560,16975,17242,17760,18208,18606,19713,19876,20346,20347,20348,20351,20358,20360,20616,21367,22215,22418,22439,50706,50918,53972,56177,56876,65079,65086,66515,68585,68732,68813,211323,216344,240057,244058,245537,246048,320027,382253	Ache,Cacna1a,Camk2b,Efna5,Ephb3,Fbln1,Has2,Sdc2,Kif1a,Lrp8,Mdk,Map6,Ntn1,Enpp2,Ret,Robo1,Sema3a,Sema3b,Sema3c,Sema4a,Sema6a,Sema6c,Snap91,Cntn2,Ube3a,Wnt5a,Xk,Postn,Myadm,Ngef,Olfm1,Nsmf,Rtn4r,Lpar3,Cul7,Rtn4,Carmil1,Dock5,Nrg1,Rab21,Syngap1,Rgma,Nlgn3,Chodl,Fstl4,Cdkl5
16_Member	GO Biological Processes	GO:0031344	regulation of cell projection organization	-4.49879	-2.43707	85/797	11423,11881,12159,12286,12323,12877,13544,13640,13660,13845,14745,14828,15529,16560,16570,16975,17242,17760,18208,18606,18759,19122,19242,19713,19876,19888,20346,20347,20348,20351,20358,20360,20616,20779,21367,22215,22240,22350,22359,22418,22439,23965,23969,24064,26556,26563,50873,53972,54670,56177,56876,57784,65079,65086,66515,68169,68585,68732,72088,81904,101490,104215,170728,193385,208922,2113…	Ache,Arsb,Bmp4,Cacna1a,Camk2b,Cpeb1,Dvl3,Efna5,Ehd1,Ephb3,Lpar1,Hspa5,Sdc2,Kif1a,Kif3c,Lrp8,Mdk,Map6,Ntn1,Enpp2,Prkci,Prnp,Ptn,Ret,Robo1,Rp1,Sema3a,Sema3b,Sema3c,Sema4a,Sema6a,Sema6c,Snap91,Src,Cntn2,Ube3a,Dpysl3,Ezr,Vldlr,Wnt5a,Xk,Tenm3,Pacsin1,Spry2,Homer1,Ror1,Prkn,Ngef,Atp8b1,Olfm1,Nsmf,Bin3,Rtn4r,Lpar3,Cul7,Ndnf,Rtn4,Carmil1,Ush1c,Cacng7,Inpp5f,Rhoq,Rtn4ip1,Ripor2,Cpeb3,Nrg1,Dync2li1,Rab21,A…
16_Member	GO Biological Processes	GO:0050769	positive regulation of neurogenesis	-4.4864	-2.4275	67/590	11421,11423,11484,11881,12043,12053,12156,12159,12161,12257,12323,12877,13489,13544,13555,13640,13660,14365,14633,14745,14828,16000,16373,16570,16975,17242,17380,17760,18208,18606,18759,19242,19713,19716,19876,20346,20358,20616,22240,22359,22418,23965,23969,26563,50873,56876,65086,66515,68169,68585,81904,114606,208922,211323,216233,216344,216739,223255,242316,243961,244058,245537,246048,252838,31…	Ace,Ache,Aspa,Arsb,Bcl2,Bcl6,Bmp2,Bmp4,Bmp6,Tspo,Camk2b,Cpeb1,Drd2,Dvl3,E2f1,Efna5,Ehd1,Fzd3,Gli2,Lpar1,Hspa5,Igf1,Irx3,Kif3c,Lrp8,Mdk,Mme,Map6,Ntn1,Enpp2,Prkci,Ptn,Ret,Bex1,Robo1,Sema3a,Sema6a,Snap91,Dpysl3,Vldlr,Wnt5a,Tenm3,Pacsin1,Ror1,Prkn,Nsmf,Lpar3,Cul7,Ndnf,Rtn4,Cacng7,Tle6,Cpeb3,Nrg1,Socs2,Rab21,Acsl6,Stk24,Gdf6,Shank1,Rgma,Nlgn3,Chodl,Tox,Vwc2,Trim67,Cdkl5
16_Member	GO Biological Processes	GO:0120035	regulation of plasma membrane bounded cell projection organization	-4.44522	-2.40482	84/788	11423,11881,12159,12286,12323,12877,13544,13640,13660,13845,14745,14828,15529,16560,16570,16975,17242,17760,18208,18606,18759,19122,19242,19713,19876,19888,20346,20347,20348,20351,20358,20360,20616,20779,21367,22215,22240,22350,22359,22418,22439,23965,23969,26556,26563,50873,53972,54670,56177,56876,57784,65079,65086,66515,68169,68585,68732,72088,81904,101490,104215,170728,193385,208922,211323,213…	Ache,Arsb,Bmp4,Cacna1a,Camk2b,Cpeb1,Dvl3,Efna5,Ehd1,Ephb3,Lpar1,Hspa5,Sdc2,Kif1a,Kif3c,Lrp8,Mdk,Map6,Ntn1,Enpp2,Prkci,Prnp,Ptn,Ret,Robo1,Rp1,Sema3a,Sema3b,Sema3c,Sema4a,Sema6a,Sema6c,Snap91,Src,Cntn2,Ube3a,Dpysl3,Ezr,Vldlr,Wnt5a,Xk,Tenm3,Pacsin1,Homer1,Ror1,Prkn,Ngef,Atp8b1,Olfm1,Nsmf,Bin3,Rtn4r,Lpar3,Cul7,Ndnf,Rtn4,Carmil1,Ush1c,Cacng7,Inpp5f,Rhoq,Rtn4ip1,Ripor2,Cpeb3,Nrg1,Dync2li1,Rab21,Acsl6,S…
16_Member	GO Biological Processes	GO:0007409	axonogenesis	-4.44215	-2.40434	57/480	11423,12043,12286,12399,12552,13489,13640,13654,13800,13845,13866,14365,14633,16773,16782,17181,17754,17760,17967,18208,18612,19713,19876,20346,20347,20348,20351,20358,20360,20616,21367,21808,22223,22330,22418,22439,56177,65079,65086,67453,68585,93840,107934,211323,216344,225743,236794,240057,244058,245537,246048,268780,319476,320027,382253,399558,432530	Ache,Bcl2,Cacna1a,Runx3,Cdh11,Drd2,Efna5,Egr2,Enah,Ephb3,Erbb2,Fzd3,Gli2,Lama2,Lamc2,Matn2,Map1a,Map6,Ncam1,Ntn1,Etv4,Ret,Robo1,Sema3a,Sema3b,Sema3c,Sema4a,Sema6a,Sema6c,Snap91,Cntn2,Tgfb2,Uchl1,Vcl,Wnt5a,Xk,Olfm1,Rtn4r,Lpar3,Slc25a46,Rtn4,Vangl2,Celsr3,Nrg1,Rab21,Rnf165,Slc9a6,Syngap1,Rgma,Nlgn3,Chodl,Egflam,Lrtm1,Fstl4,Cdkl5,Flrt2,Adcy1
16_Member	GO Biological Processes	GO:0010975	regulation of neuron projection development	-3.93852	-1.99347	67/615	11423,11881,12159,12286,12323,12877,13544,13640,13660,13845,14745,14828,15529,16560,16570,16975,17242,17760,18208,18759,19242,19713,19876,20346,20347,20348,20351,20358,20360,20616,21367,22215,22240,22359,22418,22439,23965,23969,26563,50873,53972,56177,56876,65079,65086,66515,68169,68585,81904,101490,170728,208922,211323,216344,216739,223255,240057,243961,244058,245537,246048,252838,270120,320027,…	Ache,Arsb,Bmp4,Cacna1a,Camk2b,Cpeb1,Dvl3,Efna5,Ehd1,Ephb3,Lpar1,Hspa5,Sdc2,Kif1a,Kif3c,Lrp8,Mdk,Map6,Ntn1,Prkci,Ptn,Ret,Robo1,Sema3a,Sema3b,Sema3c,Sema4a,Sema6a,Sema6c,Snap91,Cntn2,Ube3a,Dpysl3,Vldlr,Wnt5a,Xk,Tenm3,Pacsin1,Ror1,Prkn,Ngef,Olfm1,Nsmf,Rtn4r,Lpar3,Cul7,Ndnf,Rtn4,Cacng7,Inpp5f,Rtn4ip1,Cpeb3,Nrg1,Rab21,Acsl6,Stk24,Syngap1,Shank1,Rgma,Nlgn3,Chodl,Tox,Fat3,Fstl4,Trim67,Rap1gap2,Cdkl5
16_Member	GO Biological Processes	GO:0045666	positive regulation of neuron differentiation	-3.81681	-1.91353	54/472	11423,11881,12043,12053,12156,12159,12161,12323,12877,13544,13640,13660,14633,14745,14828,16373,16570,16975,17242,17760,18208,18759,19242,19713,19876,20616,22240,22359,22418,23965,23969,26563,50873,65086,66515,68169,68585,81904,114606,208922,211323,216233,216344,216739,223255,242316,243961,244058,245537,246048,252838,319922,330863,382253	Ache,Arsb,Bcl2,Bcl6,Bmp2,Bmp4,Bmp6,Camk2b,Cpeb1,Dvl3,Efna5,Ehd1,Gli2,Lpar1,Hspa5,Irx3,Kif3c,Lrp8,Mdk,Map6,Ntn1,Prkci,Ptn,Ret,Robo1,Snap91,Dpysl3,Vldlr,Wnt5a,Tenm3,Pacsin1,Ror1,Prkn,Lpar3,Cul7,Ndnf,Rtn4,Cacng7,Tle6,Cpeb3,Nrg1,Socs2,Rab21,Acsl6,Stk24,Gdf6,Shank1,Rgma,Nlgn3,Chodl,Tox,Vwc2,Trim67,Cdkl5
16_Member	GO Biological Processes	GO:0016358	dendrite development	-3.8008	-1.9013	39/308	11423,12286,12323,13845,14745,15529,16560,16782,16975,17181,17754,17760,18174,18208,19091,19242,19876,20346,22215,22359,23969,53972,56876,57138,59036,66515,67453,170728,208922,211323,216344,236794,240057,243961,245537,268780,270120,320027,382253	Ache,Cacna1a,Camk2b,Ephb3,Lpar1,Sdc2,Kif1a,Lamc2,Lrp8,Matn2,Map1a,Map6,Slc11a2,Ntn1,Prkg1,Ptn,Robo1,Sema3a,Ube3a,Vldlr,Pacsin1,Ngef,Nsmf,Slc12a5,Dact1,Cul7,Slc25a46,Rtn4ip1,Cpeb3,Nrg1,Rab21,Slc9a6,Syngap1,Shank1,Nlgn3,Egflam,Fat3,Fstl4,Cdkl5
16_Member	GO Biological Processes	GO:0045664	regulation of neuron differentiation	-3.58792	-1.75616	80/787	11423,11881,12043,12053,12156,12159,12161,12286,12323,12877,13544,13640,13660,13845,14633,14745,14828,15529,16373,16560,16570,16975,17242,17760,18208,18759,19242,19713,19716,19876,20346,20347,20348,20351,20358,20360,20616,20682,21367,21834,22215,22240,22359,22418,22439,23965,23969,26563,50873,53972,56177,56876,65079,65086,66515,68169,68585,81904,101490,114606,170728,208922,211323,216233,216344,21…	Ache,Arsb,Bcl2,Bcl6,Bmp2,Bmp4,Bmp6,Cacna1a,Camk2b,Cpeb1,Dvl3,Efna5,Ehd1,Ephb3,Gli2,Lpar1,Hspa5,Sdc2,Irx3,Kif1a,Kif3c,Lrp8,Mdk,Map6,Ntn1,Prkci,Ptn,Ret,Bex1,Robo1,Sema3a,Sema3b,Sema3c,Sema4a,Sema6a,Sema6c,Snap91,Sox9,Cntn2,Thrb,Ube3a,Dpysl3,Vldlr,Wnt5a,Xk,Tenm3,Pacsin1,Ror1,Prkn,Ngef,Olfm1,Nsmf,Rtn4r,Lpar3,Cul7,Ndnf,Rtn4,Cacng7,Inpp5f,Tle6,Rtn4ip1,Cpeb3,Nrg1,Socs2,Rab21,Acsl6,Stk24,Syngap1,Gdf6,Sha…
16_Member	GO Biological Processes	GO:0010976	positive regulation of neuron projection development	-3.5329	-1.71634	44/372	11423,11881,12159,12323,12877,13544,13640,13660,14745,14828,16570,16975,17242,17760,18208,18759,19242,19713,19876,20616,22240,22359,22418,23965,23969,26563,50873,65086,66515,68169,68585,81904,208922,211323,216344,216739,223255,243961,244058,245537,246048,252838,330863,382253	Ache,Arsb,Bmp4,Camk2b,Cpeb1,Dvl3,Efna5,Ehd1,Lpar1,Hspa5,Kif3c,Lrp8,Mdk,Map6,Ntn1,Prkci,Ptn,Ret,Robo1,Snap91,Dpysl3,Vldlr,Wnt5a,Tenm3,Pacsin1,Ror1,Prkn,Lpar3,Cul7,Ndnf,Rtn4,Cacng7,Cpeb3,Nrg1,Rab21,Acsl6,Stk24,Shank1,Rgma,Nlgn3,Chodl,Tox,Trim67,Cdkl5
16_Member	GO Biological Processes	GO:0031346	positive regulation of cell projection organization	-3.19826	-1.47922	52/477	11423,11881,12159,12323,12877,13544,13640,13660,14745,14828,16570,16975,17242,17760,18208,18606,18759,19242,19713,19876,19888,20616,20779,22240,22359,22418,23965,23969,26563,50873,65086,66515,68169,68585,68732,81904,104215,193385,208922,211323,216344,216739,223255,230872,243961,244058,245537,246048,252838,330863,381644,382253	Ache,Arsb,Bmp4,Camk2b,Cpeb1,Dvl3,Efna5,Ehd1,Lpar1,Hspa5,Kif3c,Lrp8,Mdk,Map6,Ntn1,Enpp2,Prkci,Ptn,Ret,Robo1,Rp1,Snap91,Src,Dpysl3,Vldlr,Wnt5a,Tenm3,Pacsin1,Ror1,Prkn,Lpar3,Cul7,Ndnf,Rtn4,Carmil1,Cacng7,Rhoq,Ripor2,Cpeb3,Nrg1,Rab21,Acsl6,Stk24,Crocc,Shank1,Rgma,Nlgn3,Chodl,Tox,Trim67,Cep135,Cdkl5
16_Member	GO Biological Processes	GO:0007411	axon guidance	-3.05358	-1.37818	31/248	12399,13640,13654,13800,13845,13866,14365,14633,16773,16782,17181,17967,18208,18612,19876,20346,20347,20348,20351,20358,20360,21367,21808,22418,65079,93840,107934,225743,268780,319476,399558	Runx3,Efna5,Egr2,Enah,Ephb3,Erbb2,Fzd3,Gli2,Lama2,Lamc2,Matn2,Ncam1,Ntn1,Etv4,Robo1,Sema3a,Sema3b,Sema3c,Sema4a,Sema6a,Sema6c,Cntn2,Tgfb2,Wnt5a,Rtn4r,Vangl2,Celsr3,Rnf165,Egflam,Lrtm1,Flrt2
16_Member	GO Biological Processes	GO:0097485	neuron projection guidance	-2.99585	-1.34233	31/250	12399,13640,13654,13800,13845,13866,14365,14633,16773,16782,17181,17967,18208,18612,19876,20346,20347,20348,20351,20358,20360,21367,21808,22418,65079,93840,107934,225743,268780,319476,399558	Runx3,Efna5,Egr2,Enah,Ephb3,Erbb2,Fzd3,Gli2,Lama2,Lamc2,Matn2,Ncam1,Ntn1,Etv4,Robo1,Sema3a,Sema3b,Sema3c,Sema4a,Sema6a,Sema6c,Cntn2,Tgfb2,Wnt5a,Rtn4r,Vangl2,Celsr3,Rnf165,Egflam,Lrtm1,Flrt2
16_Member	GO Biological Processes	GO:0048813	dendrite morphogenesis	-2.13653	-0.779213	22/183	11423,12286,12323,13845,15529,16560,16975,17760,18174,19242,19876,20346,22215,22359,53972,56876,59036,66515,216344,243961,245537,382253	Ache,Cacna1a,Camk2b,Ephb3,Sdc2,Kif1a,Lrp8,Map6,Slc11a2,Ptn,Robo1,Sema3a,Ube3a,Vldlr,Ngef,Nsmf,Dact1,Cul7,Rab21,Shank1,Nlgn3,Cdkl5
16_Member	GO Biological Processes	GO:0050773	regulation of dendrite development	-2.08447	-0.74615	23/196	11423,12323,14745,15529,16560,16975,19242,19876,22215,22359,23969,53972,56876,66515,170728,208922,211323,216344,243961,245537,270120,320027,382253	Ache,Camk2b,Lpar1,Sdc2,Kif1a,Lrp8,Ptn,Robo1,Ube3a,Vldlr,Pacsin1,Ngef,Nsmf,Cul7,Rtn4ip1,Cpeb3,Nrg1,Rab21,Shank1,Nlgn3,Fat3,Fstl4,Cdkl5
17_Summary	GO Biological Processes	GO:1905114	cell surface receptor signaling pathway involved in cell-cell signaling	-6.1891	-3.69684	68/536	12156,12159,12297,12447,12876,12995,13489,13543,13544,13645,14365,14402,14632,14633,14773,14809,14813,15242,17240,17242,18099,20378,20439,20677,20682,20779,20969,22402,22418,22419,23805,24117,26563,50781,50873,53614,53627,57265,59036,68010,68339,69217,71687,72135,72345,72961,74499,75607,81907,83675,93840,106042,107934,114606,140577,207181,230899,235497,240725,243961,245537,268860,329252,380702,38…	Bmp2,Bmp4,Cacnb3,Ccne1,Cpe,Csnk2a1,Drd2,Dvl2,Dvl3,Egf,Fzd3,Gabrb3,Gli1,Gli2,Grk5,Grik5,Grin2c,Hhex,Mdfi,Mdk,Nlk,Frzb,Siah2,Sox4,Sox9,Src,Sdc1,Ccn4,Wnt5a,Wnt5b,Apc2,Wif1,Ror1,Dkk3,Prkn,Reck,Porcn,Fzd2,Dact1,Bambi,Ccdc88c,Plekha4,Tmem25,Pygo1,Amer1,Slc17a7,Sost,Wnk2,Tmem108,Bicc1,Vangl2,Prickle1,Celsr3,Tle6,Ankrd6,Rbms3,Nppa,Leo1,Sulf1,Shank1,Nlgn3,Abat,Lgr6,Shisa6,Begain,Znrf3,Otulin,Apcdd1
17_Member	GO Biological Processes	GO:1905114	cell surface receptor signaling pathway involved in cell-cell signaling	-6.1891	-3.69684	68/536	12156,12159,12297,12447,12876,12995,13489,13543,13544,13645,14365,14402,14632,14633,14773,14809,14813,15242,17240,17242,18099,20378,20439,20677,20682,20779,20969,22402,22418,22419,23805,24117,26563,50781,50873,53614,53627,57265,59036,68010,68339,69217,71687,72135,72345,72961,74499,75607,81907,83675,93840,106042,107934,114606,140577,207181,230899,235497,240725,243961,245537,268860,329252,380702,38…	Bmp2,Bmp4,Cacnb3,Ccne1,Cpe,Csnk2a1,Drd2,Dvl2,Dvl3,Egf,Fzd3,Gabrb3,Gli1,Gli2,Grk5,Grik5,Grin2c,Hhex,Mdfi,Mdk,Nlk,Frzb,Siah2,Sox4,Sox9,Src,Sdc1,Ccn4,Wnt5a,Wnt5b,Apc2,Wif1,Ror1,Dkk3,Prkn,Reck,Porcn,Fzd2,Dact1,Bambi,Ccdc88c,Plekha4,Tmem25,Pygo1,Amer1,Slc17a7,Sost,Wnk2,Tmem108,Bicc1,Vangl2,Prickle1,Celsr3,Tle6,Ankrd6,Rbms3,Nppa,Leo1,Sulf1,Shank1,Nlgn3,Abat,Lgr6,Shisa6,Begain,Znrf3,Otulin,Apcdd1
17_Member	GO Biological Processes	GO:0016055	Wnt signaling pathway	-4.96546	-2.78513	55/439	12156,12447,12876,12995,13489,13543,13544,13645,14365,14632,14773,15242,17240,17242,18099,20378,20439,20677,20682,20779,20969,22402,22418,22419,23805,24117,26563,50781,50873,53614,53627,57265,59036,68010,68339,69217,72135,72345,74499,75607,83675,93840,106042,107934,114606,140577,207181,230899,235497,240725,329252,380702,407821,432940,494504	Bmp2,Ccne1,Cpe,Csnk2a1,Drd2,Dvl2,Dvl3,Egf,Fzd3,Gli1,Grk5,Hhex,Mdfi,Mdk,Nlk,Frzb,Siah2,Sox4,Sox9,Src,Sdc1,Ccn4,Wnt5a,Wnt5b,Apc2,Wif1,Ror1,Dkk3,Prkn,Reck,Porcn,Fzd2,Dact1,Bambi,Ccdc88c,Plekha4,Pygo1,Amer1,Sost,Wnk2,Bicc1,Vangl2,Prickle1,Celsr3,Tle6,Ankrd6,Rbms3,Nppa,Leo1,Sulf1,Lgr6,Shisa6,Znrf3,Otulin,Apcdd1
17_Member	GO Biological Processes	GO:0198738	cell-cell signaling by wnt	-4.90806	-2.74874	55/441	12156,12447,12876,12995,13489,13543,13544,13645,14365,14632,14773,15242,17240,17242,18099,20378,20439,20677,20682,20779,20969,22402,22418,22419,23805,24117,26563,50781,50873,53614,53627,57265,59036,68010,68339,69217,72135,72345,74499,75607,83675,93840,106042,107934,114606,140577,207181,230899,235497,240725,329252,380702,407821,432940,494504	Bmp2,Ccne1,Cpe,Csnk2a1,Drd2,Dvl2,Dvl3,Egf,Fzd3,Gli1,Grk5,Hhex,Mdfi,Mdk,Nlk,Frzb,Siah2,Sox4,Sox9,Src,Sdc1,Ccn4,Wnt5a,Wnt5b,Apc2,Wif1,Ror1,Dkk3,Prkn,Reck,Porcn,Fzd2,Dact1,Bambi,Ccdc88c,Plekha4,Pygo1,Amer1,Sost,Wnk2,Bicc1,Vangl2,Prickle1,Celsr3,Tle6,Ankrd6,Rbms3,Nppa,Leo1,Sulf1,Lgr6,Shisa6,Znrf3,Otulin,Apcdd1
17_Member	GO Biological Processes	GO:0030178	negative regulation of Wnt signaling pathway	-4.76923	-2.64136	27/163	12156,14632,17240,17242,18099,20378,20439,20682,22418,22419,23805,24117,50781,50873,59036,68339,72345,74499,83675,106042,114606,140577,207181,230899,380702,407821,494504	Bmp2,Gli1,Mdfi,Mdk,Nlk,Frzb,Siah2,Sox9,Wnt5a,Wnt5b,Apc2,Wif1,Dkk3,Prkn,Dact1,Ccdc88c,Amer1,Sost,Bicc1,Prickle1,Tle6,Ankrd6,Rbms3,Nppa,Shisa6,Znrf3,Apcdd1
17_Member	GO Biological Processes	GO:0030111	regulation of Wnt signaling pathway	-4.45663	-2.41363	41/308	12156,12995,13645,14632,15242,17240,17242,18099,20378,20439,20677,20682,20779,22402,22418,22419,23805,24117,50781,50873,53614,59036,68010,68339,69217,72345,74499,75607,83675,93840,106042,114606,140577,207181,230899,240725,329252,380702,407821,432940,494504	Bmp2,Csnk2a1,Egf,Gli1,Hhex,Mdfi,Mdk,Nlk,Frzb,Siah2,Sox4,Sox9,Src,Ccn4,Wnt5a,Wnt5b,Apc2,Wif1,Dkk3,Prkn,Reck,Dact1,Bambi,Ccdc88c,Plekha4,Amer1,Sost,Wnk2,Bicc1,Vangl2,Prickle1,Tle6,Ankrd6,Rbms3,Nppa,Sulf1,Lgr6,Shisa6,Znrf3,Otulin,Apcdd1
17_Member	GO Biological Processes	GO:0090090	negative regulation of canonical Wnt signaling pathway	-4.25002	-2.24458	22/128	14632,17242,20378,20439,20682,22418,22419,23805,50781,50873,59036,68339,72345,74499,83675,106042,114606,140577,207181,230899,380702,407821	Gli1,Mdk,Frzb,Siah2,Sox9,Wnt5a,Wnt5b,Apc2,Dkk3,Prkn,Dact1,Ccdc88c,Amer1,Sost,Bicc1,Prickle1,Tle6,Ankrd6,Rbms3,Nppa,Shisa6,Znrf3
17_Member	GO Biological Processes	GO:0060070	canonical Wnt signaling pathway	-3.76475	-1.88185	37/288	13543,13544,13645,14365,14632,17242,20378,20439,20677,20682,20779,20969,22418,22419,23805,50781,50873,53614,53627,57265,59036,68010,68339,69217,72135,72345,74499,75607,83675,106042,114606,140577,207181,230899,380702,407821,432940	Dvl2,Dvl3,Egf,Fzd3,Gli1,Mdk,Frzb,Siah2,Sox4,Sox9,Src,Sdc1,Wnt5a,Wnt5b,Apc2,Dkk3,Prkn,Reck,Porcn,Fzd2,Dact1,Bambi,Ccdc88c,Plekha4,Pygo1,Amer1,Sost,Wnk2,Bicc1,Prickle1,Tle6,Ankrd6,Rbms3,Nppa,Shisa6,Znrf3,Otulin
17_Member	GO Biological Processes	GO:0060828	regulation of canonical Wnt signaling pathway	-3.09303	-1.40741	30/236	13645,14632,17242,20378,20439,20677,20682,20779,22418,22419,23805,50781,50873,53614,59036,68010,68339,69217,72345,74499,75607,83675,106042,114606,140577,207181,230899,380702,407821,432940	Egf,Gli1,Mdk,Frzb,Siah2,Sox4,Sox9,Src,Wnt5a,Wnt5b,Apc2,Dkk3,Prkn,Reck,Dact1,Bambi,Ccdc88c,Plekha4,Amer1,Sost,Wnk2,Bicc1,Prickle1,Tle6,Ankrd6,Rbms3,Nppa,Shisa6,Znrf3,Otulin
18_Summary	GO Biological Processes	GO:0030155	regulation of cell adhesion	-6.01349	-3.54277	83/706	11492,11600,11601,11815,11854,11856,12043,12053,12156,12159,12161,12305,12367,12399,12477,12487,12512,12571,12837,13640,13655,13845,13848,13866,14114,15117,15216,15505,15586,16000,16168,16768,16773,17242,17390,18576,18606,18793,19013,19091,19108,19116,19122,19219,19242,19713,20358,20682,20779,20971,21808,22042,22329,22330,22418,22433,23965,50706,50723,50918,54357,54519,57816,64075,66959,68169,687…	Adam19,Angpt1,Angpt2,Apod,Rhod,Arhgap6,Bcl2,Bcl6,Bmp2,Bmp4,Bmp6,Ddr1,Casp3,Runx3,Ctla4,Cd28,Cd63,Cdk6,Col8a1,Efna5,Egr3,Ephb3,Ephb6,Erbb2,Fbln1,Has2,Hfe,Hsph1,Hyal1,Igf1,Il15,Lag3,Lama2,Mdk,Mmp2,Pde3b,Enpp2,Plaur,Ppara,Prkg1,Prkx,Prlr,Prnp,Ptger4,Ptn,Ret,Sema6a,Sox9,Src,Sdc4,Tgfb2,Tfrc,Vcam1,Vcl,Wnt5a,Xbp1,Tenm3,Postn,Icosl,Myadm,Epb41l4b,Apbb1ip,Tesc,Smoc1,Dusp26,Ndnf,Carmil1,Dock5,Megf10,Dock8,…
18_Member	GO Biological Processes	GO:0030155	regulation of cell adhesion	-6.01349	-3.54277	83/706	11492,11600,11601,11815,11854,11856,12043,12053,12156,12159,12161,12305,12367,12399,12477,12487,12512,12571,12837,13640,13655,13845,13848,13866,14114,15117,15216,15505,15586,16000,16168,16768,16773,17242,17390,18576,18606,18793,19013,19091,19108,19116,19122,19219,19242,19713,20358,20682,20779,20971,21808,22042,22329,22330,22418,22433,23965,50706,50723,50918,54357,54519,57816,64075,66959,68169,687…	Adam19,Angpt1,Angpt2,Apod,Rhod,Arhgap6,Bcl2,Bcl6,Bmp2,Bmp4,Bmp6,Ddr1,Casp3,Runx3,Ctla4,Cd28,Cd63,Cdk6,Col8a1,Efna5,Egr3,Ephb3,Ephb6,Erbb2,Fbln1,Has2,Hfe,Hsph1,Hyal1,Igf1,Il15,Lag3,Lama2,Mdk,Mmp2,Pde3b,Enpp2,Plaur,Ppara,Prkg1,Prkx,Prlr,Prnp,Ptger4,Ptn,Ret,Sema6a,Sox9,Src,Sdc4,Tgfb2,Tfrc,Vcam1,Vcl,Wnt5a,Xbp1,Tenm3,Postn,Icosl,Myadm,Epb41l4b,Apbb1ip,Tesc,Smoc1,Dusp26,Ndnf,Carmil1,Dock5,Megf10,Dock8,…
18_Member	GO Biological Processes	GO:0045785	positive regulation of cell adhesion	-4.18266	-2.18672	51/424	11492,11600,11854,12053,12399,12487,12512,12571,12837,13655,13848,13866,14114,15117,15505,15586,16000,16168,17242,18606,18793,19219,19242,19713,20779,20971,21808,22042,22329,22418,22433,50723,50918,54357,54519,64075,66959,68169,68732,68813,70417,76088,83554,100952,107581,108723,140709,216799,228564,268780,319922	Adam19,Angpt1,Rhod,Bcl6,Runx3,Cd28,Cd63,Cdk6,Col8a1,Egr3,Ephb6,Erbb2,Fbln1,Has2,Hsph1,Hyal1,Igf1,Il15,Mdk,Enpp2,Plaur,Ptger4,Ptn,Ret,Src,Sdc4,Tgfb2,Tfrc,Vcam1,Wnt5a,Xbp1,Icosl,Myadm,Epb41l4b,Apbb1ip,Smoc1,Dusp26,Ndnf,Carmil1,Dock5,Megf10,Dock8,Fstl3,Emilin1,Col16a1,Card11,Col26a1,Nlrp3,Frmd5,Egflam,Vwc2
18_Member	GO Biological Processes	GO:0098609	cell-cell adhesion	-3.22727	-1.49945	75/748	11492,11519,11829,12043,12053,12156,12159,12161,12367,12399,12477,12487,12552,12628,12845,13506,13640,13655,13845,13848,13866,15117,15216,15505,16000,16168,16768,17242,17470,17967,18208,18595,18793,19013,19091,19122,19281,19713,19876,20682,20779,20971,21808,21828,22042,22174,22329,22330,22418,22433,23859,23965,50723,50918,52118,53599,57783,64817,68792,70417,74202,76088,83554,93724,107581,107934,1…	Adam19,Add2,Aqp4,Bcl2,Bcl6,Bmp2,Bmp4,Bmp6,Casp3,Runx3,Ctla4,Cd28,Cdh11,Cfh,Comp,Dsc2,Efna5,Egr3,Ephb3,Ephb6,Erbb2,Has2,Hfe,Hsph1,Igf1,Il15,Lag3,Mdk,Cd200,Ncam1,Ntn1,Pdgfra,Plaur,Ppara,Prkg1,Prnp,Ptprt,Ret,Robo1,Sox9,Src,Sdc4,Tgfb2,Thbs4,Tfrc,Tyro3,Vcam1,Vcl,Wnt5a,Xbp1,Dlg2,Tenm3,Icosl,Myadm,Pvr,Cd164,Tnip1,Svep1,Srpx2,Megf10,Fblim1,Dock8,Fstl3,Pcdhga12,Col16a1,Celsr3,Card11,Ripor2,Btla,Nlrp3,Cdh1…
18_Member	GO Biological Processes	GO:0022407	regulation of cell-cell adhesion	-2.1963	-0.814157	42/411	11492,12053,12156,12159,12161,12367,12399,12477,12487,13640,13655,13845,13848,13866,15117,15216,15505,16000,16168,16768,17242,18793,19013,19091,19122,20779,20971,22042,22329,22418,22433,23965,50723,50918,70417,76088,83554,108723,193385,208154,216799,268860	Adam19,Bcl6,Bmp2,Bmp4,Bmp6,Casp3,Runx3,Ctla4,Cd28,Efna5,Egr3,Ephb3,Ephb6,Erbb2,Has2,Hfe,Hsph1,Igf1,Il15,Lag3,Mdk,Plaur,Ppara,Prkg1,Prnp,Src,Sdc4,Tfrc,Vcam1,Wnt5a,Xbp1,Tenm3,Icosl,Myadm,Megf10,Dock8,Fstl3,Card11,Ripor2,Btla,Nlrp3,Abat
18_Member	GO Biological Processes	GO:0007162	negative regulation of cell adhesion	-2.06421	-0.729488	31/288	11600,11601,11815,11856,12053,12156,12159,12161,12367,12399,12477,13640,13866,14114,15216,16768,17242,17390,18576,18606,19013,19091,19122,20358,20779,20971,50706,50918,193385,208154,268860	Angpt1,Angpt2,Apod,Arhgap6,Bcl6,Bmp2,Bmp4,Bmp6,Casp3,Runx3,Ctla4,Efna5,Erbb2,Fbln1,Hfe,Lag3,Mdk,Mmp2,Pde3b,Enpp2,Ppara,Prkg1,Prnp,Sema6a,Src,Sdc4,Postn,Myadm,Ripor2,Btla,Abat
19_Summary	GO Biological Processes	GO:0019932	second-messenger-mediated signaling	-5.99672	-3.53295	58/437	11513,11517,11549,11622,11938,12372,13489,13614,13616,14527,14745,14773,14816,14873,16000,17967,18125,18576,18577,18578,18585,19058,19085,19091,19122,19219,19222,20682,21390,22329,51801,52076,56398,59011,59289,67888,68169,68312,71912,74166,75141,76757,80901,103988,105171,108995,109676,112405,170761,211323,217125,230899,237175,238871,243277,244579,252837,432530	Adcy7,Adcyap1r1,Adra1a,Ahr,Atp2a2,Casq1,Drd2,Edn1,Edn3,Gcgr,Lpar1,Grk5,Grm1,Gsto1,Igf1,Ncam1,Nos1,Pde3b,Pde4a,Pde4b,Pde9a,Ppp3r1,Prkar1b,Prkg1,Prnp,Ptger4,Ptgir,Sox9,Tbxa2r,Vcam1,Ramp1,Tmem38b,Chp1,Myoz1,Ackr2,Tmem100,Ndnf,Gstm7,Jsrp1,Tmem38a,Rasd2,Trdn,Cxcr6,Gck,Arrdc3,Tbc1d10c,Ank2,Egln1,Pdzd3,Nrg1,Samd14,Nppa,Adgrg2,Pde4d,Adgrd1,Tox3,Ackr4,Adcy1
19_Member	GO Biological Processes	GO:0019932	second-messenger-mediated signaling	-5.99672	-3.53295	58/437	11513,11517,11549,11622,11938,12372,13489,13614,13616,14527,14745,14773,14816,14873,16000,17967,18125,18576,18577,18578,18585,19058,19085,19091,19122,19219,19222,20682,21390,22329,51801,52076,56398,59011,59289,67888,68169,68312,71912,74166,75141,76757,80901,103988,105171,108995,109676,112405,170761,211323,217125,230899,237175,238871,243277,244579,252837,432530	Adcy7,Adcyap1r1,Adra1a,Ahr,Atp2a2,Casq1,Drd2,Edn1,Edn3,Gcgr,Lpar1,Grk5,Grm1,Gsto1,Igf1,Ncam1,Nos1,Pde3b,Pde4a,Pde4b,Pde9a,Ppp3r1,Prkar1b,Prkg1,Prnp,Ptger4,Ptgir,Sox9,Tbxa2r,Vcam1,Ramp1,Tmem38b,Chp1,Myoz1,Ackr2,Tmem100,Ndnf,Gstm7,Jsrp1,Tmem38a,Rasd2,Trdn,Cxcr6,Gck,Arrdc3,Tbc1d10c,Ank2,Egln1,Pdzd3,Nrg1,Samd14,Nppa,Adgrg2,Pde4d,Adgrd1,Tox3,Ackr4,Adcy1
19_Member	GO Biological Processes	GO:0019722	calcium-mediated signaling	-3.12192	-1.42229	28/214	11938,12372,13614,14816,14873,16000,17967,19058,19122,22329,52076,56398,59011,59289,67888,68312,71912,74166,76757,80901,108995,109676,112405,211323,217125,238871,244579,252837	Atp2a2,Casq1,Edn1,Grm1,Gsto1,Igf1,Ncam1,Ppp3r1,Prnp,Vcam1,Tmem38b,Chp1,Myoz1,Ackr2,Tmem100,Gstm7,Jsrp1,Tmem38a,Trdn,Cxcr6,Tbc1d10c,Ank2,Egln1,Nrg1,Samd14,Pde4d,Tox3,Ackr4
19_Member	GO Biological Processes	GO:0050849	negative regulation of calcium-mediated signaling	-2.7331	-1.15929	7/27	14873,19122,56398,59011,68312,108995,112405	Gsto1,Prnp,Chp1,Myoz1,Gstm7,Tbc1d10c,Egln1
19_Member	GO Biological Processes	GO:0050848	regulation of calcium-mediated signaling	-2.01007	-0.702913	14/102	14873,16000,17967,19122,56398,59011,67888,68312,71912,76757,108995,112405,211323,238871	Gsto1,Igf1,Ncam1,Prnp,Chp1,Myoz1,Tmem100,Gstm7,Jsrp1,Trdn,Tbc1d10c,Egln1,Nrg1,Pde4d
20_Summary	GO Biological Processes	GO:0010880	regulation of release of sequestered calcium ion into cytosol by sarcoplasmic reticulum	-5.79229	-3.38651	9/19	12372,14873,52076,68312,74166,76757,108058,109676,238871,11938,15464,11517,11549,12043,12159,12291,12293,12297,13489,13617,14219,14813,19122,21808,71111,71912,76137,216001,11421,11622,11911,14681,16509,18125,19091,22160,57442,69847,72054,75607,76742,109731,268860	Casq1,Gsto1,Tmem38b,Gstm7,Tmem38a,Trdn,Camk2d,Ank2,Pde4d,Atp2a2,Hrc,Adcyap1r1,Adra1a,Bcl2,Bmp4,Cacna1g,Cacna2d1,Cacnb3,Drd2,Ednra,Ccn2,Grin2c,Prnp,Tgfb2,Gpr39,Jsrp1,Mcur1,Micu1,Ace,Ahr,Atf4,Gnao1,Kcne1,Nos1,Prkg1,Twist1,Kcne3,Wnk4,Cyp4f18,Wnk2,Snx27,Maob,Abat
20_Member	GO Biological Processes	GO:0010880	regulation of release of sequestered calcium ion into cytosol by sarcoplasmic reticulum	-5.79229	-3.38651	9/19	12372,14873,52076,68312,74166,76757,108058,109676,238871	Casq1,Gsto1,Tmem38b,Gstm7,Tmem38a,Trdn,Camk2d,Ank2,Pde4d
20_Member	GO Biological Processes	GO:0070296	sarcoplasmic reticulum calcium ion transport	-5.77938	-3.37958	11/29	11938,12372,14873,15464,52076,68312,74166,76757,108058,109676,238871	Atp2a2,Casq1,Gsto1,Hrc,Tmem38b,Gstm7,Tmem38a,Trdn,Camk2d,Ank2,Pde4d
20_Member	GO Biological Processes	GO:0014808	release of sequestered calcium ion into cytosol by sarcoplasmic reticulum	-5.34423	-3.05884	9/21	12372,14873,52076,68312,74166,76757,108058,109676,238871	Casq1,Gsto1,Tmem38b,Gstm7,Tmem38a,Trdn,Camk2d,Ank2,Pde4d
20_Member	GO Biological Processes	GO:1903514	release of sequestered calcium ion into cytosol by endoplasmic reticulum	-5.14304	-2.8965	9/22	12372,14873,52076,68312,74166,76757,108058,109676,238871	Casq1,Gsto1,Tmem38b,Gstm7,Tmem38a,Trdn,Camk2d,Ank2,Pde4d
20_Member	GO Biological Processes	GO:0060401	cytosolic calcium ion transport	-3.99695	-2.03919	27/180	11517,11549,11938,12043,12159,12291,12293,12297,12372,13489,13617,14219,14813,14873,19122,21808,52076,68312,71111,71912,74166,76137,76757,108058,109676,216001,238871	Adcyap1r1,Adra1a,Atp2a2,Bcl2,Bmp4,Cacna1g,Cacna2d1,Cacnb3,Casq1,Drd2,Ednra,Ccn2,Grin2c,Gsto1,Prnp,Tgfb2,Tmem38b,Gstm7,Gpr39,Jsrp1,Tmem38a,Mcur1,Trdn,Camk2d,Ank2,Micu1,Pde4d
20_Member	GO Biological Processes	GO:0010522	regulation of calcium ion transport into cytosol	-3.21103	-1.48824	17/103	11517,12043,12159,12372,13617,14873,19122,21808,52076,68312,71111,71912,74166,76757,108058,109676,238871	Adcyap1r1,Bcl2,Bmp4,Casq1,Ednra,Gsto1,Prnp,Tgfb2,Tmem38b,Gstm7,Gpr39,Jsrp1,Tmem38a,Trdn,Camk2d,Ank2,Pde4d
20_Member	GO Biological Processes	GO:0060402	calcium ion transport into cytosol	-3.00406	-1.34809	23/166	11517,11549,12043,12159,12291,12293,12297,12372,13489,13617,14813,14873,19122,21808,52076,68312,71111,71912,74166,76757,108058,109676,238871	Adcyap1r1,Adra1a,Bcl2,Bmp4,Cacna1g,Cacna2d1,Cacnb3,Casq1,Drd2,Ednra,Grin2c,Gsto1,Prnp,Tgfb2,Tmem38b,Gstm7,Gpr39,Jsrp1,Tmem38a,Trdn,Camk2d,Ank2,Pde4d
20_Member	GO Biological Processes	GO:0043271	negative regulation of ion transport	-2.87322	-1.26041	24/180	11421,11622,11911,12043,12297,13489,14681,14873,15464,16509,18125,19091,21808,22160,57442,68312,69847,72054,75607,76742,76757,108058,109731,268860	Ace,Ahr,Atf4,Bcl2,Cacnb3,Drd2,Gnao1,Gsto1,Hrc,Kcne1,Nos1,Prkg1,Tgfb2,Twist1,Kcne3,Gstm7,Wnk4,Cyp4f18,Wnk2,Snx27,Trdn,Camk2d,Maob,Abat
20_Member	GO Biological Processes	GO:0010523	negative regulation of calcium ion transport into cytosol	-2.59647	-1.06333	5/15	12043,14873,21808,68312,76757	Bcl2,Gsto1,Tgfb2,Gstm7,Trdn
20_Member	GO Biological Processes	GO:0051279	regulation of release of sequestered calcium ion into cytosol	-2.57556	-1.05439	13/79	12372,13617,14873,21808,52076,68312,71111,71912,74166,76757,108058,109676,238871	Casq1,Ednra,Gsto1,Tgfb2,Tmem38b,Gstm7,Gpr39,Jsrp1,Tmem38a,Trdn,Camk2d,Ank2,Pde4d
20_Member	GO Biological Processes	GO:0060316	positive regulation of ryanodine-sensitive calcium-release channel activity	-2.53761	-1.03417	3/5	14873,68312,76757	Gsto1,Gstm7,Trdn
20_Member	GO Biological Processes	GO:0051926	negative regulation of calcium ion transport	-2.51711	-1.02189	12/71	11421,11622,12043,12297,13489,14681,14873,15464,18125,21808,68312,76757	Ace,Ahr,Bcl2,Cacnb3,Drd2,Gnao1,Gsto1,Hrc,Nos1,Tgfb2,Gstm7,Trdn
20_Member	GO Biological Processes	GO:0060314	regulation of ryanodine-sensitive calcium-release channel activity	-2.45875	-0.985685	5/16	14873,68312,71912,76757,238871	Gsto1,Gstm7,Jsrp1,Trdn,Pde4d
20_Member	GO Biological Processes	GO:0051280	negative regulation of release of sequestered calcium ion into cytosol	-2.15571	-0.786914	4/12	14873,21808,68312,76757	Gsto1,Tgfb2,Gstm7,Trdn
